# Supplementary material for: Rhizosheath inhabiting Massilia are linked to heterosis in roots of maize
Source: Nat Commun. 2025 Nov 28;16:10777. doi: 10.1038/s41467-025-65829-2 (PMC12663149; doi:10.1038/s41467-025-65829-2)
Supplement: Supplementary file 3 — Supplementary Data 1-9 [file 41467_2025_65829_MOESM3_ESM.xlsx]

## Sheet: Data 1
Supplementary Data1 genetic materials selected in microbiome heterosis under different abiotic stress conditions
Germpasm	Pop structure	Plant Name
Inbred line	Stiff stalk	B73
Inbred line	Non-stiff stalk	Mo17
Inbred line	Non-stiff stalk	A554
Inbred line	Stiff stalk	W64A
Inbred line	Non-stiff stalk	H99
Inbred line	Non-stiff stalk	Oh43
Inbred line	Stiff stalk	H84
Inbred line	Tropical/sub-tropical	CML 108
Inbred line	Tropical/sub-tropical	TZMI 721
Inbred line	Tropical/sub-tropical	TZMI 722
Inbred line	Tropical/sub-tropical	TZSTRI119
Hybrid		B73 x Mo17
Hybrid		B73 x A554
Hybrid		B73 x W64A
Hybrid		B73 x H99
Hybrid		B73 x Oh43
Hybrid		B73 x H84
Hybrid		B73 x CML 108
Hybrid		B73 x TZMI 721
Hybrid		B73 x TZMI 722
Hybrid		B73 x TZSTRI119

## Sheet: Data 2
Supplementary Data 2 Heterosis pattern of microbiome features (diversity index and ASVs) in both root and rhizosphere under different soil abiotic stresses
ASV	Kingdom	Compartment	Maternal	Paternal	Hybrid	MatMean	PatMean	MatSE	PatSE	HybMean	HybSE	Midparent	BetterParent	MPH.t.stat	MPH.t.df	MPH.p	BPH.t.stat	BPH.t.df	BPH.p	MPH.pct	BPH.pct	BPH.padj	MPH.padj	HetType	Kingdom	Phylum	Class	Order	Family	Genus	Species	Confidence
ASV1018	Bacteria	Root	B73	Mo17	B73xMo17	-0.210818	-0.0312793	0.113732	0.115088	0.318484	0.109428	-0.121049	-0.0312793	4.01665	11	0.00202769	3.19629	11	0.00425531	-3.63104	-11.182	0.0582651	0.0328117	MPH	Bacteria	Actinobacteriota	Actinobacteria	Corynebacteriales	Nocardiaceae	Nocardia	NA	0.999618
ASV1023	Bacteria	Root	B73	H84	B73xH84	0.554251	0.0565115	0.197122	0.103757	-0.0838888	0.0778634	0.305381	0.0565115	-4.9994	11	0.000402911	-1.80316	11	0.0493965	-1.2747	-2.48446	0.329951	0.0358591	MPH	Bacteria	Actinobacteriota	Actinobacteria	Catenulisporales	Catenulisporaceae	Catenulispora	Catenulispora_sp.	0.968034
ASV1023	Bacteria	Root	B73	W64A	B73xW64A	0.554251	0.0924429	0.197122	0.146469	-0.391766	0.175611	0.323347	0.0924429	-4.07214	11	0.0018447	-2.75728	11	0.0093232	-2.2116	-5.23792	0.0949449	0.0298506	MPH	Bacteria	Actinobacteriota	Actinobacteria	Catenulisporales	Catenulisporaceae	Catenulispora	Catenulispora_sp.	0.968034
ASV1023	Bacteria	Root	B73	CML108	B73xCML108	0.554251	0.315719	0.197122	0.206883	-0.139916	0.104284	0.434985	0.315719	-5.51283	11	0.000182675	-4.36916	11	0.000559549	-1.32166	-1.44317	0.0478909	0.0108387	BPH	Bacteria	Actinobacteriota	Actinobacteria	Catenulisporales	Catenulisporaceae	Catenulispora	Catenulispora_sp.	0.968034
ASV1024	Bacteria	Root	B73	Mo17	B73xMo17	0.00938804	0.0830689	0.0810359	0.0799853	-0.229254	0.0642118	0.0462285	0.00938804	-4.29022	11	0.00127668	-3.71649	11	0.00170125	-5.95916	-25.4198	0.0378529	0.0263671	BPH	Bacteria	Proteobacteria	Alphaproteobacteria	Sphingomonadales	Sphingomonadaceae	Sphingomonas	NA	0.999529
ASV1024	Bacteria	Root	B73	H84	B73xH84	0.00938804	0.208457	0.0810359	0.107082	-0.201039	0.0738143	0.108922	0.00938804	-4.1992	11	0.00148759	-2.85076	11	0.00788766	-2.84571	-22.4143	0.201722	0.0441318	MPH	Bacteria	Proteobacteria	Alphaproteobacteria	Sphingomonadales	Sphingomonadaceae	Sphingomonas	NA	0.999529
ASV1024	Bacteria	Root	B73	W64A	B73xW64A	0.00938804	0.20407	0.0810359	0.22451	-0.161297	0.0369716	0.106729	0.00938804	-7.24951	11	1.64516e-05	-4.61665	11	0.000372213	-2.51128	-18.1811	0.00946484	0.0008562	BPH	Bacteria	Proteobacteria	Alphaproteobacteria	Sphingomonadales	Sphingomonadaceae	Sphingomonas	NA	0.999529
ASV1107	Bacteria	Root	B73	TZMI721	B73xTZMI721	0.243542	0.188872	0.0785016	0.115879	-0.246203	0.107957	0.216207	0.188872	-4.28328	11	0.00129161	-4.03008	11	0.000990866	-2.13874	-2.30354	0.0220468	0.0255452	BPH	Bacteria	Myxococcota	Polyangia	Haliangiales	Haliangiaceae	Haliangium	uncultured_Nannocystineae	0.770034
ASV113	Bacteria	Root	B73	Mo17	B73xMo17	0.0279469	0.30545	0.159155	0.151446	-0.364747	0.141715	0.166699	0.0279469	-3.75011	11	0.00320932	-2.77102	11	0.00909694	-3.18806	-14.0514	0.101203	0.0362826	MPH	Bacteria	Proteobacteria	Gammaproteobacteria	Burkholderiales	Comamonadaceae	Variovorax	NA	0.809737
ASV121	Bacteria	Root	B73	TZMI721	B73xTZMI721	-0.393628	-0.397917	0.202303	0.240163	0.189667	0.113029	-0.395772	-0.393628	5.17955	11	0.000303961	5.16059	11	0.000156524	-1.47923	-1.48184	0.00846765	0.0130163	BPH	Bacteria	Actinobacteriota	Actinobacteria	Pseudonocardiales	Pseudonocardiaceae	Lechevalieria	NA	0.956655
ASV121	Bacteria	Root	B73	Oh43	B73xOh43	-0.393628	-0.414939	0.202303	0.253508	0.213545	0.0873368	-0.404284	-0.393628	7.07409	11	2.06113e-05	6.95209	11	1.20818e-05	-1.5282	-1.5425	0.00215057	0.00366882	BPH	Bacteria	Actinobacteriota	Actinobacteria	Pseudonocardiales	Pseudonocardiaceae	Lechevalieria	NA	0.956655
ASV1236	Bacteria	Root	B73	H99	B73xH99	0.178624	0.312835	0.213898	0.225043	-0.256748	0.0817587	0.24573	0.178624	-6.14586	11	7.24975e-05	-5.32509	11	0.000121445	-2.04484	-2.43736	0.00720571	0.00430152	BPH	Bacteria	Fibrobacterota	Fibrobacteria	Fibrobacterales	Fibrobacteraceae	possible_genus_04	uncultured_bacterium	0.939292
ASV124	Bacteria	Root	B73	W64A	B73xW64A	0.0590808	0.523712	0.123168	0.391398	-0.375139	0.0940081	0.291396	0.0590808	-7.09019	11	2.01861e-05	-4.61896	11	0.000370813	-2.28738	-7.3496	0.00946484	0.0008562	BPH	Bacteria	Verrucomicrobiota	Verrucomicrobiae	Opitutales	Opitutaceae	uncultured	metagenome	0.715297
ASV127	Bacteria	Root	B73	TZSTRI119	B73xTZSTRI119	-0.339313	0.0573262	0.210477	0.25621	0.247201	0.088319	-0.140993	0.0573262	4.39536	11	0.00107142	2.14987	11	0.0273296	-2.75328	3.31217	0.243234	0.0390634	MPH	Bacteria	Actinobacteriota	Actinobacteria	Propionibacteriales	Nocardioidaceae	Marmoricola	NA	0.766072
ASV1386	Bacteria	Root	B73	W64A	B73xW64A	0.264856	0.265975	0.122417	0.236264	-0.194351	0.071962	0.265415	0.264856	-6.38902	11	5.1583e-05	-6.38124	11	2.60706e-05	-1.73225	-1.7338	0.00225363	0.00147194	BPH	Bacteria	Proteobacteria	Gammaproteobacteria	Burkholderiales	Burkholderiaceae	Ralstonia	NA	0.984977
ASV1509	Bacteria	Root	B73	H99	B73xH99	0.0648028	0.00531738	0.1239	0.145215	-0.387066	0.042332	0.0350601	0.00531738	-9.97178	11	7.60469e-07	-9.26917	11	7.84821e-07	-12.0401	-73.7925	6.98491e-05	6.76818e-05	BPH	Bacteria	Actinobacteriota	Actinobacteria	Pseudonocardiales	Pseudonocardiaceae	Kibdelosporangium	NA	0.921344
ASV163	Bacteria	Root	B73	TZMI722	B73xTZMI722	0.168429	0.128388	0.135922	0.177447	-0.541142	0.149363	0.148408	0.128388	-4.6166	11	0.000744488	-4.48256	11	0.00046374	-4.6463	-5.2149	0.0412728	0.0265038	BPH	Bacteria	Proteobacteria	Gammaproteobacteria	Burkholderiales	Comamonadaceae	NA	NA	1
ASV163	Bacteria	Root	B73	Mo17	B73xMo17	0.168429	0.373485	0.135922	0.191822	-0.547988	0.141278	0.270957	0.168429	-5.7967	11	0.000119867	-5.07098	11	0.000180016	-3.02241	-4.25352	0.00640855	0.00355607	BPH	Bacteria	Proteobacteria	Gammaproteobacteria	Burkholderiales	Comamonadaceae	NA	NA	1
ASV166	Bacteria	Root	B73	TZSTRI119	B73xTZSTRI119	0.01088	-0.3051	0.171248	0.26892	0.541481	0.175774	-0.14711	0.01088	3.91748	11	0.00240323	3.01865	11	0.00584189	-4.68078	48.7686	0.129982	0.0394759	MPH	Bacteria	Actinobacteriota	Actinobacteria	Streptomycetales	Streptomycetaceae	Streptomyces	NA	0.999787
ASV173	Bacteria	Root	B73	Mo17	B73xMo17	0.13782	0.116795	0.106459	0.121672	-0.266046	0.0602372	0.127307	0.116795	-6.53008	11	4.24937e-05	-6.35556	11	2.70153e-05	-3.08979	-3.27788	0.00240436	0.00252129	BPH	Bacteria	Proteobacteria	Alphaproteobacteria	Rhizobiales	Rhizobiaceae	Mesorhizobium	NA	0.988824
ASV173	Bacteria	Root	B73	W64A	B73xW64A	0.13782	0.0397207	0.106459	0.148155	-0.316063	0.0582019	0.0887702	0.0397207	-6.95567	11	2.40506e-05	-6.11292	11	3.79826e-05	-4.56046	-8.95714	0.00225363	0.0008562	BPH	Bacteria	Proteobacteria	Alphaproteobacteria	Rhizobiales	Rhizobiaceae	Mesorhizobium	NA	0.988824
ASV173	Bacteria	Root	B73	TZMI722	B73xTZMI722	0.13782	0.356541	0.106459	0.186907	-0.154633	0.0862279	0.24718	0.13782	-4.6599	11	0.000693825	-3.39163	11	0.00300877	-1.62559	-2.12199	0.107112	0.0265038	MPH	Bacteria	Proteobacteria	Alphaproteobacteria	Rhizobiales	Rhizobiaceae	Mesorhizobium	NA	0.988824
ASV176	Bacteria	Root	B73	W64A	B73xW64A	0.104318	0.108287	0.143853	0.207546	-0.265732	0.0634173	0.106303	0.104318	-5.86646	11	0.000108264	-5.83517	11	5.66564e-05	-3.49977	-3.54732	0.00252121	0.00240887	BPH	Bacteria	Verrucomicrobiota	Verrucomicrobiae	Verrucomicrobiales	Rubritaleaceae	Luteolibacter	NA	1
ASV183	Bacteria	Root	B73	W64A	B73xW64A	0.0899257	-0.00314459	0.125231	0.156343	-0.370069	0.111387	0.0433905	-0.00314459	-3.71191	11	0.00342975	-3.29413	11	0.00357605	-9.5288	116.685	0.057867	0.0469611	MPH	Bacteria	Proteobacteria	Gammaproteobacteria	Pseudomonadales	Pseudomonadaceae	Pseudomonas	NA	0.999952
ASV199	Bacteria	Root	B73	TZSTRI119	B73xTZSTRI119	-0.239558	0.0362607	0.116835	0.106784	0.416145	0.123781	-0.101649	0.0362607	4.18314	11	0.00152843	3.069	11	0.00533947	-5.09395	10.4765	0.129982	0.0390634	MPH	Bacteria	Actinobacteriota	Actinobacteria	Streptosporangiales	Thermomonosporaceae	Actinocorallia	metagenome	0.999332
ASV199	Bacteria	Root	B73	TZMI721	B73xTZMI721	-0.239558	-0.289162	0.116835	0.143484	0.162769	0.102561	-0.26436	-0.239558	4.16464	11	0.00157694	3.92281	11	0.00119065	-1.61571	-1.67945	0.0235485	0.0280696	BPH	Bacteria	Actinobacteriota	Actinobacteria	Streptosporangiales	Thermomonosporaceae	Actinocorallia	metagenome	0.999332
ASV20	Bacteria	Root	B73	W64A	B73xW64A	0.154016	0.503484	0.168087	0.299813	-0.350251	0.156411	0.32875	0.154016	-4.34113	11	0.00117258	-3.22399	11	0.0040507	-2.0654	-3.27412	0.0600854	0.0208719	MPH	Bacteria	Proteobacteria	Alphaproteobacteria	Sphingomonadales	Sphingomonadaceae	Sphingobium	NA	0.999606
ASV202	Bacteria	Root	B73	H84	B73xH84	0.33545	0.0993865	0.411754	0.126851	-0.270892	0.111883	0.217418	0.0993865	-4.36447	11	0.00112788	-3.30951	11	0.00347978	-2.24595	-3.72564	0.201722	0.0441318	MPH	Bacteria	Proteobacteria	Gammaproteobacteria	Enterobacterales	Erwiniaceae	Pantoea	NA	0.74756
ASV202	Bacteria	Root	B73	TZMI721	B73xTZMI721	0.33545	0.214371	0.411754	0.177852	-0.152969	0.108892	0.274911	0.214371	-3.9294	11	0.00235449	-3.37344	11	0.00310712	-1.55643	-1.71357	0.0509263	0.0380999	MPH	Bacteria	Proteobacteria	Gammaproteobacteria	Enterobacterales	Erwiniaceae	Pantoea	NA	0.74756
ASV222	Bacteria	Root	B73	W64A	B73xW64A	-0.156856	0.118078	0.0847314	0.196475	-0.29194	0.0328703	-0.0193887	-0.156856	-8.29171	11	4.63947e-06	-4.10961	11	0.000865461	14.0573	0.861202	0.0171169	0.000412913	BPH	Bacteria	Actinobacteriota	Actinobacteria	Propionibacteriales	Nocardioidaceae	Nocardioides	NA	0.991199
ASV246	Bacteria	Root	B73	TZMI721	B73xTZMI721	0.183656	0.0535861	0.088585	0.118642	-0.243437	0.0606841	0.118621	0.0535861	-5.96627	11	9.36995e-05	-4.89457	11	0.000237855	-3.05223	-5.54291	0.00846765	0.0055595	BPH	Bacteria	Proteobacteria	Alphaproteobacteria	Caulobacterales	Caulobacteraceae	Phenylobacterium	NA	0.999869
ASV263	Bacteria	Root	B73	Mo17	B73xMo17	0.0369772	0.223857	0.171847	0.171557	-0.52997	0.174297	0.130417	0.0369772	-3.78886	11	0.00300064	-3.25276	11	0.00384866	-5.06366	-15.3324	0.0570885	0.0362826	MPH	Bacteria	Proteobacteria	Gammaproteobacteria	Burkholderiales	Comamonadaceae	NA	NA	0.999999
ASV264	Bacteria	Root	B73	Mo17	B73xMo17	0.153934	0.455949	0.0850455	0.152014	-0.1175	0.100864	0.304941	0.153934	-4.18825	11	0.00151532	-2.6911	11	0.0104939	-1.38532	-1.76332	0.109878	0.0269727	MPH	Bacteria	Proteobacteria	Alphaproteobacteria	Sphingomonadales	Sphingomonadaceae	Sphingomonas	NA	0.971568
ASV277	Bacteria	Root	B73	TZMI722	B73xTZMI722	-0.0908197	0.111789	0.122152	0.151555	-0.263665	0.0368111	0.0104844	-0.0908197	-7.44746	11	1.28133e-05	-4.69546	11	0.000327472	-26.1482	1.90316	0.0412728	0.00228078	BPH	Bacteria	Proteobacteria	Alphaproteobacteria	Rhizobiales	Rhizobiaceae	Allorhizobium-Neorhizobium-Pararhizobium-Rhizobium	NA	0.994391
ASV29	Bacteria	Root	B73	TZMI721	B73xTZMI721	-0.336008	-0.527427	0.0907328	0.178874	0.180464	0.128031	-0.431718	-0.336008	4.78153	11	0.000570013	4.03398	11	0.000984299	-1.41801	-1.53708	0.0220468	0.0144946	BPH	Bacteria	Actinobacteriota	Actinobacteria	Pseudonocardiales	Pseudonocardiaceae	Lechevalieria	NA	0.968728
ASV3	Bacteria	Root	B73	TZSTRI119	B73xTZSTRI119	0.0638837	-0.172446	0.141798	0.173363	0.526653	0.148624	-0.0542813	0.0638837	3.90876	11	0.00243952	3.1137	11	0.00493008	-10.7023	7.24394	0.129982	0.0394759	MPH	Bacteria	Actinobacteriota	Actinobacteria	Streptomycetales	Streptomycetaceae	Streptomyces	NA	0.999949
ASV300	Bacteria	Root	B73	Mo17	B73xMo17	0.0857958	0.679942	0.160582	0.154074	-0.2818	0.122294	0.382869	0.0857958	-5.435	11	0.00020545	-3.00584	11	0.00597725	-1.73602	-4.28455	0.0759964	0.0052243	MPH	Bacteria	Proteobacteria	Gammaproteobacteria	Burkholderiales	Oxalobacteraceae	NA	NA	0.999072
ASV300	Bacteria	Root	B73	A554	B73xA554	0.0857958	0.285607	0.160582	0.157684	-0.420651	0.0972892	0.185701	0.0857958	-6.23247	11	6.41617e-05	-5.20558	11	0.000145973	-3.2652	-5.90293	0.00866105	0.00571039	BPH	Bacteria	Proteobacteria	Gammaproteobacteria	Burkholderiales	Oxalobacteraceae	NA	NA	0.999072
ASV32	Bacteria	Root	B73	H84	B73xH84	0.41847	0.481908	0.172661	0.210429	-0.442813	0.203917	0.450189	0.41847	-4.37925	11	0.00110048	-4.2237	11	0.00071373	-1.98362	-2.05817	0.0635219	0.0441318	MPH	Bacteria	Proteobacteria	Gammaproteobacteria	Burkholderiales	Comamonadaceae	NA	NA	1
ASV34	Bacteria	Root	B73	Mo17	B73xMo17	0.229673	0.294702	0.113836	0.124801	-0.35022	0.0852432	0.262187	0.229673	-7.18423	11	1.78833e-05	-6.8028	11	1.4714e-05	-2.33576	-2.52486	0.00240436	0.0020677	BPH	Bacteria	Proteobacteria	Alphaproteobacteria	Rhizobiales	Rhizobiaceae	Allorhizobium-Neorhizobium-Pararhizobium-Rhizobium	NA	0.996959
ASV365	Bacteria	Root	B73	TZSTRI119	B73xTZSTRI119	-0.355483	0.11199	0.103691	0.305297	0.359953	0.097312	-0.121746	0.11199	4.95006	11	0.000435591	2.54813	11	0.0135425	-3.95658	2.21416	0.200881	0.0374975	MPH	Bacteria	Actinobacteriota	Actinobacteria	Corynebacteriales	Nocardiaceae	Nocardia	Nocardia_pseudovaccinii	0.907591
ASV365	Bacteria	Root	B73	TZMI721	B73xTZMI721	-0.355483	-0.0285572	0.103691	0.171002	0.46738	0.15244	-0.19202	-0.0285572	4.32565	11	0.00120327	3.25334	11	0.00384475	-3.43402	-17.3664	0.0526435	0.0255452	MPH	Bacteria	Actinobacteriota	Actinobacteria	Corynebacteriales	Nocardiaceae	Nocardia	Nocardia_pseudovaccinii	0.907591
ASV374	Bacteria	Root	B73	TZSTRI119	B73xTZSTRI119	0.362592	0.358891	0.280071	0.253337	-0.473783	0.199605	0.360742	0.358891	-4.18088	11	0.00153428	-4.17161	11	0.000779243	-2.31336	-2.32013	0.0613743	0.0390634	MPH	Bacteria	Actinobacteriota	Actinobacteria	Catenulisporales	Actinospicaceae	Actinospica	NA	1
ASV4	Bacteria	Root	B73	A554	B73xA554	-0.28265	-0.268606	0.135331	0.169239	0.33253	0.147858	-0.275628	-0.268606	4.11313	11	0.00172064	4.06564	11	0.000932612	-2.20644	-2.23798	0.033201	0.050643	BPH	Bacteria	Actinobacteriota	Actinobacteria	Micrococcales	Micrococcaceae	NA	NA	1
ASV40	Bacteria	Root	B73	A554	B73xA554	-0.330297	-0.0433326	0.215169	0.27515	0.411419	0.0923992	-0.186815	-0.0433326	6.47444	11	4.58555e-05	4.92159	11	0.000227854	-3.20228	-10.4944	0.0101395	0.00571039	BPH	Bacteria	Actinobacteriota	Actinobacteria	Propionibacteriales	Nocardioidaceae	Kribbella	NA	1
ASV40	Bacteria	Root	B73	TZSTRI119	B73xTZSTRI119	-0.330297	-0.269165	0.215169	0.342421	0.183005	0.122422	-0.299731	-0.269165	3.94323	11	0.00229924	3.69356	11	0.00177057	-1.61057	-1.6799	0.070612	0.0394759	MPH	Bacteria	Actinobacteriota	Actinobacteria	Propionibacteriales	Nocardioidaceae	Kribbella	NA	1
ASV416	Bacteria	Root	B73	W64A	B73xW64A	-0.164667	0.0200488	0.0970228	0.138718	-0.313916	0.0205519	-0.0723093	-0.164667	-11.756	11	1.43643e-07	-7.26205	11	8.09545e-06	3.3413	0.906365	0.00144099	2.55684e-05	BPH	Bacteria	Actinobacteriota	Actinobacteria	Propionibacteriales	Nocardioidaceae	Marmoricola	NA	0.786944
ASV42	Bacteria	Root	B73	Oh43	B73xOh43	0.392345	0.166039	0.1289	0.234641	-0.471059	0.136423	0.279192	0.166039	-5.49946	11	0.000186388	-4.67003	11	0.000341254	-2.68722	-3.83703	0.0303716	0.0165885	BPH	Bacteria	Proteobacteria	Gammaproteobacteria	Burkholderiales	Burkholderiaceae	Burkholderia-Caballeronia-Paraburkholderia	NA	0.995805
ASV42	Bacteria	Root	B73	Mo17	B73xMo17	0.392345	0.739996	0.1289	0.329313	-0.417153	0.166827	0.566171	0.392345	-5.89426	11	0.00010398	-4.85231	11	0.000254439	-1.7368	-2.06323	0.00754837	0.00355607	BPH	Bacteria	Proteobacteria	Gammaproteobacteria	Burkholderiales	Burkholderiaceae	Burkholderia-Caballeronia-Paraburkholderia	NA	0.995805
ASV62	Bacteria	Root	B73	Mo17	B73xMo17	0.159571	0.0915992	0.120751	0.151069	-0.325585	0.119944	0.125585	0.0915992	-3.76152	11	0.00314637	-3.47817	11	0.00258255	-3.59254	-4.55445	0.0459694	0.0362826	BPH	Bacteria	Proteobacteria	Alphaproteobacteria	Rhizobiales	Rhizobiaceae	Phyllobacterium	NA	0.987891
ASV64	Bacteria	Root	B73	TZMI721	B73xTZMI721	-0.112746	-0.115164	0.133614	0.163781	0.256027	0.0748121	-0.113955	-0.112746	4.94549	11	0.000438752	4.92933	11	0.000225071	-3.24673	-3.27083	0.00846765	0.0130163	BPH	Bacteria	Proteobacteria	Gammaproteobacteria	Xanthomonadales	Xanthomonadaceae	Lysobacter	NA	0.997701
ASV66	Bacteria	Root	B73	CML108	B73xCML108	-0.0910373	-0.554147	0.168872	0.19139	0.570948	0.201526	-0.322592	-0.0910373	4.43386	11	0.00100518	3.28485	11	0.00363542	-2.76988	-7.27158	0.129421	0.0357843	MPH	Bacteria	Actinobacteriota	Actinobacteria	Pseudonocardiales	Pseudonocardiaceae	Saccharothrix	NA	0.998102
ASV66	Bacteria	Root	B73	TZMI721	B73xTZMI721	-0.0910373	-0.402885	0.168872	0.211438	0.71342	0.193767	-0.246961	-0.0910373	4.95638	11	0.000431252	4.15168	11	0.000805931	-3.8888	-8.83657	0.0220468	0.0130163	BPH	Bacteria	Actinobacteriota	Actinobacteria	Pseudonocardiales	Pseudonocardiaceae	Saccharothrix	NA	0.998102
ASV68	Bacteria	Root	B73	TZMI721	B73xTZMI721	-0.42284	-0.212	0.111856	0.159683	0.338091	0.0544308	-0.31742	-0.212	12.043	11	1.12126e-07	10.1063	11	3.32567e-07	-2.06512	-2.59477	5.91969e-05	1.99585e-05	BPH	Bacteria	Actinobacteriota	Actinobacteria	Micrococcales	Intrasporangiaceae	Terrabacter	NA	0.996331
ASV68	Bacteria	Root	B73	TZSTRI119	B73xTZSTRI119	-0.42284	0.0163959	0.111856	0.191526	0.201996	0.0348123	-0.203222	0.0163959	11.6401	11	1.58982e-07	5.33145	11	0.000120268	-1.99397	11.3199	0.0214077	2.82988e-05	BPH	Bacteria	Actinobacteriota	Actinobacteria	Micrococcales	Intrasporangiaceae	Terrabacter	NA	0.996331
ASV7	Bacteria	Root	B73	H84	B73xH84	0.385182	0.972771	0.36164	0.2864	-0.378864	0.24972	0.678977	0.385182	-4.23611	11	0.00139798	-3.05962	11	0.0054297	-1.55799	-1.9836	0.201722	0.0441318	MPH	Bacteria	Proteobacteria	Gammaproteobacteria	Burkholderiales	Oxalobacteraceae	Massilia	NA	0.725184
ASV748	Bacteria	Root	B73	TZMI722	B73xTZMI722	0.125863	0.258386	0.210578	0.288672	-0.374917	0.122217	0.192124	0.125863	-4.63961	11	0.000717101	-4.09745	11	0.000883517	-2.95143	-3.97878	0.052422	0.0265038	MPH	Bacteria	Actinobacteriota	Actinobacteria	Pseudonocardiales	Pseudonocardiaceae	Saccharopolyspora	NA	0.996449
ASV75	Bacteria	Root	B73	CML108	B73xCML108	0.231498	-0.195071	0.204485	0.369273	0.64164	0.0988107	0.0182134	0.231498	6.30931	11	5.76213e-05	4.15079	11	0.000807149	34.229	1.77169	0.0478909	0.0102566	BPH	Bacteria	Actinobacteriota	Actinobacteria	Streptomycetales	Streptomycetaceae	Streptomyces	NA	0.999191
ASV755	Bacteria	Root	B73	Mo17	B73xMo17	0.352848	0.139771	0.194636	0.145522	-0.257221	0.134603	0.246309	0.139771	-3.74085	11	0.00326136	-2.94935	11	0.0066124	-2.0443	-2.84031	0.0784671	0.0362826	MPH	Bacteria	Bacteroidota	Bacteroidia	Chitinophagales	Chitinophagaceae	Niastella	metagenome	0.999934
ASV755	Bacteria	Root	B73	W64A	B73xW64A	0.352848	0.17203	0.194636	0.251818	-0.506262	0.121899	0.262439	0.17203	-6.30603	11	5.78852e-05	-5.56436	11	8.45405e-05	-2.92906	-3.94286	0.00300964	0.00147194	BPH	Bacteria	Bacteroidota	Bacteroidia	Chitinophagales	Chitinophagaceae	Niastella	metagenome	0.999934
ASV768	Bacteria	Root	B73	CML108	B73xCML108	-0.326022	-0.179145	0.164861	0.188832	0.297387	0.0958442	-0.252584	-0.179145	5.73817	11	0.000130624	4.97195	11	0.00021038	-2.17738	-2.66003	0.0374477	0.0108387	BPH	Bacteria	Bacteroidota	Bacteroidia	Chitinophagales	Chitinophagaceae	NA	NA	1
ASV79	Bacteria	Root	B73	Mo17	B73xMo17	0.217648	0.301137	0.271609	0.228637	-0.458401	0.191103	0.259393	0.217648	-3.75606	11	0.00317632	-3.53762	11	0.00232606	-2.76721	-3.10615	0.0459694	0.0362826	BPH	Bacteria	Proteobacteria	Gammaproteobacteria	Burkholderiales	Oxalobacteraceae	Massilia	NA	0.997633
ASV792	Bacteria	Root	B73	H99	B73xH99	0.0536441	0.281349	0.145179	0.193147	-0.372554	0.0931513	0.167496	0.0536441	-5.79756	11	0.000119717	-4.57533	11	0.000398202	-3.22425	-7.94491	0.01772	0.00532741	BPH	Bacteria	Myxococcota	Polyangia	Polyangiales	Polyangiaceae	Sorangium	Sorangium_cellulosum	0.998939
ASV90	Bacteria	Root	B73	Mo17	B73xMo17	0.178344	0.180352	0.141562	0.0871105	-0.162105	0.0800709	0.179348	0.178344	-4.26438	11	0.00133317	-4.25184	11	0.000680764	-1.90386	-1.90895	0.0173108	0.0263671	BPH	Bacteria	Proteobacteria	Alphaproteobacteria	Azospirillales	Inquilinaceae	Inquilinus	Inquilinus_limosus	0.823483
ASV90	Bacteria	Root	B73	W64A	B73xW64A	0.178344	-0.0635917	0.141562	0.0890674	-0.218538	0.0700408	0.057376	-0.0635917	-3.93934	11	0.00231467	-2.21223	11	0.0245135	-4.80888	2.43658	0.140755	0.0343343	MPH	Bacteria	Proteobacteria	Alphaproteobacteria	Azospirillales	Inquilinaceae	Inquilinus	Inquilinus_limosus	0.823483
ASV933	Bacteria	Root	B73	H84	B73xH84	0.039979	0.294326	0.174326	0.181428	-0.413964	0.0997411	0.167153	0.039979	-5.82625	11	0.000114798	-4.55122	11	0.00041424	-3.47657	-11.3545	0.0635219	0.020434	MPH	Bacteria	Bacteroidota	Bacteroidia	Chitinophagales	Chitinophagaceae	Niastella	NA	0.955883
ASV959	Bacteria	Root	B73	A554	B73xA554	0.193195	0.151992	0.121267	0.122102	-0.25768	0.0752793	0.172593	0.151992	-5.7157	11	0.000135024	-5.44203	11	0.000101638	-2.49299	-2.69536	0.00866105	0.00600859	BPH	Bacteria	Bacteroidota	Bacteroidia	Cytophagales	Microscillaceae	uncultured	metagenome	0.781635
ASV959	Bacteria	Root	B73	W64A	B73xW64A	0.193195	0.219024	0.121267	0.189702	-0.224955	0.0945902	0.206109	0.193195	-4.55718	11	0.000820423	-4.42065	11	0.000513704	-2.09144	-2.16439	0.0114299	0.0162261	BPH	Bacteria	Bacteroidota	Bacteroidia	Cytophagales	Microscillaceae	uncultured	metagenome	0.781635
ASV96	Bacteria	Root	B73	TZSTRI119	B73xTZSTRI119	0.0429846	-0.623991	0.202556	0.271023	0.532387	0.174433	-0.290503	0.0429846	4.71751	11	0.000631981	2.80567	11	0.00855016	-2.83264	11.3855	0.152193	0.0374975	MPH	Bacteria	Actinobacteriota	Actinobacteria	Streptomycetales	Streptomycetaceae	Streptomyces	NA	0.994791
ASV984	Bacteria	Root	B73	TZSTRI119	B73xTZSTRI119	-0.0934012	-0.0966204	0.160825	0.193821	-0.390587	0.0734019	-0.0950108	-0.0966204	-4.02683	11	0.00199275	-4.0049	11	0.0010344	3.11098	3.04249	0.0613743	0.0394759	MPH	Bacteria	Proteobacteria	Gammaproteobacteria	Burkholderiales	Comamonadaceae	NA	NA	0.999999
ASV99	Bacteria	Root	B73	H99	B73xH99	-0.14045	0.366172	0.194423	0.157013	-0.992499	0.0823668	0.112861	-0.14045	-13.42	11	3.65609e-08	-10.3446	11	2.63225e-07	-9.79399	6.06655	4.68541e-05	6.50784e-06	BPH	Bacteria	Actinobacteriota	Actinobacteria	Streptomycetales	Streptomycetaceae	Streptomyces	NA	0.999966
CAP1	Bacteria	Root	B73	Mo17	B73xMo17	-0.135357	-0.347379	0.0864903	0.096445	0.111016	0.0994692	-0.241368	-0.135357	3.54264	11	0.00461125	2.47688	11	0.0153718	-1.45995	-1.82017	0.13444	0.0482825	MPH	NA	NA	NA	NA	NA	NA	NA	NA
CAP2	Bacteria	Root	B73	A554	B73xA554	0.261306	0.204956	0.053704	0.0678518	-0.27481	0.0859815	0.233131	0.204956	-5.90756	11	0.000101994	-5.57987	11	8.26017e-05	-2.17878	-2.34082	0.00866105	0.00600859	BPH	NA	NA	NA	NA	NA	NA	NA	NA
CAP2	Bacteria	Root	B73	CML108	B73xCML108	0.261306	-0.0877018	0.053704	0.0588717	-0.330657	0.0817161	0.0868021	-0.0877018	-5.10865	11	0.000339428	-2.97316	11	0.00633676	-4.80932	2.77024	0.187991	0.0151046	MPH	NA	NA	NA	NA	NA	NA	NA	NA
CAP2	Bacteria	Root	B73	TZSTRI119	B73xTZSTRI119	0.261306	0.143127	0.053704	0.0424322	-0.245555	0.107119	0.202216	0.143127	-4.18014	11	0.0015362	-3.62851	11	0.00198348	-2.21432	-2.71564	0.070612	0.0390634	MPH	NA	NA	NA	NA	NA	NA	NA	NA
CAP2	Bacteria	Root	B73	Mo17	B73xMo17	0.261306	0.23021	0.053704	0.0445876	-0.354642	0.103473	0.245758	0.23021	-5.80247	11	0.000118859	-5.65221	11	7.41634e-05	-2.44305	-2.54051	0.00330027	0.00355607	BPH	NA	NA	NA	NA	NA	NA	NA	NA
CAP2	Bacteria	Root	B73	TZMI721	B73xTZMI721	0.261306	0.184588	0.053704	0.0607467	-0.324002	0.0901236	0.222947	0.184588	-6.06887	11	8.08818e-05	-5.64324	11	7.51582e-05	-2.45327	-2.75527	0.00668908	0.0055595	BPH	NA	NA	NA	NA	NA	NA	NA	NA
CAP2	Bacteria	Root	B73	TZMI722	B73xTZMI722	0.261306	0.0443273	0.053704	0.0762647	-0.293873	0.0899057	0.152817	0.0443273	-4.96843	11	0.000423106	-3.76173	11	0.0015726	-2.92305	-7.62962	0.0699809	0.0265038	MPH	NA	NA	NA	NA	NA	NA	NA	NA
CAP5	Bacteria	Root	B73	Mo17	B73xMo17	-0.167655	-0.00118212	0.0591602	0.0824938	0.419016	0.0721035	-0.0844184	-0.00118212	6.98211	11	2.32326e-05	5.82771	11	5.72772e-05	-5.96356	-355.462	0.00330027	0.0020677	BPH	NA	NA	NA	NA	NA	NA	NA	NA
ASV100	Bacteria	Rhizosphere	B73	Oh43	B73xOh43	-0.209592	0.0179538	0.0948875	0.0833525	0.14858	0.0457973	-0.0958191	0.0179538	5.33654	11	0.000238671	2.85227	11	0.00786642	-2.55063	7.27567	0.150659	0.0242016	MPH	Bacteria	Actinobacteriota	MB-A2-108	MB-A2-108	MB-A2-108	MB-A2-108	uncultured_bacterium	0.991029
ASV101	Bacteria	Rhizosphere	B73	A554	B73xA554	0.0267547	0.0570794	0.0619022	0.0533315	-0.108645	0.0307397	0.0419171	0.0267547	-4.89797	11	0.000473149	-4.40472	11	0.000527455	-3.5919	-5.06078	0.0787227	0.0451737	MPH	Bacteria	Proteobacteria	Alphaproteobacteria	Azospirillales	uncultured	uncultured	uncultured_bacterium	0.973762
ASV124	Bacteria	Rhizosphere	B73	H84	B73xH84	0.145228	0.289773	0.172505	0.15387	-0.279931	0.0968451	0.2175	0.145228	-5.13636	11	0.000325074	-4.39009	11	0.000540418	-2.28704	-2.92753	0.0268858	0.0194069	BPH	Bacteria	Verrucomicrobiota	Verrucomicrobiae	Opitutales	Opitutaceae	uncultured	metagenome	0.715297
ASV127	Bacteria	Rhizosphere	B73	TZMI721	B73xTZMI721	0.0622715	-0.0386726	0.0893593	0.100377	0.309296	0.0743458	0.0117995	0.0622715	4.00153	11	0.00208075	3.32265	11	0.00339966	25.2127	3.9669	0.0776697	0.0400712	MPH	Bacteria	Actinobacteriota	Actinobacteria	Propionibacteriales	Nocardioidaceae	Marmoricola	NA	0.766072
ASV14	Bacteria	Rhizosphere	B73	Oh43	B73xOh43	0.52592	0.137106	0.140858	0.14605	-0.280077	0.135831	0.331513	0.137106	-4.50257	11	0.000897402	-3.07133	11	0.00531731	-1.84484	-3.04278	0.131146	0.0446073	MPH	Bacteria	Bacteroidota	Bacteroidia	Chitinophagales	Chitinophagaceae	Niastella	NA	0.991631
ASV14	Bacteria	Rhizosphere	B73	TZMI721	B73xTZMI721	0.52592	0.0245524	0.140858	0.129698	-0.186706	0.086816	0.275236	0.0245524	-5.32093	11	0.000244439	-2.43341	11	0.0166043	-1.67835	-8.6044	0.18357	0.0182413	MPH	Bacteria	Bacteroidota	Bacteroidia	Chitinophagales	Chitinophagaceae	Niastella	NA	0.991631
ASV140	Bacteria	Rhizosphere	B73	TZSTRI119	B73xTZSTRI119	-0.104971	-0.121622	0.0731581	0.0435491	0.0733109	0.0401415	-0.113297	-0.104971	4.64875	11	0.000706517	4.44134	11	0.000496403	-1.64707	-1.69839	0.0456302	0.042179	BPH	Bacteria	Proteobacteria	Alphaproteobacteria	Sphingomonadales	Sphingomonadaceae	Sphingomonas	NA	0.999632
ASV140	Bacteria	Rhizosphere	B73	CML108	B73xCML108	-0.104971	-0.0622072	0.0731581	0.0799773	0.119702	0.0328784	-0.0835892	-0.0622072	6.18311	11	6.87785e-05	5.53278	11	8.86398e-05	-2.43202	-2.92424	0.0176393	0.00821215	BPH	Bacteria	Proteobacteria	Alphaproteobacteria	Sphingomonadales	Sphingomonadaceae	Sphingomonas	NA	0.999632
ASV144	Bacteria	Rhizosphere	B73	Oh43	B73xOh43	0.275615	0.0911647	0.13603	0.065973	-0.120523	0.0476988	0.18339	0.0911647	-6.37149	11	5.285e-05	-4.43801	11	0.00049915	-1.6572	-2.32203	0.0496655	0.0157968	BPH	Bacteria	Proteobacteria	Gammaproteobacteria	Burkholderiales	Comamonadaceae	NA	NA	0.999984
ASV144	Bacteria	Rhizosphere	B73	H84	B73xH84	0.275615	0.0588544	0.13603	0.0927699	-0.122766	0.0587319	0.167234	0.0588544	-4.93771	11	0.000444201	-3.09237	11	0.00512132	-1.7341	-3.08593	0.152871	0.0199351	MPH	Bacteria	Proteobacteria	Gammaproteobacteria	Burkholderiales	Comamonadaceae	NA	NA	0.999984
ASV149	Bacteria	Rhizosphere	B73	H84	B73xH84	-0.0701399	-0.0887891	0.0624473	0.107695	0.156619	0.0498522	-0.0794645	-0.0701399	4.73568	11	0.000613708	4.54863	11	0.000416001	-2.97093	-3.23295	0.0240583	0.0244256	BPH	Bacteria	Actinobacteriota	Actinobacteria	Corynebacteriales	Mycobacteriaceae	Mycobacterium	metagenome	0.892902
ASV155	Bacteria	Rhizosphere	B73	TZMI721	B73xTZMI721	0.0603506	0.0862535	0.0584038	0.0892987	-0.093131	0.0382962	0.073302	0.0603506	-4.34594	11	0.00116322	-4.00775	11	0.00102937	-2.27051	-2.54317	0.0467991	0.0299036	BPH	Bacteria	Myxococcota	Polyangia	Polyangiales	BIrii41	BIrii41	NA	1
ASV159	Bacteria	Rhizosphere	B73	TZMI721	B73xTZMI721	0.2334	0.0365626	0.0905804	0.0962702	-0.109117	0.0537566	0.134981	0.0365626	-4.5408	11	0.00084276	-2.70998	11	0.0101458	-1.80839	-3.98438	0.13766	0.0270248	MPH	Bacteria	Bacteroidota	Bacteroidia	Chitinophagales	Chitinophagaceae	uncultured	uncultured_Flavobacterium	0.923862
ASV159	Bacteria	Rhizosphere	B73	Oh43	B73xOh43	0.2334	0.11539	0.0905804	0.0948779	-0.127051	0.0681864	0.174395	0.11539	-4.42091	11	0.00102697	-3.55556	11	0.00225392	-1.72852	-2.10105	0.0960268	0.0446073	MPH	Bacteria	Bacteroidota	Bacteroidia	Chitinophagales	Chitinophagaceae	uncultured	uncultured_Flavobacterium	0.923862
ASV160	Bacteria	Rhizosphere	B73	TZMI721	B73xTZMI721	-0.0592855	-0.0147621	0.0756113	0.0672914	0.122752	0.0419203	-0.0370238	-0.0147621	3.81142	11	0.00288569	3.28037	11	0.0036645	-4.31549	-9.31535	0.0776697	0.0488479	MPH	Bacteria	Firmicutes	Bacilli	Bacillales	Bacillaceae	Bacillus	NA	0.996405
ASV165	Bacteria	Rhizosphere	B73	TZMI721	B73xTZMI721	-0.0756996	-0.0119665	0.0969612	0.13093	0.281028	0.0710082	-0.043833	-0.0119665	4.57497	11	0.000796864	4.1262	11	0.000841457	-7.41133	-24.4846	0.0467991	0.0270248	BPH	Bacteria	Actinobacteriota	Actinobacteria	Micrococcales	Intrasporangiaceae	NA	NA	0.999935
ASV165	Bacteria	Rhizosphere	B73	W64A	B73xW64A	-0.0756996	-0.0948354	0.0969612	0.0669812	0.250905	0.050195	-0.0852675	-0.0756996	6.69733	11	3.38825e-05	6.50672	11	2.1936e-05	-3.94257	-4.31449	0.0065479	0.0101139	BPH	Bacteria	Actinobacteriota	Actinobacteria	Micrococcales	Intrasporangiaceae	NA	NA	0.999935
ASV170	Bacteria	Rhizosphere	B73	H99	B73xH99	-0.20094	-0.0130468	0.0825185	0.0766523	0.0831669	0.0330473	-0.106993	-0.0130468	5.75417	11	0.000127585	2.91139	11	0.00707687	-1.77731	-7.37449	0.281043	0.0190421	MPH	Bacteria	Actinobacteriota	MB-A2-108	MB-A2-108	MB-A2-108	MB-A2-108	metagenome	0.778327
ASV185	Bacteria	Rhizosphere	B73	TZMI721	B73xTZMI721	-0.140203	-0.180422	0.0857363	0.0801185	0.230663	0.059632	-0.160312	-0.140203	6.55648	11	4.09918e-05	6.21925	11	3.26826e-05	-2.43884	-2.64521	0.00975574	0.0115403	BPH	Bacteria	Actinobacteriota	Actinobacteria	Micrococcales	Intrasporangiaceae	NA	NA	0.997911
ASV188	Bacteria	Rhizosphere	B73	Oh43	B73xOh43	0.166639	0.151187	0.128717	0.198725	-0.221946	0.0769243	0.158913	0.151187	-4.95109	11	0.000434878	-4.85066	11	0.000255114	-2.39665	-2.46802	0.0390263	0.0324528	BPH	Bacteria	Bacteroidota	Bacteroidia	Chitinophagales	Chitinophagaceae	Niastella	NA	0.998652
ASV19	Bacteria	Rhizosphere	B73	Oh43	B73xOh43	0.0925341	-0.0558292	0.0458787	0.0362248	-0.161938	0.0412913	0.0183524	-0.0558292	-4.36631	11	0.00112441	-2.56977	11	0.0130306	-9.82381	1.9006	0.163762	0.0447517	MPH	Bacteria	Proteobacteria	Gammaproteobacteria	Burkholderiales	Comamonadaceae	NA	NA	1
ASV202	Bacteria	Rhizosphere	B73	CML108	B73xCML108	0.241726	0.597414	0.258788	0.266396	-0.199924	0.0972573	0.41957	0.241726	-6.36964	11	5.29858e-05	-4.54105	11	0.000421206	-1.4765	-1.82707	0.0583239	0.00821215	MPH	Bacteria	Proteobacteria	Gammaproteobacteria	Enterobacterales	Erwiniaceae	Pantoea	NA	0.74756
ASV221	Bacteria	Rhizosphere	B73	Oh43	B73xOh43	-0.192971	-0.0189054	0.0686574	0.0457023	0.171655	0.0603679	-0.105938	-0.0189054	4.59837	11	0.000766969	3.15666	11	0.00456658	-2.62033	-10.0797	0.131146	0.0426134	MPH	Bacteria	Actinobacteriota	MB-A2-108	MB-A2-108	MB-A2-108	MB-A2-108	metagenome	0.737932
ASV249	Bacteria	Rhizosphere	B73	Oh43	B73xOh43	0.0336079	-0.0153329	0.0614996	0.0405604	0.116123	0.0228175	0.00913749	0.0336079	4.68876	11	0.000662092	3.61632	11	0.00202624	11.7085	2.45524	0.093276	0.0426134	MPH	Bacteria	Proteobacteria	Alphaproteobacteria	Sphingomonadales	Sphingomonadaceae	Sphingomonas	NA	0.977689
ASV254	Bacteria	Rhizosphere	B73	CML108	B73xCML108	0.0242124	-0.108412	0.094595	0.0606283	0.151489	0.0457914	-0.0420997	0.0242124	4.22762	11	0.00141808	2.77949	11	0.0089602	-4.59834	5.25667	0.183279	0.0470331	MPH	Bacteria	Proteobacteria	Alphaproteobacteria	Sphingomonadales	Sphingomonadaceae	Sphingomonas	NA	0.996993
ASV254	Bacteria	Rhizosphere	B73	TZMI721	B73xTZMI721	0.0242124	-0.124973	0.094595	0.0658409	0.129376	0.04731	-0.0503802	0.0242124	3.79954	11	0.0029456	2.22287	11	0.0240617	-3.568	4.34339	0.218557	0.0488479	MPH	Bacteria	Proteobacteria	Alphaproteobacteria	Sphingomonadales	Sphingomonadaceae	Sphingomonas	NA	0.996993
ASV260	Bacteria	Rhizosphere	B73	TZSTRI119	B73xTZSTRI119	-0.0716185	-0.187211	0.0463612	0.0213481	0.221795	0.0679835	-0.129415	-0.0716185	5.1661	11	0.000310379	4.31595	11	0.000611459	-2.71383	-4.0969	0.0456302	0.0205884	BPH	Bacteria	Actinobacteriota	Actinobacteria	Propionibacteriales	Nocardioidaceae	Marmoricola	NA	0.971633
ASV279	Bacteria	Rhizosphere	B73	Oh43	B73xOh43	0.227164	0.039716	0.103036	0.113855	-0.134777	0.062729	0.13344	0.039716	-4.2758	11	0.00130789	-2.78169	11	0.00892487	-2.01002	-4.39351	0.15671	0.0459299	MPH	Bacteria	Bacteroidota	Bacteroidia	Chitinophagales	Chitinophagaceae	Niastella	uncultured_Niastella	0.908413
ASV279	Bacteria	Rhizosphere	B73	H84	B73xH84	0.227164	-0.0653087	0.103036	0.125702	-0.131343	0.0362471	0.0809276	-0.0653087	-5.85622	11	0.000109889	-1.82179	11	0.0478818	-2.62297	1.01111	0.319488	0.0082005	MPH	Bacteria	Bacteroidota	Bacteroidia	Chitinophagales	Chitinophagaceae	Niastella	uncultured_Niastella	0.908413
ASV279	Bacteria	Rhizosphere	B73	TZMI721	B73xTZMI721	0.227164	0.106863	0.103036	0.0735267	-0.115881	0.0566767	0.167014	0.106863	-4.99138	11	0.000408044	-3.93009	11	0.00117586	-1.69384	-2.08439	0.0467991	0.0203002	BPH	Bacteria	Bacteroidota	Bacteroidia	Chitinophagales	Chitinophagaceae	Niastella	uncultured_Niastella	0.908413
ASV286	Bacteria	Rhizosphere	B73	TZMI721	B73xTZMI721	-0.150904	-0.153287	0.0690521	0.0669689	0.127153	0.0718698	-0.152096	-0.150904	3.88548	11	0.00253928	3.8689	11	0.00130644	-1.83601	-1.84261	0.0487465	0.045938	BPH	Bacteria	Proteobacteria	Gammaproteobacteria	Burkholderiales	Comamonadaceae	Ramlibacter	NA	0.717347
ASV290	Bacteria	Rhizosphere	B73	CML108	B73xCML108	0.048057	0.347643	0.205807	0.123674	-0.261072	0.0857221	0.19785	0.048057	-5.3536	11	0.000232531	-3.60618	11	0.00206254	-2.31955	-6.43254	0.0909918	0.0154245	MPH	Bacteria	Bdellovibrionota	Oligoflexia	Oligoflexales	Oligoflexales	Oligoflexus	metagenome	0.970859
ASV305	Bacteria	Rhizosphere	B73	TZMI721	B73xTZMI721	0.338236	-0.120614	0.149809	0.0677485	-0.197485	0.0611554	0.108811	-0.120614	-5.00849	11	0.000397176	-1.25699	11	0.117396	-2.81493	0.637338	0.431394	0.0203002	MPH	Bacteria	Chloroflexi	Chloroflexia	Chloroflexales	Roseiflexaceae	uncultured	NA	1
ASV305	Bacteria	Rhizosphere	B73	CML108	B73xCML108	0.338236	0.0361519	0.149809	0.0591018	-0.248501	0.0762391	0.187194	0.0361519	-5.71485	11	0.000135194	-3.73368	11	0.00165112	-2.3275	-7.87379	0.0909918	0.0110787	MPH	Bacteria	Chloroflexi	Chloroflexia	Chloroflexales	Roseiflexaceae	uncultured	NA	1
ASV305	Bacteria	Rhizosphere	B73	H84	B73xH84	0.338236	0.138472	0.149809	0.0794088	-0.135051	0.0568727	0.238354	0.138472	-6.56564	11	4.04839e-05	-4.8094	11	0.000272534	-1.5666	-1.9753	0.0203378	0.00562624	BPH	Bacteria	Chloroflexi	Chloroflexia	Chloroflexales	Roseiflexaceae	uncultured	NA	1
ASV32	Bacteria	Rhizosphere	B73	H84	B73xH84	0.749861	0.319349	0.143295	0.155057	-0.325447	0.0724228	0.534605	0.319349	-11.8754	11	1.2949e-07	-8.90322	11	1.16488e-06	-1.60876	-2.0191	0.000695435	7.73057e-05	BPH	Bacteria	Proteobacteria	Gammaproteobacteria	Burkholderiales	Comamonadaceae	NA	NA	1
ASV32	Bacteria	Rhizosphere	B73	CML108	B73xCML108	0.749861	0.0700624	0.143295	0.17786	-0.0617737	0.0984415	0.409962	0.0700624	-4.79204	11	0.000560464	-1.33923	11	0.103755	-1.15068	-1.8817	0.528682	0.0278831	MPH	Bacteria	Proteobacteria	Gammaproteobacteria	Burkholderiales	Comamonadaceae	NA	NA	1
ASV32	Bacteria	Rhizosphere	B73	TZMI721	B73xTZMI721	0.749861	-0.207079	0.143295	0.0753784	-0.20899	0.115183	0.271391	-0.207079	-4.17059	11	0.00156115	-0.0165948	11	0.493529	-1.77007	0.00923049	0.747061	0.0340885	MPH	Bacteria	Proteobacteria	Gammaproteobacteria	Burkholderiales	Comamonadaceae	NA	NA	1
ASV32	Bacteria	Rhizosphere	B73	W64A	B73xW64A	0.749861	0.0704324	0.143295	0.124053	-0.0896829	0.0931249	0.410147	0.0704324	-5.3673	11	0.000227719	-1.71936	11	0.056762	-1.21866	-2.27332	0.452998	0.0378782	MPH	Bacteria	Proteobacteria	Gammaproteobacteria	Burkholderiales	Comamonadaceae	NA	NA	1
ASV323	Bacteria	Rhizosphere	B73	TZMI721	B73xTZMI721	0.0354523	-0.0943775	0.0491934	0.0546657	0.201234	0.0574039	-0.0294626	0.0354523	4.01883	11	0.00202014	2.88799	11	0.00737943	-7.83015	4.6762	0.110138	0.0400712	MPH	Bacteria	Proteobacteria	Alphaproteobacteria	Sphingomonadales	Sphingomonadaceae	Sphingomonas	NA	0.999794
ASV327	Bacteria	Rhizosphere	B73	TZMI721	B73xTZMI721	-0.112331	-0.0876327	0.0500602	0.0628902	0.17122	0.0657915	-0.099982	-0.0876327	4.12215	11	0.00169451	3.93445	11	0.00116709	-2.71251	-2.95384	0.0467991	0.0348836	BPH	Bacteria	Actinobacteriota	Actinobacteria	Propionibacteriales	Nocardioidaceae	Nocardioides	Marmoricola_sp.	0.786746
ASV348	Bacteria	Rhizosphere	B73	TZMI721	B73xTZMI721	-0.0807088	-0.128604	0.0782559	0.0513628	0.154231	0.0410625	-0.104656	-0.0807088	6.30472	11	5.79912e-05	5.72152	11	6.6935e-05	-2.47369	-2.91096	0.0133201	0.0115403	BPH	Bacteria	Chloroflexi	KD4-96	KD4-96	KD4-96	KD4-96	NA	1
ASV349	Bacteria	Rhizosphere	B73	TZMI721	B73xTZMI721	0.101111	0.0532408	0.0799897	0.0674951	-0.210859	0.0658446	0.0771758	0.0532408	-4.37447	11	0.00110926	-4.01096	11	0.00102373	-3.7322	-4.96048	0.0467991	0.0299036	BPH	Bacteria	Bacteroidota	Bacteroidia	Chitinophagales	Chitinophagaceae	uncultured	NA	0.778487
ASV35	Bacteria	Rhizosphere	B73	TZMI721	B73xTZMI721	0.00223087	-0.135809	0.0618733	0.0597909	0.177417	0.0539275	-0.0667889	0.00223087	4.5284	11	0.000860086	3.24854	11	0.00387766	-3.65638	78.5282	0.0776697	0.0270248	MPH	Bacteria	Proteobacteria	Gammaproteobacteria	Xanthomonadales	Xanthomonadaceae	Luteimonas	NA	0.796898
ASV371	Bacteria	Rhizosphere	B73	H99	B73xH99	0.103037	0.0159466	0.0335809	0.051226	-0.174564	0.0330421	0.0594918	0.0159466	-7.08356	11	2.03601e-05	-5.76569	11	6.27218e-05	-3.93425	-11.9468	0.0187224	0.00607748	BPH	Bacteria	Actinobacteriota	Acidimicrobiia	IMCC26256	IMCC26256	IMCC26256	uncultured_Ferrimicrobium	0.980459
ASV374	Bacteria	Rhizosphere	B73	TZMI721	B73xTZMI721	0.0990402	-0.0362669	0.134747	0.0573562	-0.252459	0.0612116	0.0313867	-0.0362669	-4.63713	11	0.00072	-3.53189	11	0.00234961	-9.04352	5.96116	0.0649048	0.0270248	MPH	Bacteria	Actinobacteriota	Actinobacteria	Catenulisporales	Actinospicaceae	Actinospica	NA	1
ASV38	Bacteria	Rhizosphere	B73	TZMI721	B73xTZMI721	-0.104344	-0.0247128	0.066986	0.0407439	0.149093	0.0493519	-0.0645286	-0.0247128	4.32854	11	0.00119748	3.52176	11	0.0023918	-3.31049	-7.03302	0.0649048	0.0299036	MPH	Bacteria	Proteobacteria	Alphaproteobacteria	Sphingomonadales	Sphingomonadaceae	Sphingomonas	NA	0.998173
ASV386	Bacteria	Rhizosphere	B73	CML108	B73xCML108	-0.130241	-0.0038691	0.0510487	0.0579624	0.109052	0.0307515	-0.067055	-0.0038691	5.72679	11	0.000132834	3.67206	11	0.00183818	-2.62631	-29.1854	0.0909918	0.0110787	MPH	Bacteria	Chloroflexi	KD4-96	KD4-96	KD4-96	KD4-96	NA	1
ASV407	Bacteria	Rhizosphere	B73	TZMI721	B73xTZMI721	-0.0104385	0.162745	0.133043	0.189933	-0.298786	0.0876366	0.0761531	-0.0104385	-4.27834	11	0.00130233	-3.29027	11	0.00360066	-4.9235	27.6235	0.0776697	0.0299036	MPH	Bacteria	Proteobacteria	Gammaproteobacteria	Burkholderiales	Methylophilaceae	Methylotenera	NA	0.984753
ASV407	Bacteria	Rhizosphere	B73	H84	B73xH84	-0.0104385	-0.0164082	0.133043	0.0840761	-0.434052	0.0908977	-0.0134233	-0.0164082	-4.6275	11	0.000731385	-4.59466	11	0.000385815	31.3356	25.4534	0.0240583	0.0272898	BPH	Bacteria	Proteobacteria	Gammaproteobacteria	Burkholderiales	Methylophilaceae	Methylotenera	NA	0.984753
ASV408	Bacteria	Rhizosphere	B73	TZMI721	B73xTZMI721	-0.184889	-0.117044	0.078323	0.0677015	0.298529	0.100966	-0.150967	-0.117044	4.45194	11	0.000975557	4.11597	11	0.000856184	-2.97745	-3.55056	0.0467991	0.0291204	BPH	Bacteria	Actinobacteriota	Actinobacteria	Propionibacteriales	Nocardioidaceae	Nocardioides	NA	0.986279
ASV42	Bacteria	Rhizosphere	B73	Oh43	B73xOh43	0.754057	0.481844	0.403558	0.326653	-0.516648	0.265132	0.617951	0.481844	-4.27938	11	0.00130008	-3.76602	11	0.00156093	-1.83607	-2.07223	0.093276	0.0459299	MPH	Bacteria	Proteobacteria	Gammaproteobacteria	Burkholderiales	Burkholderiaceae	Burkholderia-Caballeronia-Paraburkholderia	NA	0.995805
ASV42	Bacteria	Rhizosphere	B73	H84	B73xH84	0.754057	0.517905	0.403558	0.370622	-0.607403	0.219655	0.635981	0.517905	-5.66062	11	0.000146487	-5.12307	11	0.000165937	-1.95507	-2.17281	0.0151873	0.00971697	BPH	Bacteria	Proteobacteria	Gammaproteobacteria	Burkholderiales	Burkholderiaceae	Burkholderia-Caballeronia-Paraburkholderia	NA	0.995805
ASV42	Bacteria	Rhizosphere	B73	TZSTRI119	B73xTZSTRI119	0.754057	-0.063364	0.403558	0.297174	-1.40411	0.261489	0.345346	-0.063364	-6.69037	11	3.42009e-05	-5.12736	11	0.000164833	-5.0658	21.1594	0.019681	0.00510449	BPH	Bacteria	Proteobacteria	Gammaproteobacteria	Burkholderiales	Burkholderiaceae	Burkholderia-Caballeronia-Paraburkholderia	NA	0.995805
ASV425	Bacteria	Rhizosphere	B73	TZSTRI119	B73xTZSTRI119	-0.00318089	0.151271	0.0550667	0.0547474	-0.142962	0.0348005	0.074045	-0.00318089	-6.23574	11	6.3868e-05	-4.01663	11	0.00101387	-2.93074	43.9439	0.060528	0.00762584	MPH	Bacteria	Acidobacteriota	Vicinamibacteria	Vicinamibacterales	uncultured	uncultured	uncultured_bacterium	0.723508
ASV429	Bacteria	Rhizosphere	B73	H84	B73xH84	-0.00470426	0.0504505	0.0361436	0.0542828	-0.0928839	0.0266176	0.0228731	-0.00470426	-4.3489	11	0.0011575	-3.31284	11	0.0034593	-5.06084	18.7446	0.114733	0.0363699	MPH	Bacteria	Firmicutes	Bacilli	Bacillales	Planococcaceae	Solibacillus	NA	0.972368
ASV445	Bacteria	Rhizosphere	B73	A554	B73xA554	0.218948	0.154931	0.121501	0.166725	-0.186357	0.0504513	0.18694	0.154931	-7.39916	11	1.36132e-05	-6.76471	11	1.54799e-05	-1.99688	-2.20284	0.00462074	0.00406354	BPH	Bacteria	Proteobacteria	Gammaproteobacteria	Burkholderiales	Comamonadaceae	NA	NA	0.999999
ASV445	Bacteria	Rhizosphere	B73	H84	B73xH84	0.218948	0.0938016	0.121501	0.0973832	-0.187529	0.055403	0.156375	0.0938016	-6.20732	11	6.64713e-05	-5.0779	11	0.000178075	-2.19923	-2.99921	0.0151873	0.00661389	BPH	Bacteria	Proteobacteria	Gammaproteobacteria	Burkholderiales	Comamonadaceae	NA	NA	0.999999
ASV445	Bacteria	Rhizosphere	B73	TZSTRI119	B73xTZSTRI119	0.218948	0.127415	0.121501	0.122832	-0.176982	0.0395609	0.173182	0.127415	-8.85126	11	2.46665e-06	-7.69439	11	4.72077e-06	-2.02195	-2.38902	0.00140915	0.000736296	BPH	Bacteria	Proteobacteria	Gammaproteobacteria	Burkholderiales	Comamonadaceae	NA	NA	0.999999
ASV445	Bacteria	Rhizosphere	B73	TZMI721	B73xTZMI721	0.218948	0.0146773	0.121501	0.161088	-0.0883372	0.0394432	0.116813	0.0146773	-5.20115	11	0.000293954	-2.61172	11	0.0120916	-1.75623	-7.01864	0.147321	0.0194989	MPH	Bacteria	Proteobacteria	Gammaproteobacteria	Burkholderiales	Comamonadaceae	NA	NA	0.999999
ASV445	Bacteria	Rhizosphere	B73	Oh43	B73xOh43	0.218948	0.100641	0.121501	0.0996862	-0.261328	0.0661048	0.159795	0.100641	-6.37053	11	5.29207e-05	-5.47568	11	9.65964e-05	-2.6354	-3.59664	0.0390263	0.0157968	BPH	Bacteria	Proteobacteria	Gammaproteobacteria	Burkholderiales	Comamonadaceae	NA	NA	0.999999
ASV445	Bacteria	Rhizosphere	B73	CML108	B73xCML108	0.218948	0.390716	0.121501	0.225932	-0.170093	0.0557678	0.304832	0.218948	-8.51611	11	3.58753e-06	-6.97609	11	1.17081e-05	-1.55799	-1.77686	0.00698971	0.00214175	BPH	Bacteria	Proteobacteria	Gammaproteobacteria	Burkholderiales	Comamonadaceae	NA	NA	0.999999
ASV445	Bacteria	Rhizosphere	B73	Mo17	B73xMo17	0.218948	0.0895597	0.121501	0.134678	-0.160271	0.0475099	0.154254	0.0895597	-6.62021	11	3.75949e-05	-5.25851	11	0.000134518	-2.03901	-2.78955	0.0401537	0.0112221	BPH	Bacteria	Proteobacteria	Gammaproteobacteria	Burkholderiales	Comamonadaceae	NA	NA	0.999999
ASV446	Bacteria	Rhizosphere	B73	TZMI721	B73xTZMI721	0.0235206	0.0890842	0.0617981	0.072533	-0.140605	0.0458701	0.0563024	0.0235206	-4.29273	11	0.00127134	-3.57806	11	0.00216669	-3.49732	-6.97795	0.0649048	0.0299036	MPH	Bacteria	Firmicutes	Bacilli	Paenibacillales	Paenibacillaceae	Paenibacillus	NA	0.999701
ASV447	Bacteria	Rhizosphere	B73	Oh43	B73xOh43	0.223856	0.163237	0.0890372	0.0753158	-0.113146	0.057604	0.193547	0.163237	-5.32417	11	0.000243232	-4.798	11	0.000277564	-1.58459	-1.69314	0.0390263	0.0242016	BPH	Bacteria	Chloroflexi	Chloroflexia	Chloroflexales	Roseiflexaceae	uncultured	NA	1
ASV447	Bacteria	Rhizosphere	B73	TZMI722	B73xTZMI722	0.223856	0.0692417	0.0890372	0.0786984	-0.178658	0.0495098	0.146549	0.0692417	-6.56853	11	4.03248e-05	-5.00708	11	0.000199032	-2.2191	-3.5802	0.059411	0.0170724	MPH	Bacteria	Chloroflexi	Chloroflexia	Chloroflexales	Roseiflexaceae	uncultured	NA	1
ASV453	Bacteria	Rhizosphere	B73	TZMI722	B73xTZMI722	-0.0966739	-0.135725	0.0737874	0.0633507	0.109378	0.0357229	-0.1162	-0.0966739	6.31465	11	5.71941e-05	5.76806	11	6.25042e-05	-1.9413	-2.13141	0.037315	0.0170724	BPH	Bacteria	Proteobacteria	Gammaproteobacteria	Burkholderiales	Nitrosomonadaceae	Nitrosospira	NA	0.996147
ASV484	Bacteria	Rhizosphere	B73	A554	B73xA554	0.00396987	-0.0826956	0.0631191	0.0500574	0.0819031	0.0229398	-0.0393628	0.00396987	5.28626	11	0.000257791	3.39729	11	0.00297879	-3.08072	19.6312	0.159215	0.0307802	MPH	Bacteria	Actinobacteriota	Acidimicrobiia	uncultured	uncultured	uncultured	NA	0.702415
ASV493	Bacteria	Rhizosphere	B73	TZSTRI119	B73xTZSTRI119	-0.0323425	0.0690505	0.0388554	0.0475939	-0.153492	0.0297599	0.018354	-0.0323425	-5.77442	11	0.000123847	-4.0709	11	0.00092429	-9.36287	3.74584	0.060528	0.0123228	MPH	Bacteria	Acidobacteriota	Blastocatellia	Blastocatellales	Blastocatellaceae	NA	NA	0.999996
ASV499	Bacteria	Rhizosphere	B73	TZMI721	B73xTZMI721	0.036729	0.0750124	0.063849	0.0307812	-0.070742	0.0268244	0.0558707	0.036729	-4.72006	11	0.000629386	-4.00647	11	0.00103163	-2.26617	-2.92605	0.0467991	0.0270248	BPH	Bacteria	Proteobacteria	Alphaproteobacteria	Reyranellales	Reyranellaceae	Reyranella	NA	1
ASV499	Bacteria	Rhizosphere	B73	A554	B73xA554	0.036729	0.0494557	0.063849	0.0285187	-0.091306	0.0278415	0.0430924	0.036729	-4.82727	11	0.000529675	-4.59872	11	0.000383267	-3.11884	-3.48593	0.0762701	0.0451737	MPH	Bacteria	Proteobacteria	Alphaproteobacteria	Reyranellales	Reyranellaceae	Reyranella	NA	1
ASV50	Bacteria	Rhizosphere	B73	H84	B73xH84	0.0446631	0.0814024	0.0620489	0.0573621	-0.154121	0.0440767	0.0630328	0.0446631	-4.92672	11	0.000452015	-4.50995	11	0.000443285	-3.44509	-4.45073	0.0240583	0.0199351	BPH	Bacteria	Nitrospirota	Nitrospiria	Nitrospirales	Nitrospiraceae	Nitrospira	NA	1
ASV50	Bacteria	Rhizosphere	B73	CML108	B73xCML108	0.0446631	-0.0137197	0.0620489	0.0773348	-0.163573	0.0412949	0.0154717	-0.0137197	-4.33576	11	0.00118314	-3.62886	11	0.00198228	-11.5724	10.9225	0.0909918	0.0415491	MPH	Bacteria	Nitrospirota	Nitrospiria	Nitrospirales	Nitrospiraceae	Nitrospira	NA	1
ASV50	Bacteria	Rhizosphere	B73	TZMI721	B73xTZMI721	0.0446631	0.0500385	0.0620489	0.0547542	-0.0811163	0.0335597	0.0473508	0.0446631	-3.82801	11	0.00280401	-3.74793	11	0.00161075	-2.71309	-2.81618	0.0541606	0.0488479	MPH	Bacteria	Nitrospirota	Nitrospiria	Nitrospirales	Nitrospiraceae	Nitrospira	NA	1
ASV508	Bacteria	Rhizosphere	B73	H84	B73xH84	0.0171607	0.0428331	0.0645736	0.062035	-0.161753	0.0297074	0.0299969	0.0171607	-6.45462	11	4.7121e-05	-6.02253	11	4.3211e-05	-6.39233	-10.4258	0.00644924	0.00562624	BPH	Bacteria	Verrucomicrobiota	Verrucomicrobiae	Chthoniobacterales	Xiphinematobacteraceae	Candidatus_Xiphinematobacter	NA	0.99999
ASV511	Bacteria	Rhizosphere	B73	TZMI721	B73xTZMI721	-0.0195517	-0.0599829	0.0452578	0.0390035	0.131742	0.0377656	-0.0397673	-0.0195517	4.54142	11	0.000841902	4.00613	11	0.00103223	-4.31282	-7.73813	0.0467991	0.0270248	BPH	Bacteria	Actinobacteriota	Thermoleophilia	Solirubrobacterales	Solirubrobacteraceae	Conexibacter	metagenome	0.787606
ASV515	Bacteria	Rhizosphere	B73	TZMI721	B73xTZMI721	-0.0216757	0.0900026	0.052257	0.0580839	-0.107034	0.0358963	0.0341635	-0.0216757	-3.93349	11	0.00233801	-2.37792	11	0.0183177	-4.133	3.93797	0.19528	0.0436184	MPH	Bacteria	Actinobacteriota	Thermoleophilia	Solirubrobacterales	Solirubrobacteraceae	Solirubrobacter	NA	0.999984
ASV523	Bacteria	Rhizosphere	B73	CML108	B73xCML108	0.0783402	0.0468405	0.0708559	0.0759531	-0.0454598	0.0237387	0.0625904	0.0468405	-4.55165	11	0.000827899	-3.88818	11	0.00126375	-1.72631	-1.97052	0.0909918	0.035304	MPH	Bacteria	Chloroflexi	Chloroflexia	Chloroflexales	Roseiflexaceae	uncultured	uncultured_bacterium	0.985666
ASV527	Bacteria	Rhizosphere	B73	H84	B73xH84	-0.00244237	0.0574281	0.044769	0.0479631	-0.0804133	0.0218693	0.0274929	-0.00244237	-4.93414	11	0.000446721	-3.56532	11	0.00221567	-3.92488	31.9242	0.082672	0.0199351	MPH	Bacteria	Acidobacteriota	Acidobacteriae	Solibacterales	Solibacteraceae	Candidatus_Solibacter	metagenome	0.923934
ASV54	Bacteria	Rhizosphere	B73	H84	B73xH84	-0.0973749	-0.0404536	0.0563005	0.0556214	0.144436	0.0488162	-0.0689142	-0.0404536	4.37049	11	0.00111664	3.78747	11	0.00150393	-3.09589	-4.57042	0.0598566	0.0363699	MPH	Bacteria	Actinobacteriota	Thermoleophilia	Gaiellales	Gaiellaceae	Gaiella	uncultured_actinobacterium	0.894155
ASV558	Bacteria	Rhizosphere	B73	CML108	B73xCML108	0.0562847	-0.0643912	0.0748882	0.0411352	-0.10962	0.0240061	-0.00405326	-0.0643912	-4.39749	11	0.00106765	-1.88405	11	0.0431227	26.0449	0.702405	0.373105	0.0398365	MPH	Bacteria	Actinobacteriota	Actinobacteria	Micromonosporales	Micromonosporaceae	Rhizocola	NA	0.994871
ASV60	Bacteria	Rhizosphere	B73	Oh43	B73xOh43	-0.0706927	-0.127443	0.0724562	0.0557518	0.00991618	0.0188126	-0.0990676	-0.0706927	5.79312	11	0.000120498	4.28483	11	0.000644133	-1.1001	-1.14027	0.0549353	0.023979	MPH	Bacteria	Actinobacteriota	Actinobacteria	Frankiales	Geodermatophilaceae	Blastococcus	NA	0.998536
ASV60	Bacteria	Rhizosphere	B73	H84	B73xH84	-0.0706927	-0.0256846	0.0724562	0.0344019	0.163736	0.0305846	-0.0481887	-0.0256846	6.92913	11	2.49027e-05	6.19334	11	3.38969e-05	-4.39782	-7.37487	0.00644924	0.00495563	BPH	Bacteria	Actinobacteriota	Actinobacteria	Frankiales	Geodermatophilaceae	Blastococcus	NA	0.998536
ASV603	Bacteria	Rhizosphere	B73	CML108	B73xCML108	0.0750658	-0.00337868	0.0353725	0.0175581	-0.0567908	0.0148914	0.0358436	-0.00337868	-6.22067	11	6.52344e-05	-3.58678	11	0.00213381	-2.58441	15.8086	0.0909918	0.00821215	MPH	Bacteria	RCP2-54	RCP2-54	RCP2-54	RCP2-54	RCP2-54	NA	0.987939
ASV607	Bacteria	Rhizosphere	B73	CML108	B73xCML108	0.0737334	0.0507961	0.0623243	0.0562464	-0.137006	0.0319284	0.0622647	0.0507961	-6.24119	11	6.33813e-05	-5.88199	11	5.29241e-05	-3.20038	-3.69718	0.0157978	0.00821215	BPH	Bacteria	Cyanobacteria	Cyanobacteriia	Cyanobacteriales	Nostocaceae	Nostoc_PCC-7524	Trichormus_variabilis	0.702202
ASV615	Bacteria	Rhizosphere	B73	TZMI721	B73xTZMI721	0.275724	0.0125416	0.151316	0.05621	-0.179695	0.0632445	0.144133	0.0125416	-5.12025	11	0.00033334	-3.03958	11	0.00562756	-2.24673	-15.3279	0.0933237	0.0199004	MPH	Bacteria	Bacteroidota	Bacteroidia	Cytophagales	uncultured	uncultured	uncultured_Cyclobacteriaceae	0.739631
ASV615	Bacteria	Rhizosphere	B73	H84	B73xH84	0.275724	0.0303321	0.151316	0.0470914	-0.0585607	0.0494219	0.153028	0.0303321	-4.28128	11	0.00129595	-1.79865	11	0.0497696	-1.38268	-2.93065	0.319488	0.038684	MPH	Bacteria	Bacteroidota	Bacteroidia	Cytophagales	uncultured	uncultured	uncultured_Cyclobacteriaceae	0.739631
ASV624	Bacteria	Rhizosphere	B73	TZSTRI119	B73xTZSTRI119	0.0582843	0.0517664	0.0359254	0.0452001	-0.0230645	0.0140996	0.0550253	0.0517664	-5.53844	11	0.00017578	-5.3073	11	0.0001248	-1.41916	-1.44555	0.0186263	0.0149915	BPH	Bacteria	Proteobacteria	Gammaproteobacteria	Burkholderiales	SC-I-84	SC-I-84	uncultured_Nitrosomonadaceae	0.926458
ASV630	Bacteria	Rhizosphere	B73	TZMI721	B73xTZMI721	-0.106925	-0.103623	0.0368823	0.0340368	0.27901	0.0892768	-0.105274	-0.103623	4.30441	11	0.00124673	4.28592	11	0.000642957	-3.65033	-3.69256	0.0467991	0.0299036	BPH	Bacteria	Actinobacteriota	Actinobacteria	Propionibacteriales	Nocardioidaceae	Nocardioides	NA	0.99997
ASV665	Bacteria	Rhizosphere	B73	W64A	B73xW64A	-0.0227083	0.176424	0.0657451	0.0905025	-0.0923383	0.0319452	0.0768576	-0.0227083	-5.29645	11	0.00025379	-2.17967	11	0.0259475	-2.20142	3.06627	0.374705	0.0378782	MPH	Bacteria	Acidobacteriota	Blastocatellia	Pyrinomonadales	Pyrinomonadaceae	RB41	NA	0.997254
ASV68	Bacteria	Rhizosphere	B73	TZMI721	B73xTZMI721	-0.0732015	0.0450575	0.0657233	0.102809	0.383291	0.0683893	-0.014072	0.0450575	5.81031	11	0.000117504	4.94571	11	0.000219301	-28.2379	7.5067	0.0261846	0.01403	BPH	Bacteria	Actinobacteriota	Actinobacteria	Micrococcales	Intrasporangiaceae	Terrabacter	NA	0.996331
ASV692	Bacteria	Rhizosphere	B73	H99	B73xH99	0.163391	0.265556	0.132785	0.111256	-0.0075428	0.0364956	0.214474	0.163391	-6.08338	11	7.92261e-05	-4.68368	11	0.00033378	-1.03517	-1.04616	0.0664223	0.015766	MPH	Bacteria	Proteobacteria	Gammaproteobacteria	Burkholderiales	Oxalobacteraceae	[Aquaspirillum]_arcticum_group	uncultured_bacterium	0.966093
ASV702	Bacteria	Rhizosphere	B73	Oh43	B73xOh43	0.0348158	0.161746	0.0735088	0.0776349	-0.0232305	0.0275549	0.0982807	0.0348158	-4.40979	11	0.00104607	-2.10657	11	0.0294629	-1.23637	-1.66724	0.236044	0.0446073	MPH	Bacteria	Proteobacteria	Alphaproteobacteria	Sphingomonadales	Sphingomonadaceae	Sphingobium	NA	0.99964
ASV702	Bacteria	Rhizosphere	B73	CML108	B73xCML108	0.0348158	0.100156	0.0735088	0.0588239	-0.0617681	0.0282268	0.0674858	0.0348158	-4.57912	11	0.000791485	-3.4217	11	0.00285301	-1.91528	-2.77414	0.106453	0.035304	MPH	Bacteria	Proteobacteria	Alphaproteobacteria	Sphingomonadales	Sphingomonadaceae	Sphingobium	NA	0.99964
ASV709	Bacteria	Rhizosphere	B73	W64A	B73xW64A	0.056595	0.184083	0.130809	0.210406	-0.13149	0.0277416	0.120339	0.056595	-9.07767	11	1.92697e-06	-6.7799	11	1.51695e-05	-2.09267	-3.32335	0.0065479	0.0011504	BPH	Bacteria	Verrucomicrobiota	Verrucomicrobiae	Verrucomicrobiales	Rubritaleaceae	Luteolibacter	Verrucomicrobium_sp.	0.851276
ASV71	Bacteria	Rhizosphere	B73	TZMI721	B73xTZMI721	0.110477	0.00925241	0.0306036	0.0483947	-0.134419	0.0363067	0.0598645	0.00925241	-5.35119	11	0.000233387	-3.95717	11	0.00112246	-3.24539	-15.528	0.0467991	0.0182413	BPH	Bacteria	Proteobacteria	Alphaproteobacteria	Azospirillales	Azospirillaceae	Skermanella	NA	0.996223
ASV73	Bacteria	Rhizosphere	B73	W64A	B73xW64A	-0.175628	0.00678347	0.0534811	0.0566222	0.0924761	0.035321	-0.0844223	0.00678347	5.00831	11	0.000397291	2.42611	11	0.0168203	-2.0954	12.6326	0.356724	0.0474365	MPH	Bacteria	Actinobacteriota	Actinobacteria	Micrococcales	Intrasporangiaceae	NA	NA	0.99714
ASV77	Bacteria	Rhizosphere	B73	CML108	B73xCML108	-0.0780322	-0.0222459	0.065501	0.0525725	0.170363	0.0497774	-0.050139	-0.0222459	4.42976	11	0.00101202	3.8694	11	0.00130531	-4.39781	-8.65815	0.0909918	0.0398365	MPH	Bacteria	Actinobacteriota	Actinobacteria	Micrococcales	Microbacteriaceae	Agromyces	NA	0.993939
ASV78	Bacteria	Rhizosphere	B73	Oh43	B73xOh43	-0.145066	-0.0371988	0.06411	0.0813012	0.16399	0.0556549	-0.0911324	-0.0371988	4.58401	11	0.000785171	3.61494	11	0.00203114	-2.79947	-5.40848	0.093276	0.0426134	MPH	Bacteria	Actinobacteriota	Actinobacteria	Propionibacteriales	Nocardioidaceae	Aeromicrobium	uncultured_bacterium	0.988212
ASV89	Bacteria	Rhizosphere	B73	H84	B73xH84	-0.123734	-0.0720549	0.056069	0.0667235	0.224781	0.0716911	-0.0978943	-0.0720549	4.50091	11	0.000899858	4.14048	11	0.000821347	-3.29616	-4.11957	0.0377188	0.0316009	BPH	Bacteria	Actinobacteriota	Actinobacteria	Propionibacteriales	Nocardioidaceae	NA	NA	0.999994
ASV92	Bacteria	Rhizosphere	B73	TZMI721	B73xTZMI721	0.13027	0.0440566	0.0321269	0.0426715	-0.0292493	0.0280074	0.0871632	0.0440566	-4.1565	11	0.00159879	-2.61738	11	0.0119701	-1.33557	-1.6639	0.147321	0.0340885	MPH	Bacteria	Myxococcota	bacteriap25	bacteriap25	bacteriap25	bacteriap25	NA	0.898743
Biomass	Bacteria	Rhizosphere	B73	A554	B73xA554	-0.0853895	-0.136223	0.0164345	0.0169315	0.0437771	0.0186836	-0.110806	-0.0853895	8.27375	11	4.73703e-06	6.91337	11	1.2712e-05	-1.39508	-1.51268	0.00462074	0.00282801	BPH	NA	NA	NA	NA	NA	NA	NA	NA
Biomass	Bacteria	Rhizosphere	B73	TZMI721	B73xTZMI721	-0.0853895	-0.0512229	0.0164345	0.0242826	0.122944	0.0217446	-0.0683062	-0.0512229	8.79529	11	2.62388e-06	8.00965	11	3.22887e-06	-2.79989	-3.40017	0.00192763	0.00156646	BPH	NA	NA	NA	NA	NA	NA	NA	NA
Biomass	Bacteria	Rhizosphere	B73	Mo17	B73xMo17	-0.0853895	-0.0637229	0.0164345	0.01522	0.0504438	0.0179012	-0.0745562	-0.0637229	6.98278	11	2.32122e-05	6.3776	11	2.62022e-05	-1.67659	-1.79161	0.0156427	0.0112221	BPH	NA	NA	NA	NA	NA	NA	NA	NA
Biomass	Bacteria	Rhizosphere	B73	Oh43	B73xOh43	-0.0853895	-0.0637229	0.0164345	0.0185125	0.0462771	0.0221089	-0.0745562	-0.0637229	5.46537	11	0.000196224	4.97537	11	0.000209244	-1.6207	-1.72622	0.0390263	0.0242016	BPH	NA	NA	NA	NA	NA	NA	NA	NA
Biomass	Bacteria	Rhizosphere	B73	CML108	B73xCML108	-0.0853895	-0.12707	0.0164345	0.0258399	0.0146105	0.0230348	-0.10623	-0.0853895	5.24598	11	0.000274281	4.34126	11	0.000586169	-1.13754	-1.1711	0.0583239	0.0163033	MPH	NA	NA	NA	NA	NA	NA	NA	NA
Biomass	Bacteria	Rhizosphere	B73	TZSTRI119	B73xTZSTRI119	-0.0853895	-0.0362229	0.0164345	0.0280584	0.0662771	0.0235289	-0.0608062	-0.0362229	5.40117	11	0.000216275	4.35635	11	0.000571607	-2.08997	-2.8297	0.0456302	0.0161395	BPH	NA	NA	NA	NA	NA	NA	NA	NA
CAP1	Bacteria	Rhizosphere	B73	TZMI721	B73xTZMI721	0.178951	0.0292207	0.0632335	0.0579287	-0.263827	0.0783541	0.104086	0.0292207	-4.69551	11	0.000654889	-3.74004	11	0.00163298	-3.53471	-10.0288	0.0541606	0.0270248	MPH	NA	NA	NA	NA	NA	NA	NA	NA
CAP1	Bacteria	Rhizosphere	B73	H84	B73xH84	0.178951	0.146735	0.0632335	0.079818	-0.211257	0.0618886	0.162843	0.146735	-6.04474	11	8.37185e-05	-5.78447	11	6.10177e-05	-2.29731	-2.43972	0.00728551	0.00713999	BPH	NA	NA	NA	NA	NA	NA	NA	NA
CAP1	Bacteria	Rhizosphere	B73	TZSTRI119	B73xTZSTRI119	0.178951	0.0777909	0.0632335	0.0481269	-0.363654	0.0735398	0.128371	0.0777909	-6.6906	11	3.41905e-05	-6.00281	11	4.44512e-05	-3.83284	-5.67476	0.00884579	0.00510449	BPH	NA	NA	NA	NA	NA	NA	NA	NA
CAP3	Bacteria	Rhizosphere	B73	TZMI721	B73xTZMI721	-0.285962	0.00374824	0.0848105	0.0609878	0.227091	0.0655055	-0.141107	0.00374824	5.62087	11	0.000155403	3.40952	11	0.00291507	-2.60935	59.586	0.0725124	0.0154626	MPH	NA	NA	NA	NA	NA	NA	NA	NA
CAP3	Bacteria	Rhizosphere	B73	TZMI722	B73xTZMI722	-0.285962	-0.112274	0.0848105	0.0901172	0.277205	0.083459	-0.199118	-0.112274	5.70727	11	0.000136715	4.66671	11	0.000343099	-2.39216	-3.46901	0.0682767	0.0272063	MPH	NA	NA	NA	NA	NA	NA	NA	NA
CAP4	Bacteria	Rhizosphere	B73	H84	B73xH84	-0.162306	0.0701645	0.0436995	0.0707801	0.351197	0.0434245	-0.0460707	0.0701645	9.14846	11	1.78557e-06	6.47174	11	2.30128e-05	-8.623	4.00533	0.00644924	0.000532992	BPH	NA	NA	NA	NA	NA	NA	NA	NA
CAP4	Bacteria	Rhizosphere	B73	CML108	B73xCML108	-0.162306	-0.0654465	0.0436995	0.0547714	0.19347	0.0592514	-0.113876	-0.0654465	5.18716	11	0.000300395	4.3698	11	0.000558953	-2.69896	-3.95616	0.0583239	0.0163033	MPH	NA	NA	NA	NA	NA	NA	NA	NA
Leaf.area	Bacteria	Rhizosphere	B73	TZMI721	B73xTZMI721	-7.00614	-2.08114	4.99987	5.89983	25.5689	5.08596	-4.54364	-2.08114	5.92071	11	0.00010007	5.43654	11	0.000102487	-6.62739	-13.286	0.0152961	0.01403	BPH	NA	NA	NA	NA	NA	NA	NA	NA
rhizoSize	Bacteria	Rhizosphere	B73	Oh43	B73xOh43	-0.539693	-0.368544	0.16273	0.111339	0.496205	0.184121	-0.454118	-0.368544	5.1614	11	0.000312653	4.69662	11	0.000326853	-2.09268	-2.3464	0.0390263	0.0266649	BPH	NA	NA	NA	NA	NA	NA	NA	NA
rhizoSize	Bacteria	Rhizosphere	B73	A554	B73xA554	-0.539693	-0.126545	0.16273	0.0398143	0.220222	0.0878538	-0.333119	-0.126545	6.29843	11	5.85024e-05	3.94709	11	0.00114204	-1.66109	-2.74027	0.113633	0.011642	MPH	NA	NA	NA	NA	NA	NA	NA	NA
rhizoSize	Bacteria	Rhizosphere	B73	CML108	B73xCML108	-0.539693	0.0629706	0.16273	0.0192854	0.145036	0.0678386	-0.238361	0.0629706	5.65162	11	0.000148458	1.20972	11	0.125871	-1.60847	1.30324	0.565	0.0110787	MPH	NA	NA	NA	NA	NA	NA	NA	NA
rhizoSize	Bacteria	Rhizosphere	B73	TZSTRI119	B73xTZSTRI119	-0.539693	-0.347735	0.16273	0.107786	-0.0808438	0.0245798	-0.443714	-0.347735	14.7629	11	1.34758e-08	10.8582	11	1.61411e-07	-0.817802	-0.767513	9.63626e-05	8.04504e-06	BPH	NA	NA	NA	NA	NA	NA	NA	NA
SPAD	Bacteria	Rhizosphere	B73	A554	B73xA554	3.07063	-9.6127	3.82967	4.2901	-18.546	2.87193	-3.27103	-9.6127	-5.31873	11	0.000245267	-3.11057	11	0.00495769	4.66978	0.929326	0.197316	0.0307802	MPH	NA	NA	NA	NA	NA	NA	NA	NA
SPAD	Bacteria	Rhizosphere	B73	H99	B73xH99	3.07063	-6.7127	3.82967	2.98054	-24.6794	2.50791	-1.82103	-6.7127	-9.11451	11	1.85195e-06	-7.16401	11	9.17682e-06	12.5524	2.67652	0.00547856	0.00110561	BPH	NA	NA	NA	NA	NA	NA	NA	NA
SPAD	Bacteria	Rhizosphere	B73	H84	B73xH84	3.07063	15.1706	3.82967	4.9647	-3.2377	2.51927	9.12063	3.07063	-4.90553	11	0.000467489	-2.50404	11	0.0146477	-1.35499	-2.05441	0.242908	0.0199351	MPH	NA	NA	NA	NA	NA	NA	NA	NA
CAP1	Fungi	Root	B73	TZSTRI119	B73xTZSTRI119	0.257018	0.287636	0.13848	0.149865	-0.133619	0.0767516	0.272327	0.257018	-5.28909	11	0.000256675	-5.08963	11	0.000174836	-1.49066	-1.51988	0.0134624	0.00529843	BPH	NA	NA	NA	NA	NA	NA	NA	NA
CAP1	Fungi	Root	B73	Oh43	B73xOh43	0.257018	0.343187	0.13848	0.100925	-0.259951	0.0707884	0.300102	0.257018	-7.91165	11	7.25852e-06	-7.30302	11	7.68486e-06	-1.86621	-2.01141	0.00020884	0.000279453	BPH	NA	NA	NA	NA	NA	NA	NA	NA
CAP1	Fungi	Root	B73	Mo17	B73xMo17	0.257018	0.588307	0.13848	0.10313	0.148227	0.0463108	0.422662	0.257018	-5.92596	11	9.9313e-05	-2.34916	11	0.0192721	-0.649303	-0.423284	0.370988	0.0076471	MPH	NA	NA	NA	NA	NA	NA	NA	NA
CAP1	Fungi	Root	B73	CML108	B73xCML108	0.257018	0.210307	0.13848	0.086357	-0.652661	0.0961339	0.233663	0.210307	-9.21968	11	1.65456e-06	-8.97673	11	1.07496e-06	-3.79318	-4.10337	8.27718e-05	0.000127401	BPH	NA	NA	NA	NA	NA	NA	NA	NA
CAP1	Fungi	Root	B73	TZMI721	B73xTZMI721	0.257018	0.233838	0.13848	0.0767046	-0.280804	0.128226	0.245428	0.233838	-4.10395	11	0.00174763	-4.01356	11	0.0010192	-2.14414	-2.20085	0.0196195	0.0336419	BPH	NA	NA	NA	NA	NA	NA	NA	NA
CAP1	Fungi	Root	B73	H99	B73xH99	0.257018	0.269002	0.13848	0.0803048	-0.259084	0.111889	0.26301	0.257018	-4.66617	11	0.000686802	-4.61261	11	0.000374671	-1.98507	-2.00804	0.0144249	0.0264419	BPH	NA	NA	NA	NA	NA	NA	NA	NA
CAP2	Fungi	Root	B73	TZSTRI119	B73xTZSTRI119	-0.0793809	0.938852	0.1089	0.134728	-0.0659658	0.082577	0.429736	-0.0793809	-6.0029	11	8.88902e-05	0.162456	11	0.563054	-1.1535	-0.168996	0.71074	0.00342227	MPH	NA	NA	NA	NA	NA	NA	NA	NA
CAP3	Fungi	Root	B73	W64A	B73xW64A	-0.202328	-0.239486	0.0922516	0.175862	0.134912	0.105176	-0.220907	-0.202328	3.38307	11	0.00610926	3.20643	11	0.00417924	-1.61072	-1.6668	0.0536335	0.0427648	MPH	NA	NA	NA	NA	NA	NA	NA	NA
CAP4	Fungi	Root	B73	Oh43	B73xOh43	-0.232054	0.313524	0.118031	0.129654	0.489589	0.123398	0.040735	0.313524	3.63744	11	0.00390554	1.4268	11	0.0906998	11.0189	0.561568	0.303647	0.0429609	MPH	NA	NA	NA	NA	NA	NA	NA	NA
CAP4	Fungi	Root	B73	TZMI721	B73xTZMI721	-0.232054	0.0556059	0.118031	0.15218	0.442948	0.145394	-0.088224	0.0556059	3.65331	11	0.00379869	2.66407	11	0.0110129	-6.02071	6.96584	0.141333	0.0417855	MPH	NA	NA	NA	NA	NA	NA	NA	NA
CAP5	Fungi	Root	B73	A554	B73xA554	-0.642819	0.0741548	0.232129	0.152692	0.402248	0.10675	-0.284332	0.0741548	6.43165	11	4.86344e-05	3.07347	11	0.00529708	-2.41471	4.42444	0.31977	0.00374485	MPH	NA	NA	NA	NA	NA	NA	NA	NA
CAP5	Fungi	Root	B73	H99	B73xH99	-0.642819	-0.222575	0.232129	0.130927	0.314297	0.0936787	-0.432697	-0.222575	7.974	11	6.73751e-06	5.73099	11	6.60071e-05	-1.72637	-2.41209	0.00508254	0.000518789	BPH	NA	NA	NA	NA	NA	NA	NA	NA
fASV11	Fungi	Root	B73	W64A	B73xW64A	0.769407	-0.00393042	0.152378	0.146724	-0.298335	0.135948	0.382738	-0.00393042	-5.0098	11	0.00039636	-2.16557	11	0.0265932	-1.77948	74.9041	0.12798	0.0109843	MPH	Fungi	Ascomycota	Sordariomycetes	Xylariales	Xylariales_fam_Incertae_sedis	Fusidium	unidentified	0.907156
fASV13	Fungi	Root	B73	TZMI721	B73xTZMI721	-0.125332	0.666679	0.384957	0.621136	-1.11759	0.214862	0.270674	-0.125332	-6.46115	11	4.66999e-05	-4.61809	11	0.000371342	-5.12891	7.91701	0.00953112	0.00179795	BPH	Fungi	Ascomycota	Sordariomycetes	Hypocreales	Bionectriaceae	Clonostachys	unidentified	0.963468
fASV19	Fungi	Root	B73	W64A	B73xW64A	0.359339	0.448003	0.123762	0.370666	-0.37845	0.163594	0.403671	0.359339	-4.78087	11	0.000570616	-4.50988	11	0.000443336	-1.93752	-2.05318	0.0170684	0.0109843	BPH	Fungi	Ascomycota	Sordariomycetes	Xylariales	NA	NA	NA	0.738116
fASV21	Fungi	Root	B73	W64A	B73xW64A	0.217255	-0.0713148	0.160586	0.158174	-0.28778	0.0880408	0.0729702	-0.0713148	-4.09754	11	0.00176676	-2.4587	11	0.0158761	-4.94381	3.03535	0.106175	0.0194344	MPH	Fungi	Ascomycota	Sordariomycetes	Xylariales	NA	NA	NA	0.879645
fASV24	Fungi	Root	B73	Oh43	B73xOh43	0.806838	0.819248	0.397515	0.551961	-0.766544	0.216777	0.813043	0.806838	-7.28669	11	1.56916e-05	-7.25806	11	8.13664e-06	-1.94281	-1.95006	0.00020884	0.00040275	BPH	Fungi	Ascomycota	Sordariomycetes	Hypocreales	Hypocreales_fam_Incertae_sedis	Sarocladium	Sarocladium_hominis	0.993122
fASV24	Fungi	Root	B73	TZMI721	B73xTZMI721	0.806838	-0.440341	0.397515	0.261893	-0.872538	0.286482	0.183248	-0.440341	-3.68535	11	0.00359214	-1.50864	11	0.0797828	-5.76151	0.981504	0.438805	0.0417855	MPH	Fungi	Ascomycota	Sordariomycetes	Hypocreales	Hypocreales_fam_Incertae_sedis	Sarocladium	Sarocladium_hominis	0.993122
fASV27	Fungi	Root	B73	TZSTRI119	B73xTZSTRI119	-0.0769564	1.15949	0.206278	0.636001	-0.310564	0.222608	0.541268	-0.0769564	-3.82661	11	0.00281085	-1.04941	11	0.158249	-1.57377	3.03558	0.553872	0.0360725	MPH	Fungi	Ascomycota	Sordariomycetes	Hypocreales	Clavicipitaceae	Metacordyceps	Metacordyceps_chlamydosporia	0.99987
fASV28	Fungi	Root	B73	TZMI721	B73xTZMI721	0.0922689	0.0826484	0.333473	0.292494	-0.468539	0.0741551	0.0874587	0.0826484	-7.49777	11	1.20335e-05	-7.4329	11	6.52444e-06	-6.35727	-6.66907	0.000502382	0.000926577	BPH	Fungi	Ascomycota	Sordariomycetes	Hypocreales	Hypocreaceae	Trichoderma	Trichoderma_aggressivum	0.963571
fASV3	Fungi	Root	B73	W64A	B73xW64A	0.555758	0.434643	0.546281	0.427691	-0.84302	0.336149	0.495201	0.434643	-3.98103	11	0.00215499	-3.80088	11	0.00146939	-2.70238	-2.93957	0.0377144	0.0207418	BPH	Fungi	Ascomycota	Pezizomycotina_cls_Incertae_sedis	Pezizomycotina_ord_Incertae_sedis	Pezizomycotina_fam_Incertae_sedis	Botryoderma	unidentified	0.784213
fASV31	Fungi	Root	B73	Mo17	B73xMo17	0.00414005	0.118433	0.371397	0.414646	-0.690611	0.139077	0.0612865	0.00414005	-5.40635	11	0.00021458	-4.99545	11	0.000202715	-12.2686	-167.812	0.0156091	0.00826134	BPH	Fungi	Basidiomycota	Agaricomycetes	Agaricales	Entolomataceae	Clitopilus	unidentified	0.982962
fASV41	Fungi	Root	B73	W64A	B73xW64A	0.22179	-0.118244	0.44127	0.38832	-0.845056	0.211804	0.0517729	-0.118244	-4.23424	11	0.00140239	-3.43153	11	0.00280395	-17.3224	6.1467	0.0520905	0.0179973	MPH	Fungi	Basidiomycota	Agaricomycetes	Cantharellales	Cantharellales_fam_Incertae_sedis	Sistotrema	Sistotrema_adnatum	0.997089
fASV42	Fungi	Root	B73	CML108	B73xCML108	-0.434302	1.27363	0.185959	0.933263	-0.59321	0.233251	0.419662	-0.434302	-4.34242	11	0.00117007	-0.681278	11	0.254892	-2.41354	0.365894	0.612884	0.0225239	MPH	Fungi	Basidiomycota	Agaricomycetes	Agaricales	Entolomataceae	Clitopilus	unidentified	0.99289
fASV43	Fungi	Root	B73	W64A	B73xW64A	-0.314922	-0.423536	0.250828	0.134859	0.823949	0.242933	-0.369229	-0.314922	4.91156	11	0.000463031	4.68801	11	0.000331446	-3.23154	-3.61636	0.0170684	0.0109843	BPH	Fungi	Ascomycota	Eurotiomycetes	Eurotiales	Aspergillaceae	Penicillium	unidentified	0.915826
fASV55	Fungi	Root	B73	W64A	B73xW64A	0.212782	-0.154747	0.348799	0.144542	-0.506713	0.149242	0.0290176	-0.154747	-3.58968	11	0.00424602	-2.35836	11	0.0189618	-18.4622	2.27446	0.106175	0.0343952	MPH	Fungi	Ascomycota	Sordariomycetes	Hypocreales	Cordycipitaceae	Lecanicillium	Lecanicillium_saksenae	0.988876
fASV58	Fungi	Root	B73	W64A	B73xW64A	0.159932	0.0632388	0.824261	0.332592	-0.62017	0.205505	0.111586	0.0632388	-3.56076	11	0.0044669	-3.3255	11	0.0033825	-6.55779	-10.8068	0.0520905	0.0343952	MPH	Fungi	Basidiomycota	Agaricomycetes	Trechisporales	NA	NA	NA	0.976725
fASV59	Fungi	Root	B73	TZSTRI119	B73xTZSTRI119	-0.212752	0.885413	0.234223	0.617988	-0.594222	0.241253	0.33633	-0.212752	-3.85717	11	0.00266629	-1.5812	11	0.0710687	-2.76678	1.79302	0.453227	0.0360725	MPH	Fungi	Ascomycota	Sordariomycetes	Hypocreales	Hypocreaceae	Trichoderma	Trichoderma_pubescens	0.830408
fASV65	Fungi	Root	B73	W64A	B73xW64A	-0.0426309	0.436664	0.217409	0.204467	-0.27533	0.110857	0.197017	-0.0426309	-4.26087	11	0.00134106	-2.09909	11	0.0298469	-2.3975	5.45847	0.135189	0.0179973	MPH	Fungi	Ascomycota	Dothideomycetes	Pleosporales	Periconiaceae	Periconia	Periconia_macrospinosa	0.814212
fASV68	Fungi	Root	B73	TZMI721	B73xTZMI721	-0.858193	-0.37549	0.412608	0.342847	1.44078	0.520803	-0.616841	-0.37549	3.95086	11	0.00226935	3.48744	11	0.00254072	-3.33574	-4.83706	0.0391271	0.034948	BPH	Fungi	Ascomycota	Sordariomycetes	NA	NA	NA	NA	0.73332
fASV7	Fungi	Root	B73	Oh43	B73xOh43	-0.0700118	0.0391994	0.32966	0.213276	-0.85532	0.219524	-0.0154062	-0.0700118	-3.82607	11	0.00281346	-3.57732	11	0.00216949	54.5179	11.2168	0.0332093	0.0361061	BPH	Fungi	Ascomycota	Eurotiomycetes	Eurotiales	Trichocomaceae	Talaromyces	NA	0.802158
fASV7	Fungi	Root	B73	TZSTRI119	B73xTZSTRI119	-0.0700118	1.61023	0.32966	0.635219	-0.635211	0.217976	0.770108	-0.0700118	-6.44712	11	4.76099e-05	-2.59294	11	0.0125035	-1.82483	8.07292	0.253195	0.00342227	MPH	Fungi	Ascomycota	Eurotiomycetes	Eurotiales	Trichocomaceae	Talaromyces	NA	0.802158
fASV78	Fungi	Root	B73	Oh43	B73xOh43	0.434019	0.300939	0.452488	0.290786	-0.191993	0.141768	0.367479	0.300939	-3.94638	11	0.00228684	-3.47703	11	0.00258774	-1.52246	-1.63798	0.0332093	0.0352173	BPH	Fungi	Basidiomycota	Agaricomycetes	Agaricales	Entolomataceae	Clitopilus	unidentified	0.991121
fASV78	Fungi	Root	B73	H99	B73xH99	0.434019	-0.190582	0.452488	0.229637	-0.484798	0.150877	0.121719	-0.190582	-4.01995	11	0.00201629	-1.95005	11	0.0385558	-4.98294	1.54378	0.329866	0.0388137	MPH	Fungi	Basidiomycota	Agaricomycetes	Agaricales	Entolomataceae	Clitopilus	unidentified	0.991121
fASV78	Fungi	Root	B73	TZMI721	B73xTZMI721	0.434019	0.42604	0.452488	0.584285	-0.364148	0.16474	0.43003	0.42604	-4.82079	11	0.000535206	-4.79657	11	0.000278201	-1.8468	-1.85473	0.00953112	0.013737	BPH	Fungi	Basidiomycota	Agaricomycetes	Agaricales	Entolomataceae	Clitopilus	unidentified	0.991121
fASV86	Fungi	Root	B73	Oh43	B73xOh43	1.1001	1.67772	0.79852	0.826997	-0.484952	0.202588	1.38891	1.1001	-9.24962	11	1.60261e-06	-7.82403	11	4.03271e-06	-1.34916	-1.44082	0.00020884	0.000123401	BPH	Fungi	Ascomycota	Sordariomycetes	Hypocreales	Hypocreales_fam_Incertae_sedis	Sarocladium	Sarocladium_hominis	0.95294
fASV86	Fungi	Root	B73	W64A	B73xW64A	1.1001	-0.333009	0.79852	0.274614	-0.764984	0.138759	0.383546	-0.333009	-8.27717	11	4.71828e-06	-3.11313	11	0.00493508	-2.9945	1.29718	0.0542859	0.000363308	MPH	Fungi	Ascomycota	Sordariomycetes	Hypocreales	Hypocreales_fam_Incertae_sedis	Sarocladium	Sarocladium_hominis	0.95294
fASV9	Fungi	Root	B73	Oh43	B73xOh43	-0.13307	-0.0181245	0.186417	0.233439	-0.611959	0.134388	-0.0755974	-0.13307	-3.99115	11	0.002118	-3.56349	11	0.00222279	7.09497	3.59876	0.0332093	0.0352173	BPH	Fungi	Mucoromycota	Mucoromycetes	Mucorales	Rhizopodaceae	Rhizopus	Rhizopus_arrhizus	1
fASV9	Fungi	Root	B73	Mo17	B73xMo17	-0.13307	0.00128705	0.186417	0.258344	-0.521482	0.107814	-0.0658917	-0.13307	-4.22571	11	0.00142264	-3.60261	11	0.00207545	6.91423	2.91884	0.0799047	0.0365145	MPH	Fungi	Mucoromycota	Mucoromycetes	Mucorales	Rhizopodaceae	Rhizopus	Rhizopus_arrhizus	1
fASV9	Fungi	Root	B73	TZSTRI119	B73xTZSTRI119	-0.13307	1.7646	0.186417	0.574016	-0.271553	0.207357	0.815767	-0.13307	-5.24371	11	0.000275243	-0.667845	11	0.259	-1.33288	1.04067	0.579899	0.00529843	MPH	Fungi	Mucoromycota	Mucoromycetes	Mucorales	Rhizopodaceae	Rhizopus	Rhizopus_arrhizus	1
fASV9	Fungi	Root	B73	W64A	B73xW64A	-0.13307	-0.627899	0.186417	0.137898	0.852402	0.375357	-0.380485	-0.13307	3.28457	11	0.00727452	2.62543	11	0.0117995	-3.24031	-7.40565	0.0908564	0.0466782	MPH	Fungi	Mucoromycota	Mucoromycetes	Mucorales	Rhizopodaceae	Rhizopus	Rhizopus_arrhizus	1
fASV9	Fungi	Root	B73	H99	B73xH99	-0.13307	-0.137186	0.186417	0.19713	-0.731259	0.140359	-0.135128	-0.137186	-4.24719	11	0.0013722	-4.23253	11	0.000703214	4.41159	4.33041	0.0180492	0.0352198	BPH	Fungi	Mucoromycota	Mucoromycetes	Mucorales	Rhizopodaceae	Rhizopus	Rhizopus_arrhizus	1
fASV9	Fungi	Root	B73	CML108	B73xCML108	-0.13307	1.34102	0.186417	0.508384	-0.599442	0.172177	0.603974	-0.13307	-6.9894	11	2.30123e-05	-2.70867	11	0.0101696	-1.9925	3.5047	0.0783057	0.000885972	MPH	Fungi	Mucoromycota	Mucoromycetes	Mucorales	Rhizopodaceae	Rhizopus	Rhizopus_arrhizus	1
Observed	Fungi	Root	B73	CML108	B73xCML108	-2.39453	0.902523	1.14098	0.953663	2.35547	0.626608	-0.746003	0.902523	4.94962	11	0.000435893	2.31875	11	0.0203337	-4.15745	1.60987	0.142336	0.0111879	MPH	NA	NA	NA	NA	NA	NA	NA	NA
Shannon	Fungi	Root	B73	CML108	B73xCML108	-0.148655	0.0681922	0.11332	0.123057	0.304123	0.0837444	-0.0402314	0.0681922	4.11197	11	0.00172401	2.81727	11	0.00837459	-8.55935	3.45979	0.076917	0.0265498	MPH	NA	NA	NA	NA	NA	NA	NA	NA
ACE.ACE	Fungi	Rhizosphere	B73	TZSTRI119	B73xTZSTRI119	0.404564	-1.20127	2.08851	2.13006	4.64151	1.27864	-0.398351	0.404564	3.94157	11	0.00230582	3.31362	11	0.00345449	-12.6518	10.4729	0.0318876	0.0162764	BPH	NA	NA	NA	NA	NA	NA	NA	NA
CAP1	Fungi	Rhizosphere	B73	CML108	B73xCML108	-0.307271	-0.16335	0.111889	0.0947282	0.364732	0.109713	-0.23531	-0.16335	5.46918	11	0.000195098	4.81328	11	0.000270839	-2.55	-3.23282	0.00464296	0.00390196	BPH	NA	NA	NA	NA	NA	NA	NA	NA
CAP1	Fungi	Rhizosphere	B73	H84	B73xH84	-0.307271	-0.109269	0.111889	0.134567	0.36452	0.111332	-0.20827	-0.109269	5.1449	11	0.000320778	4.25566	11	0.000676413	-2.75023	-4.33597	0.0333438	0.0102094	BPH	NA	NA	NA	NA	NA	NA	NA	NA
CAP1	Fungi	Rhizosphere	B73	TZSTRI119	B73xTZSTRI119	-0.307271	-0.113789	0.111889	0.0986487	0.497402	0.105706	-0.21053	-0.113789	6.69719	11	3.3889e-05	5.782	11	6.12391e-05	-3.36262	-5.37128	0.00183717	0.000843372	BPH	NA	NA	NA	NA	NA	NA	NA	NA
CAP1	Fungi	Rhizosphere	B73	TZMI722	B73xTZMI722	-0.307271	0.0577756	0.111889	0.113353	0.350894	0.101891	-0.124748	0.0577756	4.66812	11	0.000684631	2.87677	11	0.00752906	-3.81283	5.07339	0.0903487	0.0159762	MPH	NA	NA	NA	NA	NA	NA	NA	NA
CAP1	Fungi	Rhizosphere	B73	Oh43	B73xOh43	-0.307271	-0.212103	0.111889	0.0995625	0.442894	0.0994065	-0.259687	-0.212103	7.06776	11	2.07812e-05	6.58908	11	1.96074e-05	-2.7055	-3.08811	0.00117644	0.00124687	BPH	NA	NA	NA	NA	NA	NA	NA	NA
CAP1	Fungi	Rhizosphere	B73	TZMI721	B73xTZMI721	-0.307271	-0.0542575	0.111889	0.0911463	0.328141	0.0691743	-0.180764	-0.0542575	7.35685	11	1.4358e-05	5.52804	11	8.92725e-05	-2.8153	-7.04784	0.0107127	0.00172296	BPH	NA	NA	NA	NA	NA	NA	NA	NA
CAP2	Fungi	Rhizosphere	B73	H84	B73xH84	-0.279039	-0.133063	0.119846	0.101227	0.0770117	0.0574226	-0.206051	-0.133063	4.92947	11	0.000450044	3.65839	11	0.00188256	-1.37375	-1.57876	0.0451815	0.0102094	BPH	NA	NA	NA	NA	NA	NA	NA	NA
CAP2	Fungi	Rhizosphere	B73	TZMI722	B73xTZMI722	-0.279039	0.04112	0.119846	0.0891767	0.504141	0.136242	-0.11896	0.04112	4.57349	11	0.000798808	3.39852	11	0.00297232	-5.23791	11.2603	0.079424	0.0159762	MPH	NA	NA	NA	NA	NA	NA	NA	NA
CAP2	Fungi	Rhizosphere	B73	W64A	B73xW64A	-0.279039	-0.0633297	0.119846	0.0948288	0.749152	0.108981	-0.171185	-0.0633297	8.4449	11	3.89039e-06	7.45523	11	6.34465e-06	-5.37628	-12.8294	0.000617451	0.000466846	BPH	NA	NA	NA	NA	NA	NA	NA	NA
CAP2	Fungi	Rhizosphere	B73	TZSTRI119	B73xTZSTRI119	-0.279039	0.364849	0.119846	0.125055	-0.24324	0.0610425	0.042905	-0.279039	-4.68763	11	0.000663297	0.586474	11	0.715302	-6.66926	-0.128297	0.787488	0.00810855	MPH	NA	NA	NA	NA	NA	NA	NA	NA
CAP3	Fungi	Rhizosphere	B73	CML108	B73xCML108	0.0898136	0.330477	0.120491	0.0827191	-0.146136	0.0470886	0.210145	0.0898136	-7.5662	11	1.10538e-05	-5.01076	11	0.00019788	-1.6954	-2.6271	0.00403098	0.000663226	BPH	NA	NA	NA	NA	NA	NA	NA	NA
CAP3	Fungi	Rhizosphere	B73	Oh43	B73xOh43	0.0898136	-0.017247	0.120491	0.0696158	-0.309658	0.0939263	0.0362833	-0.017247	-3.68311	11	0.0036062	-3.11319	11	0.00493454	-9.53445	16.9543	0.0538314	0.0309103	MPH	NA	NA	NA	NA	NA	NA	NA	NA
CAP3	Fungi	Rhizosphere	B73	TZMI721	B73xTZMI721	0.0898136	0.272948	0.120491	0.0690747	-0.287619	0.0960662	0.181381	0.0898136	-4.88205	11	0.000485295	-3.92888	11	0.0011783	-2.58572	-4.2024	0.0353489	0.0264051	BPH	NA	NA	NA	NA	NA	NA	NA	NA
CAP4	Fungi	Rhizosphere	B73	A554	B73xA554	-0.277874	-0.116256	0.0963043	0.0687995	-0.79592	0.111201	-0.197065	-0.277874	-5.38536	11	0.00022154	-4.65866	11	0.000347611	3.03887	1.86432	0.0139044	0.00886161	BPH	NA	NA	NA	NA	NA	NA	NA	NA
CAP4	Fungi	Rhizosphere	B73	TZSTRI119	B73xTZSTRI119	-0.277874	-0.205059	0.0963043	0.109001	0.155515	0.0595154	-0.241466	-0.205059	6.67022	11	3.51405e-05	6.0585	11	4.10441e-05	-1.64404	-1.75839	0.00164177	0.000843372	BPH	NA	NA	NA	NA	NA	NA	NA	NA
CAP5	Fungi	Rhizosphere	B73	Mo17	B73xMo17	-0.303411	0.336305	0.125477	0.10854	-0.434983	0.0576679	0.016447	-0.303411	-7.8281	11	8.02592e-06	-2.28155	11	0.021709	-27.4476	0.433643	0.578345	0.000481555	MPH	NA	NA	NA	NA	NA	NA	NA	NA
CAP5	Fungi	Rhizosphere	B73	Oh43	B73xOh43	-0.303411	-0.268534	0.125477	0.0753291	0.254763	0.087684	-0.285972	-0.268534	6.16687	11	7.03744e-05	5.96799	11	4.67335e-05	-1.89087	-1.94872	0.00186934	0.00211123	BPH	NA	NA	NA	NA	NA	NA	NA	NA
CAP5	Fungi	Rhizosphere	B73	TZSTRI119	B73xTZSTRI119	-0.303411	0.248462	0.125477	0.120795	-0.498247	0.0771938	-0.0274746	-0.303411	-6.09858	11	7.75295e-05	-2.52399	11	0.0141371	17.1348	0.642153	0.0996313	0.00155059	MPH	NA	NA	NA	NA	NA	NA	NA	NA
CAP5	Fungi	Rhizosphere	B73	TZMI722	B73xTZMI722	-0.303411	-0.0951889	0.125477	0.0951304	0.166389	0.0783676	-0.1993	-0.0951889	4.66633	11	0.000686616	3.33784	11	0.00330933	-1.83487	-2.74799	0.079424	0.0159762	MPH	NA	NA	NA	NA	NA	NA	NA	NA
CAP5	Fungi	Rhizosphere	B73	W64A	B73xW64A	-0.303411	0.431779	0.125477	0.0950837	-0.374932	0.102404	0.0641842	-0.303411	-4.2881	11	0.00128123	-0.698429	11	0.249704	-6.8415	0.235725	0.563141	0.0307494	MPH	NA	NA	NA	NA	NA	NA	NA	NA
dist_to_centroid	Fungi	Rhizosphere	B73	CML108	B73xCML108	0.00479176	0.00418809	0.00178439	0.00212093	-0.0049138	0.00154073	0.00448993	0.00418809	-6.10343	11	7.69972e-05	-5.90752	11	5.09997e-05	-2.09441	-2.17328	0.00203999	0.00184793	BPH	NA	NA	NA	NA	NA	NA	NA	NA
dist_to_centroid	Fungi	Rhizosphere	B73	Oh43	B73xOh43	0.00479176	0.00330599	0.00178439	0.00148325	-0.00604212	0.00216938	0.00404887	0.00330599	-4.65156	11	0.000703296	-4.30912	11	0.00061848	-2.4923	-2.82763	0.00927719	0.00945832	BPH	NA	NA	NA	NA	NA	NA	NA	NA
dist_to_centroid	Fungi	Rhizosphere	B73	TZSTRI119	B73xTZSTRI119	0.00479176	0.00157677	0.00178439	0.00263983	-0.00470977	0.00168813	0.00318427	0.00157677	-4.6762	11	0.000675713	-3.72396	11	0.00167927	-2.47907	-3.98697	0.0211812	0.00810855	BPH	NA	NA	NA	NA	NA	NA	NA	NA
fASV10	Fungi	Rhizosphere	B73	TZMI722	B73xTZMI722	0.380625	-0.193913	0.281071	0.32628	-1.04685	0.295251	0.093356	-0.193913	-3.86183	11	0.00264495	-2.88886	11	0.00736788	-12.2136	4.39857	0.0903487	0.0288731	MPH	Fungi	Ascomycota	Sordariomycetes	Hypocreales	Hypocreales_fam_Incertae_sedis	Acremonium	Acremonium_persicinum	0.999999
fASV10	Fungi	Rhizosphere	B73	TZMI721	B73xTZMI721	0.380625	0.271764	0.281071	0.346263	-0.521597	0.223034	0.326195	0.271764	-3.80118	11	0.00293726	-3.55714	11	0.00224769	-2.59904	-2.9193	0.0539447	0.0352471	MPH	Fungi	Ascomycota	Sordariomycetes	Hypocreales	Hypocreales_fam_Incertae_sedis	Acremonium	Acremonium_persicinum	0.999999
fASV100	Fungi	Rhizosphere	B73	TZMI721	B73xTZMI721	-0.442582	-0.0751293	0.207447	0.129772	0.228215	0.114598	-0.258856	-0.0751293	4.25023	11	0.0013652	2.64702	11	0.0113535	-1.88163	-4.03763	0.161171	0.0264051	MPH	Fungi	Mortierellomycota	Mortierellomycetes	Mortierellales	Mortierellaceae	Mortierella	NA	0.977337
fASV100	Fungi	Rhizosphere	B73	TZMI722	B73xTZMI722	-0.442582	0.180746	0.207447	0.147542	0.435722	0.13715	-0.130918	0.180746	4.13153	11	0.0016678	1.8591	11	0.0449753	-4.3282	1.41068	0.226877	0.0244309	MPH	Fungi	Mortierellomycota	Mortierellomycetes	Mortierellales	Mortierellaceae	Mortierella	NA	0.977337
fASV101	Fungi	Rhizosphere	B73	W64A	B73xW64A	0.753753	0.536358	0.600292	0.45397	-0.780211	0.253725	0.645055	0.536358	-5.61737	11	0.000156215	-5.18896	11	0.000149779	-2.20953	-2.45465	0.00449338	0.00468644	BPH	Fungi	Ascomycota	Eurotiomycetes	Eurotiales	Trichocomaceae	Talaromyces	Talaromyces_atricola	0.784425
fASV103	Fungi	Rhizosphere	B73	W64A	B73xW64A	0.0496793	-0.322657	0.231818	0.25089	0.295209	0.115508	-0.136489	0.0496793	3.73739	11	0.00328104	2.12565	11	0.0285041	-3.16288	4.94229	0.227596	0.0492157	MPH	Fungi	Ascomycota	Sordariomycetes	Hypocreales	NA	NA	NA	0.837082
fASV108	Fungi	Rhizosphere	B73	Oh43	B73xOh43	0.620786	0.0544989	0.404853	0.29533	-0.193331	0.138803	0.337643	0.0544989	-3.82536	11	0.00281691	-1.78547	11	0.0508751	-1.57259	-4.54742	0.268813	0.0260022	MPH	Fungi	Ascomycota	Eurotiomycetes	Eurotiales	Trichocomaceae	Talaromyces	Talaromyces_atricola	0.997476
fASV108	Fungi	Rhizosphere	B73	TZSTRI119	B73xTZSTRI119	0.620786	-0.0718496	0.404853	0.208616	-0.370787	0.167213	0.274468	-0.0718496	-3.85889	11	0.00265839	-1.78777	11	0.0506808	-2.35093	4.16061	0.179045	0.0167898	MPH	Fungi	Ascomycota	Eurotiomycetes	Eurotiales	Trichocomaceae	Talaromyces	Talaromyces_atricola	0.997476
fASV109	Fungi	Rhizosphere	B73	TZMI722	B73xTZMI722	0.290153	0.145211	0.302693	0.354708	-0.438326	0.103687	0.217682	0.145211	-6.32678	11	5.62357e-05	-5.62784	11	7.68993e-05	-3.01361	-4.01855	0.00922791	0.00674829	BPH	Fungi	Ascomycota	Eurotiomycetes	Eurotiales	Aspergillaceae	Penicillium	Penicillium_bialowiezense	0.896305
fASV11	Fungi	Rhizosphere	B73	TZSTRI119	B73xTZSTRI119	0.090658	-0.440761	0.162314	0.105981	0.310071	0.118758	-0.175052	0.090658	4.08496	11	0.00180493	1.84756	11	0.0458567	-2.77131	2.42023	0.171963	0.0139881	MPH	Fungi	Ascomycota	Sordariomycetes	Xylariales	Xylariales_fam_Incertae_sedis	Fusidium	unidentified	0.907156
fASV113	Fungi	Rhizosphere	B73	CML108	B73xCML108	0.131094	-0.413261	0.260294	0.223057	0.51596	0.196507	-0.141083	0.131094	3.34362	11	0.00655118	1.95854	11	0.0380016	-4.65713	2.9358	0.202962	0.0491339	MPH	Fungi	Ascomycota	Sordariomycetes	Sordariales	Lasiosphaeriaceae	Apodus	Apodus_deciduus	1
fASV114	Fungi	Rhizosphere	B73	TZSTRI119	B73xTZSTRI119	-0.340037	0.140292	0.161907	0.128914	0.234834	0.0728336	-0.0998725	0.140292	4.59549	11	0.000770577	1.29806	11	0.110412	-3.35134	0.673897	0.308127	0.00840629	MPH	Fungi	Ascomycota	Eurotiomycetes	Eurotiales	Aspergillaceae	Penicillium	NA	0.997967
fASV114	Fungi	Rhizosphere	B73	TZMI721	B73xTZMI721	-0.340037	-0.0107779	0.161907	0.0666466	0.221144	0.0964271	-0.175407	-0.0107779	4.11244	11	0.00172263	2.40515	11	0.0174565	-2.26074	-21.5183	0.180808	0.0264051	MPH	Fungi	Ascomycota	Eurotiomycetes	Eurotiales	Aspergillaceae	Penicillium	NA	0.997967
fASV114	Fungi	Rhizosphere	B73	CML108	B73xCML108	-0.340037	-0.0104451	0.161907	0.0666052	0.0962067	0.0717999	-0.175241	-0.0104451	3.78062	11	0.00304382	1.4854	11	0.0827611	-1.549	-10.2107	0.27587	0.0260899	MPH	Fungi	Ascomycota	Eurotiomycetes	Eurotiales	Aspergillaceae	Penicillium	NA	0.997967
fASV114	Fungi	Rhizosphere	B73	Oh43	B73xOh43	-0.340037	-0.125388	0.161907	0.0630152	0.336234	0.0891549	-0.232712	-0.125388	6.38155	11	5.21189e-05	5.17775	11	0.000152406	-2.44485	-3.68156	0.00304813	0.00208476	BPH	Fungi	Ascomycota	Eurotiomycetes	Eurotiales	Aspergillaceae	Penicillium	NA	0.997967
fASV126	Fungi	Rhizosphere	B73	TZMI722	B73xTZMI722	0.0924019	-0.0241215	0.164041	0.202607	0.422851	0.0953633	0.0341402	0.0924019	4.0761	11	0.00183232	3.46515	11	0.00264246	11.3857	3.57621	0.079424	0.0244309	MPH	Fungi	Ascomycota	Sordariomycetes	Sordariales	Chaetomiaceae	Humicola	Humicola_nigrescens	0.882042
fASV128	Fungi	Rhizosphere	B73	Oh43	B73xOh43	-0.276465	0.0627422	0.123446	0.0836194	0.137089	0.0526117	-0.106861	0.0627422	4.63682	11	0.000720368	1.41313	11	0.0926423	-2.28287	1.18496	0.326973	0.00945832	MPH	Fungi	Basidiomycota	Tremellomycetes	Filobasidiales	Piskurozymaceae	Solicoccozyma	unidentified	0.843211
fASV13	Fungi	Rhizosphere	B73	W64A	B73xW64A	-0.439488	-0.0703094	0.260586	0.351362	2.84232	0.411667	-0.254899	-0.0703094	7.5236	11	1.16532e-05	7.0752	11	1.02909e-05	-12.1508	-41.4259	0.000617451	0.000699189	BPH	Fungi	Ascomycota	Sordariomycetes	Hypocreales	Bionectriaceae	Clonostachys	unidentified	0.963468
fASV13	Fungi	Rhizosphere	B73	TZSTRI119	B73xTZSTRI119	-0.439488	0.496041	0.260586	0.303416	-0.883914	0.224364	0.0282764	-0.439488	-4.06568	11	0.00186508	-1.98083	11	0.0365825	-32.2597	1.01124	0.158152	0.0139881	MPH	Fungi	Ascomycota	Sordariomycetes	Hypocreales	Bionectriaceae	Clonostachys	unidentified	0.963468
fASV135	Fungi	Rhizosphere	B73	TZMI722	B73xTZMI722	0.345019	-0.135455	0.37664	0.362844	-0.517072	0.186992	0.104782	-0.135455	-3.32557	11	0.00676415	-2.04082	11	0.0330053	-5.93475	2.81729	0.200316	0.0450943	MPH	Fungi	Ascomycota	Eurotiomycetes	Eurotiales	Aspergillaceae	Penicillium	NA	0.999229
fASV15	Fungi	Rhizosphere	B73	W64A	B73xW64A	0.0671251	0.279133	0.242933	0.148195	-0.395443	0.150544	0.173129	0.0671251	-3.77677	11	0.00306418	-3.07264	11	0.00530493	-3.2841	-6.89114	0.0909416	0.0492157	MPH	Fungi	Ascomycota	Eurotiomycetes	Eurotiales	Aspergillaceae	Penicillium	NA	0.999617
fASV154	Fungi	Rhizosphere	B73	H84	B73xH84	-0.232657	-0.376507	0.130301	0.197754	0.0582292	0.074801	-0.304582	-0.232657	4.85036	11	0.000510472	3.8888	11	0.00126239	-1.19118	-1.25028	0.0378717	0.0102094	BPH	Fungi	Ascomycota	Sordariomycetes	Sordariales	Chaetomiaceae	Dichotomopilus	Dichotomopilus_pratensis	1
fASV155	Fungi	Rhizosphere	B73	CML108	B73xCML108	-0.121561	0.286187	0.19783	0.285873	-0.461122	0.0637136	0.0823131	-0.121561	-8.52934	11	3.53413e-06	-5.32949	11	0.000120629	-6.60205	2.79334	0.00361888	0.000424095	BPH	Fungi	Ascomycota	Sordariomycetes	Hypocreales	NA	NA	NA	0.8266
fASV16	Fungi	Rhizosphere	B73	TZSTRI119	B73xTZSTRI119	0.181951	0.797771	0.484663	0.495452	-1.03141	0.135127	0.489861	0.181951	-11.258	11	2.2355e-07	-8.97936	11	1.07189e-06	-3.10551	-6.66859	0.000128626	1.89916e-05	BPH	Fungi	Ascomycota	Sordariomycetes	Hypocreales	Hypocreaceae	Trichoderma	Trichoderma_virilente	0.990671
fASV16	Fungi	Rhizosphere	B73	TZMI721	B73xTZMI721	0.181951	0.322182	0.484663	0.355423	-0.606931	0.198913	0.252066	0.181951	-4.31847	11	0.00121778	-3.96597	11	0.00110565	-3.40782	-4.33569	0.0353489	0.0264051	BPH	Fungi	Ascomycota	Sordariomycetes	Hypocreales	Hypocreaceae	Trichoderma	Trichoderma_virilente	0.990671
fASV175	Fungi	Rhizosphere	B73	CML108	B73xCML108	-0.472272	-0.480666	0.213962	0.193605	0.5414	0.223869	-0.476469	-0.472272	4.54671	11	0.000834632	4.52796	11	0.000430356	-2.13628	-2.14637	0.00645534	0.00795662	BPH	Fungi	Ascomycota	Leotiomycetes	Helotiales	Helotiaceae	Tetracladium	Tetracladium_setigerum	0.953075
fASV189	Fungi	Rhizosphere	B73	TZMI722	B73xTZMI722	-0.772134	-1.0974	0.308126	0.188894	0.418391	0.394233	-0.934769	-0.772134	3.43239	11	0.00559939	3.01985	11	0.0058294	-1.44759	-1.54186	0.0887696	0.0395251	MPH	Fungi	Ascomycota	Sordariomycetes	Hypocreales	Nectriaceae	Fusarium	Fusarium_fujikuroi	0.935858
fASV189	Fungi	Rhizosphere	B73	CML108	B73xCML108	-0.772134	-0.811814	0.308126	0.303747	1.16364	0.312281	-0.791974	-0.772134	6.26235	11	6.15285e-05	6.19882	11	3.3636e-05	-2.46929	-2.50705	0.00201816	0.00184586	BPH	Fungi	Ascomycota	Sordariomycetes	Hypocreales	Nectriaceae	Fusarium	Fusarium_fujikuroi	0.935858
fASV189	Fungi	Rhizosphere	B73	H84	B73xH84	-0.772134	-0.812153	0.308126	0.228298	0.6829	0.35216	-0.792143	-0.772134	4.18856	11	0.00151451	4.13174	11	0.000833595	-1.86209	-1.88443	0.0333438	0.0259631	BPH	Fungi	Ascomycota	Sordariomycetes	Hypocreales	Nectriaceae	Fusarium	Fusarium_fujikuroi	0.935858
fASV189	Fungi	Rhizosphere	B73	Oh43	B73xOh43	-0.772134	-0.263398	0.308126	0.421386	1.43177	0.144033	-0.517766	-0.263398	13.5353	11	3.34415e-08	11.7693	11	7.09908e-08	-3.76529	-6.43578	8.51889e-06	4.01298e-06	BPH	Fungi	Ascomycota	Sordariomycetes	Hypocreales	Nectriaceae	Fusarium	Fusarium_fujikuroi	0.935858
fASV189	Fungi	Rhizosphere	B73	TZMI721	B73xTZMI721	-0.772134	-0.648355	0.308126	0.308627	1.15352	0.454613	-0.710244	-0.648355	4.09968	11	0.00176034	3.96355	11	0.00111026	-2.62412	-2.77916	0.0353489	0.0264051	BPH	Fungi	Ascomycota	Sordariomycetes	Hypocreales	Nectriaceae	Fusarium	Fusarium_fujikuroi	0.935858
fASV19	Fungi	Rhizosphere	B73	TZSTRI119	B73xTZSTRI119	-0.0723729	-0.0384041	0.126585	0.0924986	0.187682	0.057864	-0.0553885	-0.0384041	4.20072	11	0.00148379	3.9072	11	0.00122305	-4.38846	-5.88702	0.0209666	0.0136965	BPH	Fungi	Ascomycota	Sordariomycetes	Xylariales	NA	NA	NA	0.738116
fASV19	Fungi	Rhizosphere	B73	A554	B73xA554	-0.0723729	-0.120509	0.126585	0.118707	0.419679	0.112833	-0.096441	-0.0723729	4.57419	11	0.00079789	4.36088	11	0.000567315	-5.35166	-6.79884	0.0170194	0.0191494	BPH	Fungi	Ascomycota	Sordariomycetes	Xylariales	NA	NA	NA	0.738116
fASV2	Fungi	Rhizosphere	B73	TZMI722	B73xTZMI722	0.729978	-0.438557	0.558619	0.466836	-1.44009	0.416103	0.14571	-0.438557	-3.81109	11	0.00288731	-2.40695	11	0.017401	-10.8833	2.28371	0.149151	0.0288731	MPH	Fungi	Ascomycota	Eurotiomycetes	Eurotiales	Trichocomaceae	Talaromyces	NA	0.999919
fASV203	Fungi	Rhizosphere	B73	CML108	B73xCML108	0.118173	0.0881974	0.266099	0.178648	-0.479299	0.11352	0.103185	0.0881974	-5.13113	11	0.000327732	-4.9991	11	0.000201549	-5.64505	-6.43439	0.00403098	0.00561826	BPH	Fungi	Ascomycota	Leotiomycetes	Helotiales	Helotiaceae	Tetracladium	Tetracladium_setigerum	0.796863
fASV21	Fungi	Rhizosphere	B73	TZSTRI119	B73xTZSTRI119	-0.00252757	-0.260665	0.20103	0.128525	0.175728	0.0893855	-0.131596	-0.00252757	3.43819	11	0.00554234	1.99424	11	0.0357532	-2.33536	-70.5245	0.158152	0.0289166	MPH	Fungi	Ascomycota	Sordariomycetes	Xylariales	NA	NA	NA	0.879645
fASV22	Fungi	Rhizosphere	B73	TZSTRI119	B73xTZSTRI119	0.270613	-0.134057	0.362684	0.352955	-0.67553	0.219906	0.0682783	-0.134057	-3.38239	11	0.0061166	-2.4623	11	0.015775	-10.8938	4.03914	0.0996313	0.030583	MPH	Fungi	Basidiomycota	Agaricomycetes	Cantharellales	Ceratobasidiaceae	Waitea	Waitea_circinata	0.916452
fASV24	Fungi	Rhizosphere	B73	H84	B73xH84	0.666418	0.825513	0.715916	0.583516	-1.6314	0.403865	0.745965	0.666418	-5.88653	11	0.000105153	-5.68956	11	7.01704e-05	-3.18696	-3.44801	0.00842045	0.0102094	BPH	Fungi	Ascomycota	Sordariomycetes	Hypocreales	Hypocreales_fam_Incertae_sedis	Sarocladium	Sarocladium_hominis	0.993122
fASV24	Fungi	Rhizosphere	B73	Oh43	B73xOh43	0.666418	0.923971	0.715916	0.774158	-1.44006	0.391674	0.795194	0.666418	-5.70694	11	0.000136782	-5.37815	11	0.000111992	-2.81096	-3.1609	0.00268781	0.00273564	BPH	Fungi	Ascomycota	Sordariomycetes	Hypocreales	Hypocreales_fam_Incertae_sedis	Sarocladium	Sarocladium_hominis	0.993122
fASV29	Fungi	Rhizosphere	B73	Oh43	B73xOh43	1.02027	0.610281	0.663569	0.405147	-0.575872	0.308444	0.815273	0.610281	-4.51021	11	0.000886195	-3.84561	11	0.00136002	-1.70635	-1.94362	0.0181337	0.00966758	BPH	Fungi	Ascomycota	Sordariomycetes	Hypocreales	Hypocreales_fam_Incertae_sedis	Acremonium	Acremonium_alternatum	0.998446
fASV29	Fungi	Rhizosphere	B73	TZMI722	B73xTZMI722	1.02027	0.632862	0.663569	0.508034	-0.536259	0.248462	0.826563	0.632862	-5.48503	11	0.000190485	-4.70543	11	0.000322226	-1.64878	-1.84736	0.0193335	0.0114291	BPH	Fungi	Ascomycota	Sordariomycetes	Hypocreales	Hypocreales_fam_Incertae_sedis	Acremonium	Acremonium_alternatum	0.998446
fASV29	Fungi	Rhizosphere	B73	CML108	B73xCML108	1.02027	0.484347	0.663569	0.671057	-0.279683	0.205927	0.752306	0.484347	-5.01143	11	0.000395346	-3.71019	11	0.00172	-1.37177	-1.57744	0.02064	0.00593019	BPH	Fungi	Ascomycota	Sordariomycetes	Hypocreales	Hypocreales_fam_Incertae_sedis	Acremonium	Acremonium_alternatum	0.998446
fASV3	Fungi	Rhizosphere	B73	TZSTRI119	B73xTZSTRI119	0.149655	-0.556116	0.289792	0.277897	1.1741	0.308193	-0.20323	0.149655	4.46906	11	0.000948363	3.32405	11	0.00339123	-6.77719	6.84541	0.0318876	0.00948363	BPH	Fungi	Ascomycota	Pezizomycotina_cls_Incertae_sedis	Pezizomycotina_ord_Incertae_sedis	Pezizomycotina_fam_Incertae_sedis	Botryoderma	unidentified	0.784213
fASV3	Fungi	Rhizosphere	B73	A554	B73xA554	0.149655	0.477538	0.289792	0.466224	-0.512162	0.16199	0.313596	0.149655	-5.0976	11	0.000345339	-4.08555	11	0.000901556	-2.63319	-4.42229	0.0216373	0.0103602	BPH	Fungi	Ascomycota	Pezizomycotina_cls_Incertae_sedis	Pezizomycotina_ord_Incertae_sedis	Pezizomycotina_fam_Incertae_sedis	Botryoderma	unidentified	0.784213
fASV30	Fungi	Rhizosphere	B73	TZMI722	B73xTZMI722	-0.101182	0.231105	0.312669	0.457222	-0.513191	0.164392	0.0649615	-0.101182	-3.51691	11	0.00482461	-2.50626	11	0.01459	-8.89994	4.07197	0.134677	0.0395251	MPH	Fungi	Ascomycota	Pezizomycetes	Pezizales	Pezizaceae	unidentified	unidentified	0.955724
fASV32	Fungi	Rhizosphere	B73	Oh43	B73xOh43	0.252704	0.435441	0.415916	0.43228	-0.123745	0.129777	0.344073	0.252704	-3.60479	11	0.00413507	-2.90075	11	0.00721291	-1.35965	-1.48968	0.0626693	0.0330806	MPH	Fungi	Ascomycota	Sordariomycetes	Hypocreales	Hypocreaceae	Trichoderma	NA	0.993869
fASV33	Fungi	Rhizosphere	B73	CML108	B73xCML108	-0.334489	-0.0148297	0.141489	0.0809206	0.119479	0.0610391	-0.174659	-0.0148297	4.81886	11	0.00053686	2.20038	11	0.0250266	-1.68407	-9.05674	0.166001	0.00715814	MPH	Fungi	Ascomycota	Sordariomycetes	Hypocreales	Nectriaceae	Fusicolla	Fusicolla_septimanifiniscientiae	0.962966
fASV40	Fungi	Rhizosphere	B73	TZSTRI119	B73xTZSTRI119	0.114815	-0.1622	0.398905	0.449614	-0.454797	0.125328	-0.0236924	-0.1622	-3.43979	11	0.00552668	-2.33464	11	0.0197723	18.1959	1.80392	0.112984	0.0289166	MPH	Fungi	Ascomycota	Sordariomycetes	Hypocreales	Bionectriaceae	Gliomastix	Gliomastix_murorum	0.805335
fASV46	Fungi	Rhizosphere	B73	W64A	B73xW64A	0.30557	0.413293	0.399153	0.387956	-0.333529	0.11453	0.359431	0.30557	-6.05046	11	8.30358e-05	-5.58018	11	8.25634e-05	-1.92793	-2.0915	0.00330254	0.00332143	BPH	Fungi	Ascomycota	Leotiomycetes	Helotiales	Helotiaceae	Scytalidium	Scytalidium_circinatum	1
fASV47	Fungi	Rhizosphere	B73	TZMI722	B73xTZMI722	0.00477398	-0.434296	0.176587	0.237536	0.330979	0.156853	-0.214761	0.00477398	3.47931	11	0.00515474	2.07968	11	0.030866	-2.54115	68.3297	0.200316	0.0395251	MPH	Fungi	Ascomycota	Sordariomycetes	Hypocreales	Nectriaceae	Fusarium	Fusarium_nurragi	0.970253
fASV53	Fungi	Rhizosphere	B73	TZMI722	B73xTZMI722	-0.284135	0.197065	0.332133	0.390627	-0.622557	0.150056	-0.0435351	-0.284135	-3.8587	11	0.00265925	-2.2553	11	0.0227327	13.3001	1.19106	0.181861	0.0288731	MPH	Fungi	Ascomycota	Eurotiomycetes	Eurotiales	Aspergillaceae	Penicillium	NA	0.999889
fASV60	Fungi	Rhizosphere	B73	H84	B73xH84	0.144577	-0.196637	0.333055	0.313668	-0.607794	0.119485	-0.0260297	-0.196637	-4.86891	11	0.000495566	-3.44107	11	0.00275714	22.35	2.09095	0.0551429	0.0102094	MPH	Fungi	Ascomycota	Sordariomycetes	Sordariales	Chaetomiaceae	NA	NA	0.717158
fASV60	Fungi	Rhizosphere	B73	A554	B73xA554	0.144577	0.746347	0.333055	0.538456	-0.607794	0.119485	0.445462	0.144577	-8.81494	11	2.56749e-06	-6.29676	11	2.93193e-05	-2.36441	-5.20394	0.00175916	0.000308098	BPH	Fungi	Ascomycota	Sordariomycetes	Sordariales	Chaetomiaceae	NA	NA	0.717158
fASV61	Fungi	Rhizosphere	B73	TZMI722	B73xTZMI722	1.12171	0.020544	0.567245	0.240642	-0.786058	0.267848	0.571126	0.020544	-5.06699	11	0.000362291	-3.01141	11	0.00591797	-2.37633	-39.2622	0.0887696	0.0144917	MPH	Fungi	Ascomycota	Sordariomycetes	Hypocreales	Bionectriaceae	Hydropisphaera	unidentified	0.8756
fASV61	Fungi	Rhizosphere	B73	CML108	B73xCML108	1.12171	0.00713148	0.567245	0.235989	-0.285621	0.184598	0.56442	0.00713148	-4.60482	11	0.000758934	-1.58589	11	0.0705354	-1.50604	-41.0508	0.264508	0.00795662	MPH	Fungi	Ascomycota	Sordariomycetes	Hypocreales	Bionectriaceae	Hydropisphaera	unidentified	0.8756
fASV61	Fungi	Rhizosphere	B73	H84	B73xH84	1.12171	0.0612415	0.567245	0.456649	-0.611656	0.24645	0.591475	0.0612415	-4.88185	11	0.000485446	-2.73037	11	0.00978278	-2.03412	-10.9876	0.106721	0.0102094	MPH	Fungi	Ascomycota	Sordariomycetes	Hypocreales	Bionectriaceae	Hydropisphaera	unidentified	0.8756
fASV61	Fungi	Rhizosphere	B73	TZMI721	B73xTZMI721	1.12171	-0.272988	0.567245	0.23075	-0.282622	0.156064	0.42436	-0.272988	-4.53007	11	0.000857734	-0.061732	11	0.475942	-1.666	0.0352915	0.61887	0.0264051	MPH	Fungi	Ascomycota	Sordariomycetes	Hypocreales	Bionectriaceae	Hydropisphaera	unidentified	0.8756
fASV64	Fungi	Rhizosphere	B73	TZMI722	B73xTZMI722	0.365567	-0.0718267	0.211755	0.271702	-0.649973	0.190161	0.14687	-0.0718267	-4.19036	11	0.00150992	-3.0403	11	0.00562028	-5.4255	8.04918	0.0887696	0.0244309	MPH	Fungi	Ascomycota	Eurotiomycetes	Eurotiales	Aspergillaceae	Penicillium	Penicillium_melanoconidium	0.981248
fASV64	Fungi	Rhizosphere	B73	H84	B73xH84	0.365567	0.164705	0.211755	0.287128	-0.140418	0.103262	0.265136	0.164705	-3.92743	11	0.00236247	-2.95485	11	0.00654772	-1.52961	-1.85254	0.0785727	0.035437	MPH	Fungi	Ascomycota	Eurotiomycetes	Eurotiales	Aspergillaceae	Penicillium	Penicillium_melanoconidium	0.981248
fASV7	Fungi	Rhizosphere	B73	TZMI721	B73xTZMI721	0.347769	-0.784743	0.591463	0.3199	-1.43946	0.28247	-0.218487	-0.784743	-4.3225	11	0.00120961	-2.31784	11	0.0203661	5.58832	0.834312	0.180808	0.0264051	MPH	Fungi	Ascomycota	Eurotiomycetes	Eurotiales	Trichocomaceae	Talaromyces	NA	0.802158
fASV7	Fungi	Rhizosphere	B73	TZSTRI119	B73xTZSTRI119	0.347769	2.17357	0.591463	0.64593	-1.62199	0.264968	1.26067	0.347769	-10.8793	11	3.16526e-07	-7.43396	11	6.51585e-06	-2.28661	-5.66399	0.000390951	1.89916e-05	BPH	Fungi	Ascomycota	Eurotiomycetes	Eurotiales	Trichocomaceae	Talaromyces	NA	0.802158
fASV71	Fungi	Rhizosphere	B73	TZMI722	B73xTZMI722	0.237498	0.732511	0.324868	0.432405	-0.456957	0.261952	0.485005	0.237498	-3.59593	11	0.00419978	-2.65107	11	0.0112716	-1.94217	-2.92405	0.112716	0.0387672	MPH	Fungi	Ascomycota	Eurotiomycetes	Eurotiales	Aspergillaceae	Penicillium	Penicillium_sumatraense	0.999361
fASV74	Fungi	Rhizosphere	B73	W64A	B73xW64A	-0.409513	0.285096	0.391475	0.345032	-1.06221	0.244184	-0.0622084	-0.409513	-4.09527	11	0.00177359	-2.67296	11	0.0108395	16.075	1.59383	0.11825	0.0354717	MPH	Fungi	Ascomycota	Leotiomycetes	Thelebolales	Pseudeurotiaceae	Pseudeurotium	Pseudeurotium_hygrophilum	0.865931
fASV74	Fungi	Rhizosphere	B73	TZSTRI119	B73xTZSTRI119	-0.409513	-0.54574	0.391475	0.39781	1.00125	0.381768	-0.477627	-0.409513	3.87375	11	0.00259114	3.69533	11	0.0017651	-3.0963	-3.44497	0.0211812	0.0167898	BPH	Fungi	Ascomycota	Leotiomycetes	Thelebolales	Pseudeurotiaceae	Pseudeurotium	Pseudeurotium_hygrophilum	0.865931
fASV74	Fungi	Rhizosphere	B73	A554	B73xA554	-0.409513	-0.0798804	0.391475	0.40001	-1.55907	0.16205	-0.244697	-0.409513	-8.11091	11	5.72931e-06	-7.09384	11	1.00456e-05	5.37144	2.80713	0.00120547	0.000343759	BPH	Fungi	Ascomycota	Leotiomycetes	Thelebolales	Pseudeurotiaceae	Pseudeurotium	Pseudeurotium_hygrophilum	0.865931
fASV8	Fungi	Rhizosphere	B73	CML108	B73xCML108	0.616478	-0.0127355	0.582756	0.44035	-1.03332	0.363667	0.301871	-0.0127355	-3.67148	11	0.00368014	-2.80638	11	0.00853937	-4.42306	80.1373	0.0853937	0.0294411	MPH	Fungi	Ascomycota	Eurotiomycetes	Eurotiales	Trichocomaceae	Talaromyces	NA	0.99967
fASV8	Fungi	Rhizosphere	B73	Oh43	B73xOh43	0.616478	0.783966	0.582756	0.5504	-1.27316	0.345016	0.700222	0.616478	-5.71968	11	0.000134233	-5.47696	11	9.64102e-05	-2.81822	-3.06522	0.00268781	0.00273564	BPH	Fungi	Ascomycota	Eurotiomycetes	Eurotiales	Trichocomaceae	Talaromyces	NA	0.99967
fASV81	Fungi	Rhizosphere	B73	TZSTRI119	B73xTZSTRI119	0.185223	0.360826	0.169486	0.528094	-0.554748	0.230291	0.273025	0.185223	-3.59447	11	0.00421055	-3.2132	11	0.00412917	-3.03186	-3.99502	0.0353929	0.0252633	BPH	Fungi	Ascomycota	Eurotiomycetes	Eurotiales	Aspergillaceae	Penicillium	Penicillium_oxalicum	0.996252
fASV81	Fungi	Rhizosphere	B73	TZMI722	B73xTZMI722	0.185223	1.12856	0.169486	0.674395	-0.403869	0.308825	0.65689	0.185223	-3.43482	11	0.00557542	-1.90753	11	0.0414436	-1.61482	-3.18044	0.226877	0.0395251	MPH	Fungi	Ascomycota	Eurotiomycetes	Eurotiales	Aspergillaceae	Penicillium	Penicillium_oxalicum	0.996252
fASV83	Fungi	Rhizosphere	B73	TZSTRI119	B73xTZSTRI119	-0.521039	-0.265539	0.226311	0.14163	0.207384	0.192034	-0.393289	-0.265539	3.12796	11	0.00961262	2.46271	11	0.0157634	-1.52731	-1.78099	0.0996313	0.0461406	MPH	Fungi	Ascomycota	Sordariomycetes	Hypocreales	NA	NA	NA	0.934406
fASV84	Fungi	Rhizosphere	B73	CML108	B73xCML108	0.340395	0.357359	0.375178	0.455106	-0.570194	0.143994	0.348877	0.340395	-6.38269	11	5.20365e-05	-6.32379	11	2.82353e-05	-2.63437	-2.6751	0.00201816	0.00184586	BPH	Fungi	Chytridiomycota	Chytridiomycetes	Chytridiales	Chytridiaceae	unidentified	unidentified	0.93427
fASV86	Fungi	Rhizosphere	B73	Oh43	B73xOh43	0.151279	1.1655	0.565023	0.4834	-0.439282	0.204123	0.658388	0.151279	-5.37749	11	0.000224209	-2.89316	11	0.00731142	-1.66721	-3.90378	0.0626693	0.00384358	MPH	Fungi	Ascomycota	Sordariomycetes	Hypocreales	Hypocreales_fam_Incertae_sedis	Sarocladium	Sarocladium_hominis	0.95294
fASV87	Fungi	Rhizosphere	B73	Mo17	B73xMo17	0.469131	1.34212	0.622829	0.608326	-0.801747	0.205222	0.905625	0.469131	-8.31964	11	4.4921e-06	-6.1927	11	3.39274e-05	-1.8853	-2.70901	0.00407129	0.000481555	BPH	Fungi	Ascomycota	Sordariomycetes	Hypocreales	Hypocreales_fam_Incertae_sedis	Sarocladium	Sarocladium_hominis	0.976269
fASV87	Fungi	Rhizosphere	B73	TZMI721	B73xTZMI721	0.469131	-0.281119	0.622829	0.323308	-0.772415	0.215656	0.0940061	-0.281119	-4.0176	11	0.0020244	-2.27814	11	0.0218392	-9.21664	1.74765	0.180808	0.026992	MPH	Fungi	Ascomycota	Sordariomycetes	Hypocreales	Hypocreales_fam_Incertae_sedis	Sarocladium	Sarocladium_hominis	0.976269
fASV9	Fungi	Rhizosphere	B73	TZSTRI119	B73xTZSTRI119	-0.345219	1.62525	0.479165	0.479119	-1.82093	0.41479	0.640016	-0.345219	-5.93298	11	9.83102e-05	-3.55772	11	0.00224541	-3.84513	4.27469	0.0244953	0.00168532	BPH	Fungi	Mucoromycota	Mucoromycetes	Mucorales	Rhizopodaceae	Rhizopus	Rhizopus_arrhizus	1
fASV9	Fungi	Rhizosphere	B73	CML108	B73xCML108	-0.345219	1.78899	0.479165	0.663798	-1.32962	0.453164	0.721884	-0.345219	-4.52707	11	0.000861967	-2.17229	11	0.0262835	-2.84188	2.85153	0.166001	0.00795662	MPH	Fungi	Mucoromycota	Mucoromycetes	Mucorales	Rhizopodaceae	Rhizopus	Rhizopus_arrhizus	1
fASV9	Fungi	Rhizosphere	B73	Oh43	B73xOh43	-0.345219	-0.450341	0.479165	0.405151	-1.91164	0.330417	-0.39778	-0.450341	-4.58166	11	0.000788194	-4.42259	11	0.000512056	3.80577	3.24487	0.0087781	0.00945832	BPH	Fungi	Mucoromycota	Mucoromycetes	Mucorales	Rhizopodaceae	Rhizopus	Rhizopus_arrhizus	1
fASV9	Fungi	Rhizosphere	B73	TZMI721	B73xTZMI721	-0.345219	0.905409	0.479165	0.553622	-1.29225	0.441084	0.280095	-0.345219	-3.56472	11	0.00443596	-2.14704	11	0.0274642	-5.61361	2.74326	0.180808	0.0483923	MPH	Fungi	Mucoromycota	Mucoromycetes	Mucorales	Rhizopodaceae	Rhizopus	Rhizopus_arrhizus	1
fASV90	Fungi	Rhizosphere	B73	TZSTRI119	B73xTZSTRI119	-0.193	0.068629	0.0779478	0.0619922	0.218253	0.0394305	-0.0621854	0.068629	7.11222	11	1.96194e-05	3.79463	11	0.0014854	-4.50972	2.18019	0.0211812	0.000784778	BPH	Fungi	Ascomycota	Sordariomycetes	Hypocreales	Hypocreales_fam_Incertae_sedis	Acremonium	Acremonium_dichromosporum	0.955769
fASV93	Fungi	Rhizosphere	B73	TZSTRI119	B73xTZSTRI119	-0.347537	-0.0433972	0.0918561	0.230041	0.153322	0.098193	-0.195467	-0.0433972	3.55207	11	0.00453554	2.00339	11	0.035197	-1.78439	-4.53298	0.158152	0.0259174	MPH	Fungi	Ascomycota	Leotiomycetes	Thelebolales	Pseudeurotiaceae	Pseudeurotium	NA	0.825047
fASV97	Fungi	Rhizosphere	B73	TZSTRI119	B73xTZSTRI119	-0.202929	-0.262419	0.28142	0.311837	0.454658	0.165747	-0.232674	-0.202929	4.14687	11	0.00162505	3.9674	11	0.00110295	-2.95405	-3.24048	0.0209666	0.013929	BPH	Fungi	Ascomycota	Sordariomycetes	Sordariales	Chaetomiaceae	Trichocladium	Trichocladium_arxii	0.779655
fASV98	Fungi	Rhizosphere	B73	CML108	B73xCML108	-0.188007	-0.0619484	0.132571	0.0943938	0.316529	0.0932591	-0.124978	-0.0619484	4.73419	11	0.000615179	4.05834	11	0.000944266	-3.53268	-6.10955	0.0125902	0.00738215	BPH	Fungi	Ascomycota	Leotiomycetes	Helotiales	Helotiaceae	Tetracladium	unidentified	0.856451
Observed	Fungi	Rhizosphere	B73	TZSTRI119	B73xTZSTRI119	-1.71215	-0.71215	1.92698	2.36027	5.87118	1.49759	-1.21215	-0.71215	4.72981	11	0.000619548	4.39594	11	0.000535193	-5.84361	-9.24431	0.0128446	0.00810855	BPH	NA	NA	NA	NA	NA	NA	NA	NA
Observed	Fungi	Rhizosphere	B73	Oh43	B73xOh43	-1.71215	-2.96215	1.92698	1.61482	4.20452	1.6244	-2.33715	-1.71215	4.02713	11	0.00199171	3.64238	11	0.00193598	-2.79899	-3.45569	0.0232318	0.0199171	BPH	NA	NA	NA	NA	NA	NA	NA	NA

## Sheet: Data 3
Supplementary Data 3 Oxalobacteraceae isolates used for inoculation experiment.Three crossing triplets using different synthetic communities (SynCom) (e.g., Massilia ASV37 alone, a 17-member synthetic bacterial community (SynCom17) of Massilia isolates that did not include ASV37 and an 18-member Massilia (SynCom18) including SynCom17 and ASV37 conditions
isolate_ID	Family	ASV37	SynCom17	SynCom18	16S sequence
I7	Oxalobacteraceae				AGAGTTTGATCCTGGCTCAGATTGAACGCTGGCGGCATGCTTTACACATGCAAGTCGAACGGCAGCGCGGGGCAACCTGGCGGCGAGTGGCGAACGGGTGAGTAATATATCGGAACGTACCCAAGAGTGGGGGATAACGTAGCGAAAGTTACGCTAATACCGCATACGATCCAAGGATGAAAGTGGGGGACCTTCGGGCCTCATGCTCCTGGAGCGGCCGATATCTGATTAGCTAGTTGGTGAGGTAAAGGCTCACCAAGGCGACGATCAGTAGCTGGTCTGAGAGGACGACCAGCCACACTGGGACTGAGACACGGCCCAGACTCCTACGGGAGGCAGCAGTGGGGAATTTTGGACAATGGGCGCAAGCCTGATCCAGCAATGCCGCGTGAGTGAAGA…
I13	Oxalobacteraceae				AGAGTTTGATCCTGGCTCAGATTGAACGCTGGCGGCATGCTTTACACATGCAAGTCGAACGGCAGCGCGGGGGCAACCCTGGCGGCGAGTGGCGAACGGGTGAGTAATATATCGGAACGTACCCAGGAGTGGGGGATAACGTAGCGAAAGTTACGCTAATACCGCATACGTCCTACGGGAGAAAGCAGGGGACCGCAAGGCCTTGCGCTCATGGAGCGGCCGATATCTGATTAGCTAGTTGGTGGGGTAAAGGCTCACCAAGGCAACGATCAGTAGCTGGTCTGAGAGGACGACCAGCCACACTGGAACTGAGACACGGTCCAGACTCCTACGGGAGGCAGCAGTGGGGAATTTTGGACAATGGGGGCAACCCTGATCCAGCAATGCCGCGTGAGTGAA…
I17	Oxalobacteraceae				AGAGTTTGATCCTGGCTCAGATTGAACGCTGGCGGCATGCTTTACACATGCAAGTCGAACGGCAGCGCGGGGGCAACCCTGGCGGCGAGTGGCGAACGGGTGAGTAATATATCGGAACGTACCCAAGAGTGGGGGATAACGTAGCGAAAGTTACGCTAATACCGCATACGATCTATGGATGAAAGCAGGGGACCGCAAGGCCTTGTGCTCCTGGAGCGGCCGATATCTGATTAGCTAGTTGGTGGGGTAAAGGCCCACCAAGGCAACGATCAGTAGCTGGTCTGAGAGGACGACCAGCCACACTGGAACTGAGACACGGTCCAGACTCCTACGGGAGGCAGCAGTGGGGAATTTTGGACAATGGGGGCAACCCTGATCCAGCAATGCCGCGTGAGTGAA…
I20	Oxalobacteraceae				AGAGTTTGATCCTGGCTCAGATTGAACGCTGGCGGCATGCTTTACACATGCAAGTCGAACGGCAGCGCGGGGCAACCTGGCGGCGAGTGGCGAACGGGTGAGTAATATATCGGAACGTACCCAAGAGTGGGGGATAACGTAGCGAAAGTTACGCTAATACCGCATACGATCTAAGGATGAAAGTGGGGGATCTTCGGACCTCATGCTCCTGGAGCGGCCGATATCTGATTAGCTAGTTGGTGAGGTAAAGGCTCACCAAGGCGACGATCAGTAGCTGGTCTGAGAGGACGACCAGCCACACTGGGACTGAGACACGGCCCAGACTCCTACGGGAGGCAGCAGTGGGGAATTTTGGACAATGGGCGCAAGCCTGATCCAGCAATGCCGCGTGAGTGAAGA…
132	Oxalobacteraceae				AGAGTTTGATCCTGGCTCAGATTGAACGCTGGCGGCATGCTTTACACATGCAAGTCGAACGGCAGCGCGGGGCAACCTGGCGGCGAGTGGCGAACGGGTGAGTAATATATCGGAACGTACCCAAGAGTGGGGGATAACGTAGCGAAAGTTACGCTAATACCGCATACGATCCAAGGATGAAAGTGGGGGATCTTCGGACCTCATGCTCCTGGAGCGGCCGATATCTGATTAGCTAGTTGGTGAGGTAAAGGCTCACCAAGGCGACGATCAGTAGCTGGTCTGAGAGGACGACCAGCCACACTGGGACTGAGACACGGCCCAGACTCCTACGGGAGGCAGCAGTGGGGAATTTTGGACAATGGGCGCAAGCCTGATCCAGCAATGCCGCGTGAGTGAAGA…
I161	Oxalobacteraceae				AGAGTTTGATCCTGGCTCAGATTGAACGCTGGCGGCATGCTTTACACATGCAAGTCGAACGGCAGCGCGGGGCAACCTGGCGGCGAGTGGCGAACGGGTGAGTAATACATCGGAACGTACCCAGAAGTGGGGGATAACGTAGCGAAAGTTACGCTAATACCGCATACGTTCTACGGAAGAAAGTGGGGGACCTTCGGGCCTCATGCTTTTGGAGCGGCCGATGTCTGATTAGCTAGTTGGTGAGGTAAAGGCTCACCAAGGCGACGATCAGTAGCTGGTCTGAGAGGACGACCAGCCACACTGGAACTGAGACACGGTCCAGACTCCTACGGGAGGCAGCAGTGGGGAATTTTGGACAATGGGCGCAAGCCTGATCCAGCAATGCCGCGTGAGTGAAGA…
I217	Oxalobacteraceae				AGAGTTTGATCCTGGCTCAGATTGAACGCTGGCGGCATGCTTTACACATGCAAGTCGAACGGCAGCGCGGGGCAACCTGGCGGCGAGTGGCGAACGGGTGAGTAATATATCGGAACGTACCCAAGAGTGGGGGATAACGTAGCGAAAGTTACGCTAATACCGCATACGATCTAAGGATGAAAGTGGGGGATCTTCGGACCTCATGCTCCTGGAGCGGCCGATATCTGATTAGCTAGTTGGTGAGGTAAAGGCTCACCAAGGCGACGATCAGTAGCTGGTCTGAGAGGACGACCAGCCACACTGGGACTGAGACACGGCCCAGACTCCTACGGGAGGCAGCAGTGGGGAATTTTGGACAATGGGCGCAAGCCTGATCCAGCAATGCCGCGTGAGTGAAGA…
I240	Oxalobacteraceae				AGAGTTTGATCCTGGCTCAGATTGAACGCTGGCGGCATGCTTTACACATGCAAGTCGAACGGCAGCGCGGGGCAACCTGGCGGCGAGTGGCGAACGGGTGAGTAATATATCGGAACGTACCCAAGAGTGGGGGATAACGTAGCGAAAGTTACGCTAATACCGCATACGATCTAAGGATGAAAGTGGGGGATCGCAAGACCTCATGCTCCTGGAGCGGCCGATATCTGATTAGCTAGTTGGTGAGGTAAAGGCTCACCAAGGCGACGATCAGTAGCTGGTCTGAGAGGACGACCAGCCACACTGGGACTGAGACACGGCCCAGACTCCTACGGGAGGCAGCAGTGGGGAATTTTGGACAATGGGCGCAAGCCTGATCCAGCAATGCCGCGTGAGTGAAGA…
I313	Oxalobacteraceae				AGAGTTTGATCCTGGCTCAGATTGAACGCTGGCGGCATGCTTTACACATGCAAGTCGAACGGCAGCGCGGGGCAACCTGGCGGCGAGTGGCGAACGGGTGAGTAATATATCGGAACGTACCCAAGAGTGGGGGATAACGTAGCGAAAGTTACGCTAATACCGCATACGATCCAAGGATGAAAGTGGGGGATCTTCGGACCTCATGCTCCTGGAGCGGCCGATATCTGATTAGCTAGTTGGTGAGGTAAAGGCTCACCAAGGCGACGATCAGTAGCTGGTCTGAGAGGACGACCAGCCACACTGGGACTGAGACACGGCCCAGACTCCTACGGGAGGCAGCAGTGGGGAATTTTGGACAATGGGCGCAAGCCTGATCCAGCAATGCCGCGTGAGTGAAGA…
I337	Oxalobacteraceae				AGAGTTTGATCCTGGCTCAGATTGAACGCTGGCGGCATGCTTTACACATGCAAGTCGAACGGCAGCGCGGGGCAACCTGGCGGCGAGTGGCGAACGGGTGAGTAATATATCGGAACGTACCCAAGAGTGGGGGATAACGTAGCGAAAGTTACGCTAATACCGCATACGATCTAAGGATGAAAGTGGGGGACCTTCGGGCCTCATGCTCCTGGAGCGGCCGATATCTGATTAGCTAGTTGGTGAGGTAAAGGCTCACCAAGGCGACGATCAGTAGCTGGTCTGAGAGGACGACCAGCCACACTGGGACTGAGACACGGCCCAGACTCCTACGGGAGGCAGCAGTGGGGAATTTTGGACAATGGGCGCAAGCCTGATCCAGCAATGCCGCGTGAGTGAAGA…
I352	Oxalobacteraceae				AGAGTTTGATCCTGGCTCAGATTGAACGCTGGCGGCATGCTTTACACATGCAAGTCGAACGGCAGCGCGGGGCAACCTGGCGGCGAGTGGCGAACGGGTGAGTAATATATCGGAACGTACCCAAGAGTGGGGGATAACGTAGCGAAAGTTACGCTAATACCGCATACGATCCAAGGATGAAAGTGGGGGATCGCAAGACCTCATGCTCCTGGAGCGGCCGATATCTGATTAGCTAGTTGGTGAGGTAAAGGCTCACCAAGGCGACGATCAGTAGCTGGTCTGAGAGGACGACCAGCCACACTGGGACTGAGACACGGCCCAGACTCCTACGGGAGGCAGCAGTGGGGAATTTTGGACAATGGGCGCAAGCCTGATCCAGCAATGCCGCGTGAGTGAAGA…
I411	Oxalobacteraceae				AGAGTTTGATCCTGGCTCAGATTGAACGCTGGCGGCATGCTTTACACATGCAAGTCGAACGGCAGCGCGGGGCAACCTGGCGGCGAGTGGCGAACGGGTGAGTAATATATCGGAACGTACCCAAGAGTGGGGGATAACGTAGCGAAAGTTACGCTAATACCGCATACGATCCAAGGATGAAAGTGGGGGACCTTCGGGCCTCATGCTCCTGGAGCGGCCGATATCTGATTAGCTAGTTGGTGAGGTAAAGGCTCACCAAGGCGACGATCAGTAGCTGGTCTGAGAGGACGACCAGCCACACTGGGACTGAGACACGGCCCAGACTCCTACGGGAGGCAGCAGTGGGGAATTTTGGACAATGGGCGCAAGCCTGATCCAGCAATGCCGCGTGAGTGAAGA…
I419	Oxalobacteraceae				AGAGTTTGATCCTGGCTCAGATTGAACGCTGGCGGCATGCTTTACACATGCAAGTCGAACGGCAGCGCGGGGCAACCTGGCGGCGAGTGGCGAACGGGTGAGTAATATATCGGAACGTACCCAAGAGTGGGGGATAACGTAGCGAAAGTTACGCTAATACCGCATACGATCCAAGGATGAAAGTGGGGGATCGCAAGACCTCATGCTCCTGGAGCGGCCGATATCTGATTAGCTAGTTGGTGAGGTAAAGGCTCACCAAGGCGACGATCAGTAGCTGGTCTGAGAGGACGACCAGCCACACTGGGACTGAGACACGGCCCAGACTCCTACGGGAGGCAGCAGTGGGGAATTTTGGACAATGGGCGCAAGCCTGATCCAGCAATGCCGCGTGAGTGAAGA…
Ox6	Oxalobacteraceae				AGAGTTTGATCCTGGCTCAGATTGAACGCTGGCGGCATGCCTTACACATGCAAGTCGAACGGTAACAGGGAGCTTGCTCCGCTGACGAGTGGCGAACGGGTGAGTAATATATCGGAACGTACCTTTGAGTGGGGGATAACTAGTCGAAAGATTAGCTAATACCGCATACGATCTACGGATGAAAGTGGGGGCTCGCAAGACCTCATGCTCATAGAGCGGCCGATATCTGATTAGCTAGTTGGTGAGGTAAAGGCTCACCAAGGCATCGATCAGTAGCTGGTCTGAGAGGACGACCAGCCACACTGGGACTGAGACACGGCCCAGACTCCTACGGGAGGCAGCAGTGGGGAATTTTGGACAATGGGGGCAACCCTGATCCAGCAATGCCGCGTGAGTGAA…
R133	Oxalobacteraceae				AGAGTTTGATCCTGGCTCAGATTGAACGCTGGCGGCATGCTTTACACATGCAAGTCGAACGGCAGCGCGGGGCAACCTGGCGGCGAGTGGCGAACGGGTGAGTAATATATCGGAACGTACCCAAGAGTGGGGGATAACGTAGCGAAAGTTACGCTAATACCGCATACGATCTACGGATGAAAGTGGGGGATCGCAAGACCTCATGCTCCTGGAGCGGCCGATATCTGATTAGCTAGTTGGTGAGGTAAAGGCTCACCAAGGCGACGATCAGTAGCTGGTCTGAGAGGACGACCAGCCACACTGGGACTGAGACACGGCCCAGACTCCTACGGGAGGCAGCAGTGGGGAATTTTGGACAATGGGCGCAAGCCTGATCCAGCAATGCCGCGTGAGTGAAGA…
R1485	Oxalobacteraceae				AGAGTTTGATCCTGGCTCAGATTGAACGCTGGCGGCATGCTTTACACATGCAAGTCGAACGGCAGCGCGGGGCAACCTGGCGGCGAGTGGCGAACGGGTGAGTAATATATCGGAACGTACCCAAGAGTGGGGGATAACGTAGCGAAAGTTACGCTAATACCGCATACGATCTACGGATGAAAGTGGGGGATCGCAAGACCTCATGCTCCTGGAGCGGCCGATATCTGATTAGCTAGTTGGTGAGGTAAAGGCTCACCAAGGCGACGATCAGTAGCTGGTCTGAGAGGACGACCAGCCACACTGGGACTGAGACACGGCCCAGACTCCTACGGGAGGCAGCAGTGGGGAATTTTGGACAATGGGCGCAAGCCTGATCCAGCAATGCCGCGTGAGTGAAGA…
L126	Oxalobacteraceae				AGAGTTTGATCCTGGCTCAGATTGAACGCTGGCGGCATGCCTTACACATGCAAGTCGAACGGCAGCGCGGGGCAACCTGGCGGCGAGTGGCGAACGGGTGAGTAATATATCGGAACGTACCCTGGAGTGGGGGATAACGTAGCGAAAGTTACGCTAATACCGCATACGATCTATGGATGAAAGTGGGGGATCGCAAGACCTCATGCTCCTGGAGCGGCCGATATCTGATTAGCTAGTTGGTAGGGTAAAAGCCTACCAAGGCATCGATCAGTAGCTGGTCTGAGAGGACGACCAGCCACACTGGAACTGAGACACGGTCCAGACTCCTACGGGAGGCAGCAGTGGGGAATTTTGGACAATGGGCGCAAGCCTGATCCAGCAATGCCGCGTGAGTGAAGA…
L61	Oxalobacteraceae				AGAGTTTGATCCTGGCTCAGATTGAACGCTGGCGGCATGCCTTACACATGCAAGTCGAACGGCAGCGCGGGGCAACCTGGCGGCGAGTGGCGAACGGGTGAGTAATATATCGGAACGTACCCTGGAGTGGGGGATAACGTAGCGAAAGTTACGCTAATACCGCATACGATCTCAGGATGAAAGTGGGGGATTCGCAAGAACCTCATGCTCCTGGAGCGGCCGATATCTGATTAGCTAGTTGGTAGGGTAAAAGCCTACCAAGGCATCGATCAGTAGCTGGTCTGAGAGGACGACCAGCCACACTGGAACTGAGACACGGTCCAGACTCCTACGGGAGGCAGCAGTGGGGAATTTTGGACAATGGGCGCAAGCCTGATCCAGCAATGCCGCGTGAGTGAA…

## Sheet: Data 4
Supplementary Data 4 Shoot and root traits performce with and without soil microbiome and Massilia inoculation treatments in nitrogen-poor soil. n = 5 biologically independent samples per genotype.
Treatment	ID	Genotype	Replicate	RhizoDW	ShootDW	Shoot[N]	ShootNC	LRD	RHL	TRL	RSA	RootDiam	RV	NRhizoDW	Oxaloglutarate
				g	g	%	mg	no.cm-1	mm	mm	cm2	mm	cm3	g cm-1			Abbreviation
unsterilized	1	B73	REP1	2.85308	0.52	1.55	8.06	5.9375	0.519	6443.18	3543.63	1.336	118.353	4.42806	9.50718e+06		ShootDW	shoot dry weight
unsterilized	2	B73	REP2	2.81777	0.49	1.336	6.5464	5.86667	0.210667	6324.38	3406.91	1.3027	110.958	4.45541	1.20258e+07		Shoot[N]	shoot nitrogen (N) concentration
unsterilized	3	B73	REP3	2.99995	0.54	1.607	8.6778	4.625	0.256667	6357.55	2654.17	1.3289	88.178	4.71872	3.78137e+07		ShootNC	shoot N content
unsterilized	4	B73	REP4	2.28856	0.52	1.689	8.7828	5.58824	0.184333	6480.4	2447.3	1.3237	87.893	3.53151	2.28803e+07		TRL	total root length
unsterilized	5	B73	REP5	2.59654	0.52	1.554	8.0808	6.17647	0.301333	5830.08	3243.85	1.3187	106.941	4.4537	1.17682e+07		RootDiam	mean root diameter
unsterilized	6	Mo17	REP1	3.8327	0.63	1.815	11.4345	6.94444	0.769333	6755.82	4143.59	1.9523	202.24	5.67318	2.29042e+07		RSA	root surface area
unsterilized	7	Mo17	REP2	3.91338	0.73	1.729	12.6217	6.77778	0.362333	6516.41	4113.77	2.0095	206.663	6.00542	1.38407e+07		RV	root volume
unsterilized	8	Mo17	REP3	3.08074	0.65	1.875	12.1875	6.38889	0.575333	6716.04	4399.04	2.0849	229.294	4.58713	1.288e+07		SRA	specific root surface area
unsterilized	9	Mo17	REP4	2.61462	0.65	1.571	10.2115	6.04167	0.492667	5936.99	3822.17	2.0492	195.814	4.40396	2.91604e+07		SRL	specific root length
unsterilized	10	Mo17	REP5	3.63945	0.74	1.738	12.8612	5.25	0.558	7133.6	4953.49	1.9386	240.066	5.10185	2.19379e+07		RHL	root hair length
unsterilized	11	H84	REP1	2.80063	0.85	1.116	9.486	7.75	0.506	6748.65	4144.91	1.2275	127.194	4.14992	7.2635e+07		LRD	lateral root density
unsterilized	12	H84	REP2	3.0945	0.75	1.543	11.5725	7.17647	0.434333	6132.51	3681.29	1.2831	118.086	5.04606	6.32129e+07		RhizoDW	rhizosheath soil dry weight
unsterilized	13	H84	REP3	3.11217	0.66	1.556	10.2696	6.30435	0.394667	6669.79	2387.03	1.1392	67.982	4.66607	3.41749e+07		NRhizoDW	Normolized rhizosheath soil dry weight
unsterilized	14	H84	REP4	2.43752	0.59	1.596	9.4164	7.42857	0.653333	6858.98	4342.24	1.2728	138.175	3.55376	7.74749e+07
unsterilized	15	H84	REP5	2.99562	0.53	1.712	9.0736	6.36842	0.511333	7232.27	3637.69	1.2542	114.06	4.14201	6.34661e+07
unsterilized	16	R109B	REP1	4.05086	0.57	1.798	10.2486	6.71429	0.614	6479.45	3569.9	1.7538	156.518	6.25186	1.99094e+07
unsterilized	17	R109B	REP2	3.49961	0.56	1.928	10.7968	7.08333	0.699333	8320.14	4562.21	1.7454	199.072	4.20619	8.30686e+06
unsterilized	18	R109B	REP3	3.75783	0.69	1.755	12.1095	7.47368	0.639333	6292.64	3543.79	1.7926	158.816	5.97179	1.67117e+07
unsterilized	19	R109B	REP4	4.98967	0.75	1.766	13.245	8.1875	0.656	6945.86	3880.82	1.7785	172.549	7.18366	2.19149e+07
unsterilized	20	R109B	REP5	3.86157	0.77	1.723	13.2671	8.95	0.517333	6022.76	4250.72	1.6865	179.222	6.41162	1.7761e+07
unsterilized	21	Ky228	REP1	0.535045	0.42	2.127	8.9334	5.05	0.167667	9354.99	3961.4	1.3479	133.489	0.571935	1.96202e+07
unsterilized	22	Ky228	REP2	0.562041	0.56	1.944	10.8864	5.28	0.172333	8761.9	3732.01	1.3558	126.497	0.641461	2.05767e+07
unsterilized	23	Ky228	REP3	0.387539	0.53	1.746	9.2538	5.94444	0.0743333	8144.37	4837.35	1.3817	167.09	0.475836	1.52575e+07
unsterilized	24	Ky228	REP4	0.686206	0.51	1.752	8.9352	5.26087	0.044	8014.65	4958.8	1.3138	162.867	0.85619	2.13591e+07
unsterilized	25	Ky228	REP5	0.729925	0.47	1.899	8.9253	5.47368	0.0263333	7423.76	4710.25	1.3125	154.55	0.983228	1.69941e+07
unsterilized	26	B73xMo17	REP1	3.53355	0.77	1.395	10.7415	9.15789	0.600333	5474.82	5667.31	1.4461	204.885	6.45417	9.59463e+06
unsterilized	27	B73xMo17	REP2	3.36324	0.66	1.542	10.1772	9.675	0.280333	5053.44	5298.8	1.3993	185.367	6.65536	1.8965e+07
unsterilized	28	B73xMo17	REP3	3.67285	0.72	1.512	10.8864	9.05882	0.702667	5992.91	5526.31	1.4668	202.645	6.12865	8.69889e+06
unsterilized	29	B73xMo17	REP4	4.02034	0.69	1.55	10.695	9.0625	0.592667	5244.31	5080.05	1.5785	200.467	7.66609	1.31062e+07
unsterilized	30	B73xMo17	REP5	2.95951	0.79	1.527	12.0633	9.30435	0.574033	4418.25	4626.47	1.4135	163.492	6.69838	1.50591e+07
unsterilized	31	B73xH84	REP1	4.99353	0.69	1.576	10.8744	9.11111	0.275667	8783.51	6933.59	1.4563	179.62	5.68512	3.09824e+07
unsterilized	32	B73xH84	REP2	5.15473	0.7	1.569	10.983	9.09091	0.400667	7781.18	5820.38	1.5726	228.826	6.62461	1.99284e+07
unsterilized	33	B73xH84	REP3	4.67847	0.78	1.53	11.934	10	0.557667	6962.98	5001.95	1.4523	181.61	6.71906	3.7451e+07
unsterilized	34	B73xH84	REP4	4.40113	0.83	1.254	10.4082	9.52174	0.418667	6339.99	3295.84	1.4293	117.768	6.94186	3.686e+07
unsterilized	35	B73xH84	REP5	4.26181	0.83	1.582	13.1306	11.6	0.626	7261	4054.98	1.5625	158.393	5.86945	2.56974e+07
unsterilized	36	B73xR109B	REP1	5.46353	0.83	1.53	12.699	9.04167	0.387	6590.59	4027.68	1.3368	134.603	8.2899	2.33727e+07
unsterilized	37	B73xR109B	REP2	4.13871	0.76	1.36	10.336	10.75	0.339667	7733.3	3774.7	1.3758	129.831	5.3518	1.07422e+07
unsterilized	38	B73xR109B	REP3	4.53317	0.76	1.686	12.8136	8.93333	0.134	6738.32	4018.64	1.4639	147.069	6.72746	6.79866e+06
unsterilized	39	B73xR109B	REP4	4.49955	0.72	1.599	11.5128	8.03571	0.331333	6858.05	2879.54	1.8867	135.823	6.56098	2.86567e+07
unsterilized	40	B73xR109B	REP5	4.00802	0.86	1.53	13.158	9.65217	0.328667	6613.06	4316.37	1.4292	154.229	6.06076	1.69468e+07
unsterilized	41	B73xKy228	REP1	4.99219	0.64	1.573	10.0672	9.3	0.444	7740.35	4490.27	1.3308	149.389	6.44956	1.6897e+07
unsterilized	42	B73xKy228	REP2	4.32101	0.7	1.459	10.213	9.63158	0.493333	6805.33	4425.24	1.3036	144.22	6.34945	1.20788e+07
unsterilized	43	B73xKy228	REP3	4.15785	0.76	1.123	8.5348	8.04762	0.410667	6878.72	4882.41	1.3083	159.694	6.04451	1.66018e+07
unsterilized	44	B73xKy228	REP4	3.883	0.67	1.4	9.38	9.23077	0.514333	6517.62	4091.98	1.3685	140.001	5.95769	2.00864e+07
unsterilized	45	B73xKy228	REP5	4.48439	0.65	1.629	10.5885	7.90909	0.386	6470.28	4598.96	1.2762	146.735	6.93075	1.42566e+07
unsterilized	46	Mo17xH84	REP1	4.67845	0.72	1.899	13.6728	10.45	0.705667	8407.16	5013.92	1.3991	175.375	5.56485	2.47559e+07
unsterilized	47	Mo17xH84	REP2	3.63582	0.76	1.64	12.464	9.86364	0.664667	7429.74	4836	1.3832	201.815	4.8936	2.74114e+07
unsterilized	48	Mo17xH84	REP3	4.11892	0.85	1.847	15.6995	10	0.562667	6556.89	4473.65	1.3489	150.862	6.28181	2.63963e+07
unsterilized	49	Mo17xH84	REP4	5.25599	0.92	1.468	13.5056	10.6667	0.607333	7849.57	4956.33	1.4541	180.176	6.69589	2.87341e+07
unsterilized	50	Mo17xH84	REP5	4.30307	0.9	1.803	16.227	11.3478	0.583	6886.1	4519.4	1.4551	164.409	6.24893	1.31751e+07
sterilized	S1	B73	REP1	3.85112	0.62	1.515	9.393	6.57143	0.231	8596.69	3977.93	1.6668	165.76	4.47977	4.74118e+06
sterilized	S2	B73	REP2	3.74091	0.58	1.243	7.2094	8.28889	0.548	8569.84	4896.83	1.3472	164.927	4.36521	3.41576e+06
sterilized	S3	B73	REP3	4.66561	0.6	1.347	8.082	7.45	0.562	10264.1	5328.89	1.2788	170.367	4.54556	4.78081e+06
sterilized	S4	B73	REP4	3.66689	0.6	1.119	6.714	8.05556	0.602667	8567.75	4542.56	1.25	141.953	4.27987	4.83221e+06
sterilized	S5	B73	REP5	4.2942	0.6	1.41	8.46	7.55556	0.491667	7720.41	3008.93	1.2406	93.32	5.56214	3.44809e+06
sterilized	S6	Mo17	REP1	4.02422	0.62	1.327	8.2274	7.875	0.668667	7767.69	3485.35	2.327	202.757	5.18072	4.63834e+06
sterilized	S7	Mo17	REP2	3.108	0.59	1.492	8.8028	7	0.479667	6268.1	3180.08	2.3717	188.552	4.95844	6.73779e+06
sterilized	S8	Mo17	REP3	3.2991	0.72	1.353	9.7416	9	0.497333	6871.67	2985.7	1.9508	145.614	4.80102	4.27648e+06
sterilized	S9	Mo17	REP4	5.47584	0.88	1.557	13.7016	8.7	0.398	7985.31	3733.16	1.9854	185.292	6.85739	3.44599e+06
sterilized	S10	Mo17	REP5	4.93296	0.88	1.195	10.516	12.6818	0.416	7648.84	4943.72	2.0574	254.274	6.44929	4.82703e+06
sterilized	S11	H84	REP1	2.33057	0.57	1.76	10.032	11.1111	0.587667	4825.88	1388.69	1.5642	54.306	4.8293	1.74083e+07
sterilized	S12	H84	REP2	2.97508	0.55	1.593	8.7615	7.4375	0.511333	4509.36	1767.07	1.6028	70.806	6.59756	1.30793e+07
sterilized	S13	H84	REP3	4.00072	0.68	1.155	7.854	14.9	0.672	8636.22	4583.77	1.5141	173.512	4.63249	1.69976e+07
sterilized	S14	H84	REP4	4.54175	0.65	1.109	7.2085	10.2222	0.710667	8649.51	4996.37	1.4934	186.539	5.25087	1.32945e+07
sterilized	S15	H84	REP5	3.45644	0.66	1.48	9.768	9.75	0.706	6611.79	3107.97	1.4963	116.259	5.22769	2.45454e+07
sterilized	S16	R109B	REP1	4.23433	0.85	1.38	11.73	11.7143	0.623667	6474.07	5234.17	1.5907	208.147	6.54045	8.68181e+06
sterilized	S17	R109B	REP2	5.37781	0.91	1.384	12.5944	11.5263	0.543333	8594.85	5263.43	1.5813	208.081	6.25701	8.90082e+06
sterilized	S18	R109B	REP3	4.50709	0.99	1.099	10.8801	10.8667	0.736	8669.41	5494.1	1.6391	225.135	5.19885	1.61994e+07
sterilized	S19	R109B	REP4	6.1943	0.71	1.245	8.8395	9.22222	0.906333	7060.09	4554.99	1.6003	182.235	8.77368	1.40703e+07
sterilized	S20	R109B	REP5	4.53546	0.85	1.098	9.333	10.2727	0.638667	6873.58	4872.34	1.5708	191.333	6.5984	4.40014e+06
sterilized	S21	Ky228	REP1	0.997473	0.56	1.554	8.7024	9.2	0.106667	15617.9	6560.24	1.337	219.284	0.638672	1.2393e+07
sterilized	S22	Ky228	REP2	0.571659	0.57	1.363	7.7691	8.26923	0.084	17012.3	6714.25	1.2563	210.873	0.336027	1.23955e+07
sterilized	S23	Ky228	REP3	1.08774	0.49	1.064	5.2136	11	0.143	14652.8	6163.96	1.339	206.342	0.742346	1.44249e+07
sterilized	S24	Ky228	REP4	0.527215	0.48	1.149	5.5152	8.52381	0.103333	15695.4	6158.42	1.249	192.29	0.335904	1.32101e+07
sterilized	S25	Ky228	REP5	0.690824	0.49	1.282	6.2818	9.81818	0.109667	10238.3	4142.07	1.2878	133.351	0.674744	8.45372e+06
sterilized	S26	B73xMo17	REP1	4.69472	0.86	1.716	14.7576	15.222	0.635667	7495.34	5105	1.5483	197.599	6.26351	5.26207e+06
sterilized	S27	B73xMo17	REP2	5.96817	0.86	1.709	14.6974	14.75	0.636667	6738.28	5262.68	1.7202	226.319	8.85711	2.6934e+06
sterilized	S28	B73xMo17	REP3	5.901	0.84	1.96	16.464	13.5	0.584667	6962.57	5991.84	1.5944	238.829	8.47532	4.73062e+06
sterilized	S29	B73xMo17	REP4	5.80681	0.96	1.652	15.8592	15.5	0.497333	8189.75	5025.83	1.7408	218.727	7.09034	7.19178e+06
sterilized	S30	B73xMo17	REP5	5.4413	1.01	1.666	16.8266	14.7059	0.521667	6282.38	4806.03	1.6481	198.017	8.66121	6.55711e+06
sterilized	S31	B73xH84	REP1	5.74933	0.88	1.531	13.4728	14.6842	0.606667	8577.81	4902.13	1.3253	228.68	6.70256	1.11731e+07
sterilized	S32	B73xH84	REP2	5.77745	1.07	1.511	16.1677	16	0.542333	7971.11	5258.44	1.3982	183.81	7.24799	1.45631e+07
sterilized	S33	B73xH84	REP3	5.79991	0.97	1.497	14.5209	13.9375	0.479333	8174.91	5632.45	1.4726	207.358	7.09476	1.42185e+07
sterilized	S34	B73xH84	REP4	7.90738	0.86	1.584	13.6224	13.25	0.486333	8469.3	4505.99	1.37	154.331	9.33652	1.02377e+07
sterilized	S35	B73xH84	REP5	6.57568	0.77	1.569	12.0813	14.4667	0.509	9186.03	4909.92	1.3972	171.499	7.15835	6.04862e+06
sterilized	S36	B73xR109B	REP1	5.33519	0.99	1.579	15.6321	15.5882	0.65	7551.41	5523.02	1.2082	166.816	7.06516	7.80805e+06
sterilized	S37	B73xR109B	REP2	5.82544	1.02	1.568	15.9936	14.8889	0.55	9009.51	6329.4	1.3423	212.397	6.46588	4.5086e+06
sterilized	S38	B73xR109B	REP3	6.97441	0.96	1.424	13.6704	15.3333	0.428667	9854.42	5780.61	1.3281	191.932	7.07745	5.51788e+06
sterilized	S39	B73xR109B	REP4	6.24425	0.92	1.729	15.9068	14.2143	0.453667	6987.52	3254.97	1.4828	120.659	8.93628	8.34449e+06
sterilized	S40	B73xR109B	REP5	6.16733	0.93	1.731	16.0983	14.2857	0.612	7879.37	3082.6	1.2453	95.97	7.82719	6.37787e+06
sterilized	S41	B73xKy228	REP1	6.10017	0.83	1.883	15.6289	14.5	0.567667	9929.78	5430.91	1.337	181.528	6.14331	1.18152e+07
sterilized	S42	B73xKy228	REP2	5.79132	0.81	1.853	15.0093	16.7308	0.624667	8351.46	6043.46	1.3404	202.519	6.9345	7.86349e+06
sterilized	S43	B73xKy228	REP3	5.463	0.87	1.316	11.4492	15.2917	0.556	7578.26	7703.92	1.3199	254.219	7.20878	8.38723e+06
sterilized	S44	B73xKy228	REP4	6.00523	0.91	1.696	15.4336	14.7778	0.405333	7915.15	7408.03	1.394	258.178	7.587	1.92349e+07
sterilized	S45	B73xKy228	REP5	5.77862	0.73	1.341	9.7893	13.25	0.512667	8028.48	7692.38	1.4379	276.526	7.19765	6.17403e+06
sterilized	S46	Mo17xH84	REP1	7.14496	0.84	1.866	15.6744	18	0.447333	9649.42	4857.12	1.6022	194.557	7.40455	1.00209e+07
sterilized	S47	Mo17xH84	REP2	6.52881	0.81	1.928	15.6168	16.0625	0.529667	9320.07	5065.71	1.7301	219.105	7.0051	1.13223e+07
sterilized	S48	Mo17xH84	REP3	5.50093	1.07	1.506	16.1142	17.4286	0.602667	8134.02	6113.62	1.4817	226.459	6.76287	9.39154e+06
sterilized	S49	Mo17xH84	REP4	6.3963	0.81	1.913	15.4953	17.7778	0.427333	8394.92	5336.72	1.8081	241.238	7.61926	8.08906e+06
sterilized	S50	Mo17xH84	REP5	5.1168	0.94	1.902	17.8788	18.7778	0.503667	8079.72	5601.58	1.7867	250.203	6.33289	9.8069e+06
ASV37	R1	B73	REP1	4.64151	0.61	1.97	12.017	8.23077	0.431667	9600.59	5514.18	1.4289	89.815	4.83461	8.75351e+06
ASV37	R2	B73	REP2	4.85807	0.59	1.395	8.2305	8.875	0.714	10658.7	4441.91	1.3265	147.308	4.55786	7.17785e+06
ASV37	R3	B73	REP3	4.35602	0.56	1.726	9.6656	9.2	0.675667	9015.51	5725.27	1.4421	98.251	4.83169	4.96356e+06
ASV37	R4	B73	REP4	3.76099	0.61	1.684	10.2724	9.88889	0.622333	8213.28	3356.9	1.301	109.182	4.57916	5.94526e+06
ASV37	R5	B73	REP5	4.00026	0.6	1.661	9.966	9.33333	0.490667	9696.07	5450.3	1.4833	202.112	4.12565	4.97497e+06
ASV37	R6	Mo17	REP1	4.84316	0.61	1.9	11.59	11	0.725	8156.37	4346.7	1.6963	184.337	5.93789	2.81884e+06
ASV37	R7	Mo17	REP2	4.83894	0.67	1.778	11.9126	12	0.608667	7312.01	4134.39	1.7998	186.027	6.6178	7.61365e+06
ASV37	R8	Mo17	REP3	4.66035	0.68	1.922	13.0696	11.0556	0.936333	7474.15	3176.36	1.847	146.667	6.23529	5.87698e+06
ASV37	R9	Mo17	REP4	5	0.68	1.676	11.3968	10.5	0.504333	8371.85	4961.44	1.8864	233.983	5.97239	4.72311e+06
ASV37	R10	Mo17	REP5	5.45144	0.69	1.722	11.8818	12.8235	0.629667	8932.81	4870.7	1.7356	211.342	6.10271	5.71789e+06
ASV37	R11	H84	REP1	5.63136	0.62	1.862	11.5444	12.8571	0.836667	8023.83	3580.85	1.4205	127.169	7.01829	1.91128e+07
ASV37	R12	H84	REP2	5.19832	0.59	1.919	11.3221	14.7619	0.624667	7267.32	3663.15	1.6045	146.935	7.15301	1.29589e+07
ASV37	R13	H84	REP3	5.58768	0.73	1.917	13.9941	12.7273	0.806333	8721.28	3948.81	1.4412	142.28	6.40695	1.4048e+07
ASV37	R14	H84	REP4	5.57455	0.61	1.862	11.3582	13	0.599333	7873.1	4689.9	1.512	177.281	7.0805	1.38989e+07
ASV37	R15	H84	REP5	5.66502	0.79	1.574	12.4346	12.3913	0.409	7411.38	2678.5	1.3298	89.047	7.64368	9.80241e+06
ASV37	R16	R109B	REP1	5.23526	0.89	1.461	13.0029	14.7647	1.08667	8253.96	5208.71	1.6169	210.552	6.34273	2.58776e+07
ASV37	R17	R109B	REP2	6.02755	0.93	1.303	12.1179	12.5	0.697667	7527.81	4992.14	1.6678	208.147	8.00703	9.55704e+06
ASV37	R18	R109B	REP3	8.12243	0.82	1.394	11.4308	15	0.644333	8944.71	4761.19	1.6943	201.676	9.08072	2.066e+07
ASV37	R19	R109B	REP4	4.96706	0.88	1.736	15.2768	15.3333	0.584	6942.86	2533.96	1.6318	103.374	7.15419	3.05274e+06
ASV37	R20	R109B	REP5	5.39209	0.89	1.48	13.172	15.2222	0.684333	7089.98	3855.53	1.731	166.845	7.60522	4.67976e+06
ASV37	R21	Ky228	REP1	2.06738	0.47	1.746	8.2062	8	0.106	8336.64	4821.52	1.3538	163.182	2.47988	6.94325e+06
ASV37	R22	Ky228	REP2	2.57617	0.54	1.738	9.3852	8	0.113667	9452.02	6368.65	1.3119	208.881	2.72553	8.69237e+06
ASV37	R23	Ky228	REP3	1.24025	0.54	1.635	8.829	7.64286	0.103333	8470.72	3940.94	1.3245	130.499	1.46416	5.79667e+06
ASV37	R24	Ky228	REP4	1.86652	0.54	1.852	10.0008	7.41176	0.111	9791.95	5160.41	1.2841	165.662	1.90617	7.92898e+06
ASV37	R25	Ky228	REP5	1.65725	0.45	1.846	8.307	7.33333	0.108	9319.39	5714.09	1.2702	181.451	1.77828	1.15191e+07
ASV37	R26	B73xMo17	REP1	7.28638	0.95	1.938	18.411	18.5333	0.635333	8244.5	5882.16	1.3144	193.293	8.83788	3.33032e+06
ASV37	R27	B73xMo17	REP2	7.3904	0.97	1.975	19.1575	20.5	0.408667	6735.22	5841.4	1.46	213.215	10.9728	5.48447e+06
ASV37	R28	B73xMo17	REP3	6.67955	0.99	1.905	18.8595	20	0.544667	6636.23	5217.91	1.4274	186.196	10.0653	4.62811e+06
ASV37	R29	B73xMo17	REP4	7.21422	1.02	1.928	19.6656	21.3333	0.463	7562.18	5536.86	1.2995	179.882	9.53987	7.23255e+06
ASV37	R30	B73xMo17	REP5	6.43168	1.02	1.897	19.3494	20.8421	0.423667	6377.7	6106.67	1.453	221.829	10.0846	3.46226e+06
ASV37	R31	B73xH84	REP1	7.3238	0.99	1.79	17.721	24.1176	0.585667	7722.01	5563.75	1.5108	210.147	9.48432	1.2936e+07
ASV37	R32	B73xH84	REP2	7.3884	0.99	1.888	18.6912	24.6	0.726333	7570.59	5606.37	1.5423	216.172	9.75936	9.04236e+06
ASV37	R33	B73xH84	REP3	7.86655	0.94	1.966	18.4804	25.5556	0.575333	7031.74	5658.43	1.497	211.764	11.1872	1.68331e+07
ASV37	R34	B73xH84	REP4	7.44296	0.92	1.879	17.2868	23.5294	0.722333	7311.17	5553.09	1.5627	216.946	10.1803	9.70218e+06
ASV37	R35	B73xH84	REP5	6.32403	0.89	1.698	15.1122	19.0909	0.47	6581.45	5265.53	1.4472	190.507	9.60887	1.50364e+06
ASV37	R36	B73xR109B	REP1	9.06911	1.12	1.847	20.6864	19.3333	0.457	9664.14	2606.82	1.465	95.472	9.38429	3.91618e+06
ASV37	R37	B73xR109B	REP2	10.1367	1.12	1.947	21.8064	19	0.578	9331.74	4829.23	1.4878	179.627	10.8626	3.32251e+06
ASV37	R38	B73xR109B	REP3	9.27286	1.19	1.888	22.4672	22.4667	0.762667	9912.51	4485.08	1.4402	161.49	9.3547	6.13889e+06
ASV37	R39	B73xR109B	REP4	9.16957	1.05	1.988	20.874	20	0.455	9102.85	4526.61	1.2977	146.86	10.0733	1.0339e+07
ASV37	R40	B73xR109B	REP5	10.3294	1.12	1.9	21.28	22.5	0.466	9792.32	4177.3	1.5123	157.935	10.5485	3.58896e+06
ASV37	R41	B73xKy228	REP1	8.16848	0.95	1.648	15.656	24.375	0.721333	8135.03	5599.8	1.4689	205.633	10.0411	3.00559e+06
ASV37	R42	B73xKy228	REP2	11.3747	0.92	1.769	16.2748	23.6111	0.531333	8854.37	6135.81	1.4097	216.246	12.8465	7.97614e+06
ASV37	R43	B73xKy228	REP3	8.48753	1.04	1.747	18.1688	24	0.586	8756.06	6974.48	1.3249	231.016	9.69333	4.16833e+06
ASV37	R44	B73xKy228	REP4	8.75471	0.89	1.643	14.6227	25.6667	0.734667	8859.3	6904.99	1.3859	239.239	9.88195	5.14814e+06
ASV37	R45	B73xKy228	REP5	8.16787	0.93	1.975	18.3675	23.4091	0.629333	8609.79	6074.64	1.5142	229.957	9.48672	5.65192e+06
ASV37	R46	Mo17xH84	REP1	7.77574	1.06	1.804	19.1224	25	0.736333	6681.71	3693.15	1.7594	162.441	11.6374	6.7146e+06
ASV37	R47	Mo17xH84	REP2	12.3373	0.91	1.935	17.6085	22.5789	0.460667	10673	5747.38	1.7141	246.288	11.5593	7.62759e+06
ASV37	R48	Mo17xH84	REP3	8.89282	1.02	1.72	17.544	24.3334	0.55	7230.79	3883.08	1.7094	165.942	12.2985	5.39592e+06
ASV37	R49	Mo17xH84	REP4	9.57887	0.96	1.823	17.5008	25.5636	0.677	7626.17	5366.41	1.6075	215.666	12.5605	1.23111e+07
ASV37	R50	Mo17xH84	REP5	10.032	1.07	1.642	17.5694	20.625	0.701	6957.04	3832.88	1.7537	168.041	14.4199	7.84258e+06

## Sheet: Data 5
Supplementary Data 5 The midparent heterosis (MPH) of shoot and root traits performce with and without soil microbiome and Massilia inoculation treatments in nitrogen-poor soil. n = 3 biologically independent samples per each conbination.
Treatment	Heterotic combination	ShootDW	Shoot[N]	ShootNC	LRD	RHL	TRL	RSA	RootDiam	RV	NRhizoDW	Oxaloglutarate
		%	%	%	%	%	%	%	%	%	%	%		Abbreviation
unsterilized	B73xMo17	21.202	-8.57629	9.71465	55.2388	30.0355	-18.8031	42.665	-12.2329	20.6324	41.9063	-32.8016		ShootDW	shoot dry weight
unsterilized	B73xH84	28.3082	-1.55318	27.4487	56.0343	14.7461	4.88576	37.9959	16.8862	60.735	47.595	-25.4645		Shoot[N]	shoot nitrogen (N) concentration
unsterilized	B73xR109B	32.5464	-7.75769	21.2634	39.3724	-33.8553	5.45096	8.34843	-2.48588	1.78527	27.8407	-3.11594		ShootNC	shoot N content
unsterilized	B73xKy228	34.6457	-16.4845	12.0405	59.8433	129.813	-5.89409	19.9544	-1.10271	17.7641	152.683	-14.8888		TRL	total root length
unsterilized	Mo17xH84	22.4189	6.54114	31.1572	57.5423	18.8182	11.331	20.1219	-13.1421	6.4468	25.4404	-41.4736		RootDiam	mean root diameter
sterilized	B73xMo17	48.2815	26.7643	88.3147	61.3227	2.29415	10.8966	39.3196	14.1786	61.3892	58.1158	17.1148		RSA	root surface area
sterilized	B73xH84	48.9362	12.0385	67.3768	58.3897	-6.68089	10.1451	34.0936	-3.65015	41.3835	50.8532	5.5741		RV	root volume
sterilized	B73xR109B	31.8741	25.0935	65.8194	62.3853	-8.40793	1.44205	1.62591	-10.5123	-10.0334	32.0542	-11.3744		SRA	specific root surface area
sterilized	B73xKy228	48.4794	24.0074	83.5556	75.9657	78.8285	-28.5022	33.1364	3.06282	38.121	170.192	30.2752		SRL	specific root length
sterilized	Mo17xH84	43.7299	28.4345	85.1722	64.817	-21.2381	31.1301	70.2536	9.6209	88.1478	32.3565	-10.9744		RHL	root hair length
ASV37	B73xMo17	57.1429	10.6229	73.5291	96.6993	-21.8932	-18.6657	24.3417	-12.7818	23.6047	84.0334	-17.5704		LRD	lateral root density
ASV37	B73xH84	49.9208	4.96301	57.5591	110.116	-0.821212	-16.243	28.4428	5.80974	57.2968	72.4843	-1.57576		RhizoDW	rhizosheath soil dry weight
ASV37	B73xR109B	51.7615	21.0626	86.0395	74.5695	-18.0054	11.2442	-10.0131	-5.98815	-3.54487	64.3463	-42.9006		NRhizoDW	Normolized rhizosheath soil dry weight
ASV37	B73xKy228	71.6878	1.80259	75.1477	188.531	84.2554	-6.6185	25.5183	5.0339	49.9778	212.169	-28.606
ASV37	Mo17xH84	50.5247	-1.56629	48.2855	91.852	-6.43713	-1.51703	12.4716	5.00888	16.5153	88.8381	-17.384

## Sheet: Data 6
Supplementary Data 6 the correlation (Pearson correlation) among all shoot and root traits in nitrogen-poor soil.*0.01 < p ≤ 0.05; **0.001 < p ≤ 0.01; ***p ≤ 0.001.
Correlation coefficient													Abbreviation
	ShootDW	ShootN	ShootNC	LRD	RHL	TRL	RSA	RootDiam	RV	NRhizoDW	Oxaloglutarate		ShootDW	shoot dry weight
ShootDW	1	0.153914	0.876226	0.787302	0.417425	-0.101489	0.256395	0.0991646	0.352697	0.800069	-0.216355		Shoot[N]	shoot nitrogen (N) concentration
ShootN	0.153914	1	0.597538	0.341808	0.0321705	-0.0768636	-0.00963934	0.0859129	0.0189916	0.274673	-0.135505		ShootNC	shoot N content
ShootNC	0.876226	0.597538	1	0.820214	0.339399	-0.0857126	0.204632	0.106418	0.28798	0.785082	-0.257374		TRL	total root length
LRD	0.787302	0.341808	0.820214	1	0.374499	0.0976866	0.365035	0.0229164	0.394083	0.79918	-0.367143		RootDiam	mean root diameter
RHL	0.417425	0.0321705	0.339399	0.374499	1	-0.278732	-0.0215003	0.304885	0.167822	0.531162	-0.0469242		RSA	root surface area
TRL	-0.101489	-0.0768636	-0.0857126	0.0976866	-0.278732	1	0.42355	-0.234594	0.224609	-0.302699	-0.202438		RV	root volume
RSA	0.256395	-0.00963934	0.204632	0.365035	-0.0215003	0.42355	1	-0.192401	0.785443	0.117014	-0.208936		SRA	specific root surface area
RootDiam	0.0991646	0.0859129	0.106418	0.0229164	0.304885	-0.234594	-0.192401	1	0.345713	0.199401	-0.185703		SRL	specific root length
RV	0.352697	0.0189916	0.28798	0.394083	0.167822	0.224609	0.785443	0.345713	1	0.254142	-0.276105		RHL	root hair length
NRhizoDW	0.800069	0.274673	0.785082	0.79918	0.531162	-0.302699	0.117014	0.199401	0.254142	1	-0.259775		LRD	lateral root density
C05533	-0.216355	-0.135505	-0.257374	-0.367143	-0.0469242	-0.202438	-0.208936	-0.185703	-0.276105	-0.259775	1		RhizoDW	rhizosheath soil dry weight
													NRhizoDW	Normolized rhizosheath soil dry weight
Exact p value
	ShootDW	ShootN	ShootNC	LRD	RHL	TRL	RSA	RootDiam	RV	NRhizoDW	Oxaloglutarate
ShootDW		0.0600398	8.91956e-49	6.84418e-33	1.07088e-07	0.21654	0.00154004	0.227305	9.5729e-06	1.16895e-34	0.00783258
ShootN	0.0600398		6.91293e-16	1.86129e-05	0.695936	0.349844	0.906803	0.295863	0.817568	0.000670019	0.09826
ShootNC	8.91956e-49	6.91293e-16		1.00401e-37	2.14906e-05	0.296995	0.0120087	0.194929	0.000352201	1.34988e-32	0.00147509
LRD	6.84418e-33	1.86129e-05	1.00401e-37		2.34396e-06	0.234341	4.37228e-06	0.780739	6.05191e-07	1.5668e-34	3.81181e-06
RHL	1.07088e-07	0.695936	2.14906e-05	2.34396e-06		0.000552512	0.793976	0.000148504	0.0400942	2.69774e-12	0.568536
TRL	0.21654	0.349844	0.296995	0.234341	0.000552512		6.64903e-08	0.00385752	0.00572255	0.000166552	0.0129775
RSA	0.00154004	0.906803	0.0120087	4.37228e-06	0.793976	6.64903e-08		0.0183345	1.20936e-32	0.153858	0.0102905
RootDiam	0.227305	0.295863	0.194929	0.780739	0.000148504	0.00385752	0.0183345		1.47054e-05	0.0144314	0.0228945
RV	9.5729e-06	0.817568	0.000352201	6.05191e-07	0.0400942	0.00572255	1.20936e-32	1.47054e-05		0.0016996	0.000626151
NRhizoDW	1.16895e-34	0.000670019	1.34988e-32	1.5668e-34	2.69774e-12	0.000166552	0.153858	0.0144314	0.0016996		0.00132612
C05533	0.00783258	0.09826	0.00147509	3.81181e-06	0.568536	0.0129775	0.0102905	0.0228945	0.000626151	0.00132612
Significances are indicated for the correlation by asterisks.*0.01 < p ≤ 0.05; **0.001 < p ≤ 0.01; ***p ≤ 0.001.
	Sig.ShootDW	Sig.ShootN	Sig.ShootNC	Sig.LRD	Sig.RHL	Sig.TRL	Sig.RSA	Sig.RootDiam	Sig.RV	Sig.NRhizoDW	Sig.Oxaloglutarate
Sig.ShootDW			***	***	***		**		***	***	**
Sig.ShootN			***	***						***
Sig.ShootNC	***	***		***	***		*		***	***	**
Sig.LRD	***	***	***		***		***		***	***	***
Sig.RHL	***		***	***		***		***	*	***
Sig.TRL					***		***	**	**	***	*
Sig.RSA	**		*	***		***		*	***		*
Sig.RootDiam					***	**	*		***	*	*
Sig.RV	***		***	***	*	**	***	***		**	***
Sig.NRhizoDW	***	***	***	***	***	***		*	**		**
Sig.C05533	**		**	***		*	*	*	***	**

## Sheet: Data 7
Supplementary Data 7 statistical significanceof the correlation (Pearson correlation) among the midparent heterosis (MPH) of all shoot and root traits in nitrogen-poor soil.*0.01 < p ≤ 0.05; **0.001 < p ≤ 0.01; ***p ≤ 0.001.
Correlation coefficient
	ShootDW	Shoot[N]	ShootNC	LRD	RHL	TRL	RSA	RootDiam	RV	NRhizoDW	Oxaloglutarate		Abbreviation
ShootDW	1	0.293505	0.721372	0.780432	0.0491397	-0.137882	-0.0430017	0.267223	0.305421	0.61233	0.218602		ShootDW	shoot dry weight
Shoot[N]	0.293505	1	0.872507	-0.0271242	-0.370022	0.310703	0.150954	0.121325	0.242104	-0.16467	0.360679		Shoot[N]	shoot nitrogen (N) concentration
ShootNC	0.721372	0.872507	1	0.368082	-0.242933	0.161132	0.0880768	0.229615	0.334913	0.189732	0.361959		ShootNC	shoot N content
LRD	0.780432	-0.0271242	0.368082	1	0.300074	-0.31353	-0.0415442	0.153107	0.235224	0.701784	-0.140197		TRL	total root length
RHL	0.0491397	-0.370022	-0.242933	0.300074	1	-0.432783	0.0753666	0.0898526	0.0543278	0.786273	0.0561205		RootDiam	mean root diameter
TRL	-0.137882	0.310703	0.161132	-0.31353	-0.432783	1	0.142905	0.239834	0.188986	-0.525268	-0.207793		RSA	root surface area
RSA	-0.0430017	0.150954	0.0880768	-0.0415442	0.0753666	0.142905	1	0.448491	0.858273	-0.0455025	0.293166		RV	root volume
RootDiam	0.267223	0.121325	0.229615	0.153107	0.0898526	0.239834	0.448491	1	0.757441	0.194387	0.386653		SRA	specific root surface area
RV	0.305421	0.242104	0.334913	0.235224	0.0543278	0.188986	0.858273	0.757441	1	0.13163	0.353653		SRL	specific root length
NRhizoDW	0.61233	-0.16467	0.189732	0.701784	0.786273	-0.525268	-0.0455025	0.194387	0.13163	1	0.174332		RHL	root hair length
Ox	0.218602	0.360679	0.361959	-0.140197	0.0561205	-0.207793	0.293166	0.386653	0.353653	0.174332	1		LRD	lateral root density
													RhizoDW	rhizosheath soil dry weight
Exact p value													NRhizoDW	Normolized rhizosheath soil dry weight
	ShootDW	Shoot[N]	ShootNC	LRD	RHL	TRL	RSA	RootDiam	RV	NRhizoDW	Oxaloglutarate
ShootDW		0.288356	0.00240165	0.000596761	0.861936	0.624107	0.879056	0.335632	0.268299	0.0152458	0.433784
Shoot[N]	0.288356		2.20577e-05	0.923557	0.17461	0.259686	0.591257	0.66667	0.384652	0.557564	0.186601
ShootNC	0.00240165	2.20577e-05		0.177057	0.382975	0.566177	0.754939	0.410377	0.222385	0.498232	0.184928
LRD	0.000596761	0.923557	0.177057		0.277193	0.255145	0.88313	0.585914	0.398715	0.00354368	0.618239
RHL	0.861936	0.17461	0.382975	0.277193		0.107115	0.789508	0.750142	0.847509	0.000508507	0.842535
TRL	0.624107	0.259686	0.566177	0.255145	0.107115		0.611401	0.389261	0.499955	0.0443558	0.457403
RSA	0.879056	0.591257	0.754939	0.88313	0.789508	0.611401		0.0935901	4.23428e-05	0.872075	0.28894
RootDiam	0.335632	0.66667	0.410377	0.585914	0.750142	0.389261	0.0935901		0.00107335	0.487549	0.154541
RV	0.268299	0.384652	0.222385	0.398715	0.847509	0.499955	4.23428e-05	0.00107335		0.640057	0.195961
NRhizoDW	0.0152458	0.557564	0.498232	0.00354368	0.000508507	0.0443558	0.872075	0.487549	0.640057		0.534339
Ox	0.433784	0.186601	0.184928	0.618239	0.842535	0.457403	0.28894	0.154541	0.195961	0.534339
Significances are indicated for the correlation by asterisks.*0.01 < p ≤ 0.05; **0.001 < p ≤ 0.01; ***p ≤ 0.001.
	Sig.ShootDW	Sig.Shoot.N.	Sig.ShootNC	Sig.LRD	Sig.RHL	Sig.TRL	Sig.RSA	Sig.RootDiam	Sig.RV	Sig.NRhizoDW	Sig.Oxaloglutarate
Sig.ShootDW			**	***						*
Sig.Shoot.N.			***
Sig.ShootNC	**	***
Sig.LRD	***									**
Sig.RHL										***
Sig.TRL										*
Sig.RSA									***
Sig.RootDiam									**
Sig.RV							***	**
Sig.NRhizoDW	*			**	***	*
Sig.Oxaloglutarate

## Sheet: Data 8
Supplementary Data 8 3,224 metabolic components were identified and annotated across all samples with and without soil microbiome and Massilia inoculation treatments in nitrogen-poor soil.
																			Group	hybrid	hybrid	hybrid	hybrid	hybrid	hybrid	hybrid	hybrid	hybrid	hybrid	hybrid	hybrid	hybrid	hybrid	hybrid	hybrid	hybrid	hybrid	hybrid	hybrid	hybrid	hybrid	hybrid	hybrid	hybrid	hybrid	hybrid	hybrid	hybrid	hybrid
																			Treatment	ASV37	ASV37	ASV37	ASV37	ASV37	ASV37	ASV37	ASV37	ASV37	ASV37	ASV37	ASV37	ASV37	ASV37	ASV37	ASV37	ASV37	ASV37	ASV37	ASV37	ASV37	ASV37	ASV37	ASV37	ASV37	unsterilized	unsterilized	unsterilized	unsterilized	unsterilized
																			Genotype	B73xMo17	B73xMo17	B73xMo17	B73xMo17	B73xMo17	B73xH84	B73xH84	B73xH84	B73xH84	B73xH84	B73xR109B	B73xR109B	B73xR109B	B73xR109B	B73xR109B	B73xKy228	B73xKy228	B73xKy228	B73xKy228	B73xKy228	Mo17xH84	Mo17xH84	Mo17xH84	Mo17xH84	Mo17xH84	B73xMo17	B73xMo17	B73xMo17	B73xMo17	B73xMo17
																			Replicates	REP1	REP2	REP3	REP4	REP5	REP1	REP2	REP3	REP4	REP5	REP1	REP2	REP3	REP4	REP5	REP1	REP2	REP3	REP4	REP5	REP1	REP2	REP3	REP4	REP5	REP1	REP2	REP3	REP4	REP5
Metabolite.ID	Ion.Mode	RT	Molecular.Weight	Formula	Name	Delta.Mass.Da	Delta.Mass.ppm	Match	Level	Database	KEGG.ID	HMDB.ID	Super.Class	Sub.Class	Class	Final.Class	Super.Pathway	Sub.Pathway	Pathway	R26	R27	R28	R29	R30	R31	R32	R33	R34	R35	R36	R37	R38	R39	R40	R41	R42	R43	R44	R45	R46	R47	R48	R49	R50	un26	un27	un28	un29	un30
HMDB0002124	POS	9.891	271.06	C15 H10 O5	Apigenin	1.96989062715147e-05	0.0729446410920553	95.9515902487596	level2	HMDB	C01477	HMDB0002124	Flavonoids	Flavones	Flavonoids	Flavonoids	Biosynthesis of other secondary metabolites	Flavonoid biosynthesis	map00941 Flavonoid biosynthesis; map00944 Flavone and flavonol biosynthesis; map01100 Metabolic pathways; map01110 Biosynthesis of secondary metabolites;	620.371	498.371	496.27	604.261	561.591	522.511	763.78	579.31	980.858	1.34441e+07	48530.1	9080.32	5615.96	3924.67	1708.81	540.329	633.419	500.752	554.237	503.467	425.696	447.205	471.293	467.679	535.406	724.323	641.701	1184.85	1018.99	811.899
HMDB0000010	POS	6.683	301.179	C19 H24 O3	2-Methoxyestrone	-0.00062193124995246	-2.07191250934354	65.9559622694384	level2	HMDB	C05299	HMDB0000010	ST Sterol lipids	ST0201 C18 steroids (estrogens) and derivatives	ST02 Steroids	Sterol lipids[ST]	Lipid metabolism	Steroid hormone biosynthesis	NA	8376.8	30808.4	20005	9642.47	10572.8	13014.6	8174.43	11158.8	44945.7	11114.2	13882.3	7867.1	27267.9	8122.37	9598.42	81912	17201.2	39924.8	13153.7	47439.3	7419.7	620786	5.00403e+06	131400	277946	50804.4	20840	104190	44817.7	17593
HMDB0000017	NEG	1.398	182.046	C8 H9 N O4	4-Pyridoxic acid	-0.0002345876239076	-1.28152732732699	92.1508492794926	level2	HMDB	C00847	HMDB0000017	Organoheterocyclic compounds	Pyridinecarboxylic acids and derivatives	Pyridines and derivatives	Pyridine and derivatives	Metabolism of cofactors and vitamins	Vitamin B6 metabolism	map00750 Vitamin B6 metabolism; map01100 Metabolic pathways;	7.25857e+06	9.86381e+06	1.40592e+07	9.6625e+06	7.22729e+06	7.32958e+06	1.26931e+07	1.06507e+07	9.66329e+06	6.53469e+06	1.3466e+07	8.72941e+06	9.95888e+06	3.95986e+06	1.26103e+07	8.99542e+06	5.95328e+06	1.33323e+07	7.11797e+06	8.9701e+06	1.10019e+07	1.76805e+07	3.45672e+07	7.41944e+06	1.52663e+07	6.36013e+06	6.00441e+06	6.25943e+06	8.11763e+06	3.64333e+06
HMDB0000034	POS	1.199	136.062	C5 H5 N5	Adenine	0.00034681917472312	2.5679943073196	81.2251770518128	level1	HMDB	C00147	HMDB0000034	Nucleic acids	Purines	Bases [Fig]	Nucleic acids	Nucleotide metabolism	Purine metabolism	map00230 Purine metabolism; map00908 Zeatin biosynthesis; map01100 Metabolic pathways;	2.85473e+07	6.22676e+07	2.61305e+07	3.42704e+07	5.65551e+07	4.98128e+07	3.29354e+07	2.16371e+07	3.78458e+07	1.05266e+07	1.70893e+07	1.2349e+07	1.74506e+07	2.76916e+07	1.90241e+07	2.59214e+07	4.64483e+07	2.33573e+07	4.78013e+07	4.26435e+07	3.12477e+07	4.49111e+07	3.59616e+07	2.33858e+07	5.87069e+07	1.4516e+07	4.28203e+07	7.72323e+07	6.02472e+07	2.15885e+07
HMDB0000045	POS	4.5	348.071	C10 H14 N5 O7 P	Adenosine 5'-monophosphate	0.00071468945310471	2.05924941546823	37.5901991849007	level3	HMDB	C00020	HMDB0000045	Nucleic acids	Ribonucleotides	Nucleotides [Fig]	Nucleic acids	Nucleotide metabolism	Purine metabolism	map00230 Purine metabolism; map00908 Zeatin biosynthesis; map01100 Metabolic pathways; map01110 Biosynthesis of secondary metabolites;	19079.3	16609.2	15934.8	25446.9	17019.8	269319	19703.6	16714.4	14157.8	166171	14818	13068.1	15513.9	348298	15003	16828.2	482447	18190.4	17042.1	15297.4	16082.8	15031.9	19482.9	16839.8	21203.6	37074	173622	99636.5	1.28117e+06	265209
HMDB0000050	POS	1.207	268.104	C10 H13 N5 O4	Adenosine	2.69980696430139e-05	0.101079737061277	95.1589995701327	level2	HMDB	C00212	HMDB0000050	Nucleic acids	Ribonucleosides	Nucleosides [Fig]	Nucleic acids	Nucleotide metabolism	Purine metabolism	map00230 Purine metabolism; map01100 Metabolic pathways; map02010 ABC transporters;	7.96934e+08	9.53015e+07	4.14643e+08	7.05659e+08	9.90465e+07	7.03796e+08	7.45135e+08	6.77854e+08	6.22871e+08	3.12838e+08	3.09828e+08	3.31091e+08	4.59304e+08	4.24058e+08	3.16403e+08	6.91026e+08	6.62679e+08	6.14157e+08	6.34233e+08	6.37597e+08	9.31332e+07	1.16962e+08	6.80501e+07	1.22466e+08	1.28115e+08	5.79691e+08	6.65986e+08	1.64169e+08	1.17018e+08	6.44983e+08
HMDB0000058	POS	5.809	330.061	C10 H12 N5 O6 P	Adenosine 3'5'-cyclic monophosphate	0.00108647835941156	3.30183874961526	46.9399145885844	level3	HMDB	C00575	HMDB0000058	Nucleic acids	3',5'-Cyclic nuclcleotides	Cyclic nucleotides [Fig]	Nucleic acids	Nucleotide metabolism	Purine metabolism	map00230 Purine metabolism; map01100 Metabolic pathways;	308991	334695	155770	335513	261580	654691	301564	277636	257956	93244.2	96267.9	113297	178368	44501	92059.3	138379	324568	196057	100754	151661	114038	149770	177024	261592	274993	80933	76798.5	233164	3.27742e+06	83594.6
HMDB0000062	POS	1.472	144.102	C7 H15 N O3	L(-)-Carnitine	0.00039848060205827	2.47341872735236	25.8666752390508	level3	HMDB	C00318	HMDB0000062	Organic nitrogen compounds	Quaternary ammonium salts	Organonitrogen compounds	Quaternary ammonium salts	Environmental adaptation	Thermogenesis	NA	3.26072e+07	2.21455e+07	6.14741e+07	1.72708e+07	1.23427e+07	1.54352e+07	3.17889e+07	2.25051e+07	9.56964e+06	3.81792e+07	1.4666e+07	6.01695e+07	3.57194e+07	5.57718e+07	7.58141e+07	1.37573e+07	8.62e+06	2.35439e+07	8.41188e+06	1.06616e+07	1.03462e+07	1.61592e+07	1.06205e+07	1.76287e+07	3.32634e+07	2.75231e+07	3.62012e+07	1.0872e+07	2.3543e+07	2.37745e+07
HMDB0000063	POS	12.215	363.216	C21 H30 O5	Hydrocortisone	-0.00018799221379595	-0.519015390801626	67.0298320501814	level2	HMDB	C00735	HMDB0000063	Steroids	Pregnane derivatives [Fig]	21-Carbon atoms	Sterol lipids[ST]	Lipid metabolism	Steroid hormone biosynthesis	map01100 Metabolic pathways;	998486	1.86045e+06	2.11084e+06	607000	3.02459e+06	1.75326e+06	662348	526558	679384	905340	1.77465e+06	1.28081e+06	773930	585310	1.37858e+06	2.31426e+06	1.19344e+06	3.07087e+06	3.88023e+06	4.25828e+06	940579	1.89477e+06	2.32201e+06	746978	1.06958e+06	2.31979e+06	1.42851e+06	2.51034e+06	3.08616e+06	1.40289e+06
HMDB0000068	NEG	3.971	182.082	C9 H13 N O3	Epinephrine	-0.00033523909061727	-1.83101167208324	54.3211456661627	level3	HMDB	C00788	HMDB0000068	Hormones and transmitters	Adrenalines	Other hormones	Hormones and transmitters	Amino acid metabolism	Tyrosine metabolism	map00350 Tyrosine metabolism; map01100 Metabolic pathways;	5938.02	4943.57	3604.09	8718.35	3062.84	6195.54	5196.29	12274.6	114032	1651.93	8493.65	7972.21	7538.63	6840.94	6663.2	9.10868e+06	20714.4	186977	10447.1	131523	5417.87	13722.4	370159	9819.06	11867.3	1809.13	1549.54	10423.8	2279.54	1542.91
HMDB0000071	NEG	1.36	251.078	C10 H12 N4 O4	2'-Deoxyinosine	-0.00058034592194644	-2.30217567145514	91.4177707515239	level2	HMDB	C05512	HMDB0000071	Nucleosides, nucleotides, and analogues	Purine 2'-deoxyribonucleosides	Purine nucleosides	Purines and derivatives	Nucleotide metabolism	Purine metabolism	map00230 Purine metabolism; map01100 Metabolic pathways; map02010 ABC transporters;	2.02374e+06	6.19134e+06	6.72006e+06	2.30686e+06	4.49242e+06	4.34072e+06	4.23598e+06	5.91338e+06	6.55194e+06	812937	5.59803e+06	4.36519e+06	4.70235e+06	1.67928e+06	4.35543e+06	7.14786e+06	3.89343e+06	1.37984e+07	5.42604e+06	5.04168e+06	6.27004e+06	2.94329e+06	5.21138e+06	3.13611e+06	3.2963e+06	1.14188e+06	509111	279516	763029	1.57259e+06
HMDB0000072	NEG	1.273	173.009	C6 H6 O6	cis-Aconitic acid	-0.00022333089137305	-1.2833896281419	97.6648186846587	level2	HMDB	C00417	HMDB0000072	Organic acids	Tricarboxylic acids	Carboxylic acids [Fig]	Organic acids	Carbohydrate metabolism	Citrate cycle (TCA cycle)	map00020 Citrate cycle (TCA cycle); map00630 Glyoxylate and dicarboxylate metabolism; map00660 C5-Branched dibasic acid metabolism; map01100 Metabolic pathways; map01110 Biosynthesis of secondary metabolites; map01210 2-Oxocarboxylic acid metabolism;	7.78904e+08	2.53679e+08	3.41003e+08	4.76862e+08	2.02425e+08	8.98955e+08	3.12066e+08	5.20442e+08	1.999e+08	6.02377e+08	2.63067e+08	2.10514e+08	2.83662e+08	6.67157e+08	1.77993e+08	3.30083e+08	7.50005e+08	2.40024e+08	3.2674e+08	2.75585e+08	3.35253e+08	5.66627e+07	1.16224e+08	8.00002e+07	2.84736e+08	6.58704e+08	2.58636e+09	2.42289e+09	1.21345e+09	7.74783e+08
HMDB0000073	POS	1.203	136.076	C8 H11 N O2	Dopamine	0.00034140251452186	2.230237736104	60.6410644578272	level2	HMDB	C03758	HMDB0000073	Peptides	Biogenic amines [Fig]	Amines	Amines	Amino acid metabolism	Tyrosine metabolism	map00350 Tyrosine metabolism; map00950 Isoquinoline alkaloid biosynthesis; map00965 Betalain biosynthesis; map01100 Metabolic pathways; map01110 Biosynthesis of secondary metabolites;	1.68257e+08	7.16229e+07	6.49723e+07	1.77275e+08	8.91678e+07	1.39552e+08	1.41509e+08	1.15275e+08	7.97675e+07	1.8084e+07	9.94116e+07	7.24572e+07	9.48525e+07	6.5608e+07	9.52807e+07	7.14404e+07	5.32255e+07	6.36228e+07	6.89887e+07	7.69969e+07	6.2507e+07	5.57105e+07	5.78904e+07	6.01038e+07	6.60395e+07	7.39591e+07	6.2301e+07	9.51628e+07	9.82311e+07	3.87945e+07
HMDB0000077	POS	8.256	271.206	C19 H28 O2	Dehydroepiandrosterone (DHEA)	-18.0106097461718	-62491.5048387716	83.0787315662399	level2	HMDB	C01227	HMDB0000077	Steroids	Androstane derivatives [Fig]	19-Carbon atoms	Sterol lipids[ST]	Lipid metabolism	Steroid hormone biosynthesis	map01100 Metabolic pathways;	364679	207750	345067	36673	134730	90682.1	109993	296094	43460.7	34296.6	147837	189240	149053	127947	191000	191041	87348.6	195528	396284	1.33764e+06	169381	702825	545354	74912.8	374636	249619	373922	88527.3	316569	165542
HMDB0000085	POS	1.321	268.104	C10 H13 N5 O4	2'-Deoxyguanosine	5.14637506512372e-05	0.192678308219723	79.9068375307866	level2	HMDB	C00330	HMDB0000085	Nucleic acids	Deoxyribonucleosides	Nucleosides [Fig]	Nucleic acids	Nucleotide metabolism	Purine metabolism	map00230 Purine metabolism; map01100 Metabolic pathways; map02010 ABC transporters;	5.91446e+07	1.78522e+07	2.87132e+07	5.02078e+07	1.14169e+07	5.77613e+07	5.76662e+07	5.27098e+07	4.26119e+07	2.98146e+07	2.4044e+07	2.68689e+07	3.63454e+07	3.07596e+07	2.68514e+07	5.25208e+07	5.51133e+07	5.02577e+07	5.11498e+07	4.76336e+07	1.63523e+07	1.27742e+07	1.22407e+07	1.13006e+07	1.34066e+07	3.7981e+07	3.96861e+07	2.22062e+07	1.74031e+07	4.64241e+07
HMDB0000089	POS	0.882	244.093	C9 H13 N3 O5	Cytidine	0.00011089699128774	0.456205664203385	39.8729596606166	level3	HMDB	C00475	HMDB0000089	Nucleic acids	Ribonucleosides	Nucleosides [Fig]	Nucleic acids	Nucleotide metabolism	Pyrimidine metabolism	map00240 Pyrimidine metabolism; map01100 Metabolic pathways; map02010 ABC transporters;	1.33734e+07	8.87166e+06	1.66298e+07	1.2335e+07	7.42174e+06	1.29275e+07	1.36598e+07	1.45018e+07	1.08383e+07	842396	1.3621e+07	8.59174e+06	1.37699e+07	9.65785e+06	1.0378e+07	1.34841e+07	1.39499e+07	1.44956e+07	9.22149e+06	1.18682e+07	1.03208e+07	4.64636e+06	1.01024e+07	7.17245e+06	7.20386e+06	1.02125e+07	1.03365e+07	1.68366e+07	6.08938e+06	7.29556e+06
HMDB0000094	NEG	1.175	191.019	C6 H8 O7	Citric acid	-0.000237301515142	-1.23577159527944	96.090033848054	level1	HMDB	C00158	HMDB0000094	Organic acids	Tricarboxylic acids	Carboxylic acids [Fig]	Organic acids	Carbohydrate metabolism	Citrate cycle (TCA cycle)	map00020 Citrate cycle (TCA cycle); map00250 Alanine, aspartate and glutamate metabolism; map00630 Glyoxylate and dicarboxylate metabolism; map01100 Metabolic pathways; map01110 Biosynthesis of secondary metabolites; map01200 Carbon metabolism; map01210 2-Oxocarboxylic acid metabolism; map01230 Biosynthesis of amino acids;	2.73391e+08	5.21148e+07	7.79431e+07	1.2327e+08	4.1868e+07	2.3417e+08	1.44812e+08	2.26653e+08	8.72035e+07	1.32661e+08	7.40603e+07	4.06315e+07	8.4161e+07	1.11047e+08	2.89789e+07	1.16883e+08	1.48846e+08	7.33187e+07	8.40998e+07	6.59057e+07	9.90079e+07	1.2695e+07	3.41315e+07	1.56871e+07	9.9606e+07	2.43966e+07	2.87673e+07	4.20158e+07	6.40141e+07	1.56965e+07
HMDB0000101	POS	1.259	252.109	C10 H13 N5 O3	2'-Deoxyadenosine	0.00010696001959331	0.425962708749351	98.9902482600511	level2	HMDB	C00559	HMDB0000101	Nucleic acids	Deoxyribonucleosides	Nucleosides [Fig]	Nucleic acids	Nucleotide metabolism	Purine metabolism	map00230 Purine metabolism; map01100 Metabolic pathways; map02010 ABC transporters;	1.10281e+08	6.96154e+07	9.12801e+07	9.35506e+07	5.64804e+07	1.60245e+08	1.11129e+08	1.61582e+08	1.11328e+08	9.87542e+07	3.81384e+07	4.98535e+07	6.2369e+07	7.26781e+07	4.53973e+07	1.78844e+08	1.6632e+08	1.94316e+08	1.7145e+08	1.37013e+08	5.13206e+07	5.87477e+07	6.26442e+07	3.25586e+07	6.10426e+07	1.12668e+08	1.21721e+08	1.24599e+08	1.27941e+08	8.60903e+07
HMDB0000118	NEG	7.717	181.05	C9 H10 O4	Homovanillic acid	-0.00025957412339039	-1.42577779369161	84.8607687212181	level1	HMDB	C05582	HMDB0000118	Benzenoids	Methoxyphenols	Phenols	Phenols and derivatives	Amino acid metabolism	Tyrosine metabolism	map00350 Tyrosine metabolism; map01100 Metabolic pathways;	34964.1	31506	36406.2	99341.9	43092.3	57455.7	13699.1	106178	90939	238562	9331.67	119311	240323	88616.2	81503.4	178471	234323	91398.3	270589	62379.9	57065	17477	65034.5	13972.9	77614.4	319754	191018	1.28285e+06	54757.8	146524
HMDB0000132	POS	1.268	152.057	C5 H5 N5 O	Guanine	0.00020586439882208	1.3628944274778	96.4752266014993	level1	HMDB	C00242	HMDB0000132	Nucleic acids	Purines	Bases [Fig]	Nucleic acids	Nucleotide metabolism	Purine metabolism	map00230 Purine metabolism; map01100 Metabolic pathways;	5.54551e+07	5.25726e+07	6.86718e+07	4.2236e+07	3.92227e+07	5.74068e+07	4.76595e+07	5.59429e+07	6.21589e+07	8.84227e+06	5.17138e+07	4.39498e+07	5.05468e+07	3.80555e+07	3.57033e+07	6.66502e+07	5.92561e+07	7.28112e+07	5.03643e+07	4.84575e+07	4.07235e+07	2.89192e+07	3.90903e+07	2.58588e+07	3.13888e+07	2.69583e+07	4.89662e+07	3.95688e+07	3.88231e+07	3.73182e+07
HMDB0000133	NEG	1.225	282.084	C10 H13 N5 O5	Guanosine	-0.00052784237840342	-1.86456345185066	90.8874356256704	level2	HMDB	C00387	HMDB0000133	Nucleic acids	Ribonucleosides	Nucleosides [Fig]	Nucleic acids	Nucleotide metabolism	Purine metabolism	map00230 Purine metabolism; map01100 Metabolic pathways; map02010 ABC transporters;	8.66594e+06	1.46646e+07	1.91198e+07	1.29206e+07	1.076e+07	8.36435e+06	1.4695e+07	1.34632e+07	2.00098e+07	5.24155e+06	1.9297e+07	1.54535e+07	1.88002e+07	1.08593e+07	1.70229e+07	1.72375e+07	1.1693e+07	2.77376e+07	1.30556e+07	1.49815e+07	1.03835e+07	1.39815e+07	1.45408e+07	1.22291e+07	8.76468e+06	7.43765e+06	3.00062e+06	1.59023e+06	4.99851e+06	8.63506e+06
HMDB0000134	NEG	0.888	115.004	C4 H4 O4	Fumaric acid	-1.45005555367561e-05	-0.124992981023049	99.1736706804093	level1	HMDB	C00122	HMDB0000134	Organic acids and derivatives	Dicarboxylic acids and derivatives	Carboxylic acids and derivatives	Organic acids	Carbohydrate metabolism	Citrate cycle (TCA cycle)	map00020 Citrate cycle (TCA cycle); map00190 Oxidative phosphorylation; map00220 Arginine biosynthesis; map00250 Alanine, aspartate and glutamate metabolism; map00350 Tyrosine metabolism; map00360 Phenylalanine metabolism; map00620 Pyruvate metabolism; map00650 Butanoate metabolism; map00760 Nicotinate and nicotinamide metabolism; map01100 Metabolic pathways; map01110 Biosynthesis of secondary me…	1.66471e+08	7.76492e+07	1.42435e+08	2.01362e+08	1.35602e+08	2.60683e+08	2.83702e+08	2.80875e+08	1.96626e+08	5.96278e+07	1.1434e+08	1.24656e+08	1.70577e+08	1.99464e+08	1.72069e+08	1.7683e+08	1.47611e+08	1.80092e+08	1.30394e+08	1.12433e+08	1.72058e+08	1.29998e+08	2.23293e+08	1.98551e+08	2.86095e+08	5.99844e+07	5.13636e+07	4.54106e+07	1.11552e+08	7.41287e+07
HMDB0000139	NEG	0.869	105.019	C3 H6 O4	(2R)-2,3-Dihydroxypropanoic acid	9.132760482089e-06	0.0861364953986817	97.507219076762	level2	HMDB	C00258	HMDB0000139	Organic oxygen compounds	Carbohydrates and carbohydrate conjugates	Organooxygen compounds	Carbohydrates	Carbohydrate metabolism	Pentose phosphate pathway	map00030 Pentose phosphate pathway; map00260 Glycine, serine and threonine metabolism; map00561 Glycerolipid metabolism; map00630 Glyoxylate and dicarboxylate metabolism; map01100 Metabolic pathways; map01110 Biosynthesis of secondary metabolites; map01200 Carbon metabolism;	3.60672e+06	2.78613e+06	2.07917e+06	2.59222e+06	3.12342e+06	5.14779e+06	6.1533e+06	3.78125e+06	3.00315e+06	2.90575e+06	3.47106e+06	4.28698e+06	4.34496e+06	5.64677e+06	4.38565e+06	3.75271e+06	5.39801e+06	3.51987e+06	3.49703e+06	3.90671e+06	4.25619e+06	5.11016e+06	2.99308e+06	5.28183e+06	6.07929e+06	7.74079e+06	5.72392e+06	4.08429e+06	7.73822e+06	1.18126e+07
HMDB0000150	NEG	0.879	177.04	C6 H10 O6	delta-Gluconic acid delta-lactone	-0.00028975820185905	-1.62741860849589	79.8756871251688	level2	HMDB	C00198	HMDB0000150	Organic oxygen compounds	Carbohydrates and carbohydrate conjugates	Organooxygen compounds	Carbohydrates	Carbohydrate metabolism	Pentose phosphate pathway	map00030 Pentose phosphate pathway; map01100 Metabolic pathways; map01110 Biosynthesis of secondary metabolites; map01200 Carbon metabolism;	1.8875e+07	1.62547e+07	1.80785e+07	2.00578e+07	1.72601e+07	2.56881e+07	2.2063e+07	2.36373e+07	2.18735e+07	3.94434e+06	1.45823e+07	1.22582e+07	1.62002e+07	1.02982e+07	1.21967e+07	1.75998e+07	1.3233e+07	1.40142e+07	1.43724e+07	1.63841e+07	1.23268e+07	1.50893e+07	1.37317e+07	1.07507e+07	1.56032e+07	1.18788e+07	3.63557e+06	1.48371e+07	9.43177e+06	7.37423e+06
HMDB0000156	NEG	1.068	133.014	C4 H6 O5	L-(-)-Malic acid	1.15438052432637e-05	0.0861339654210585	99.644309205214	level2	HMDB	C00149	HMDB0000156	Organic acids	Hydroxycarboxylic acids	Carboxylic acids [Fig]	Organic acids	Carbohydrate metabolism	Citrate cycle (TCA cycle)	map00020 Citrate cycle (TCA cycle); map00620 Pyruvate metabolism; map00630 Glyoxylate and dicarboxylate metabolism; map00710 Carbon fixation in photosynthetic organisms; map01100 Metabolic pathways; map01110 Biosynthesis of secondary metabolites; map01200 Carbon metabolism;	4.75473e+08	3.68505e+08	3.4863e+08	5.22503e+08	3.2099e+08	8.10608e+08	7.82833e+08	8.43302e+08	5.04207e+08	3.87998e+08	2.73837e+08	2.96253e+08	4.40054e+08	4.90457e+08	4.65268e+08	4.57442e+08	3.81031e+08	4.67855e+08	3.50963e+08	2.71488e+08	4.04552e+08	2.72394e+08	5.87958e+08	4.44464e+08	8.10497e+08	1.76659e+08	2.54182e+08	3.64038e+08	3.46463e+08	1.55064e+08
HMDB0000157	POS	1.235	137.046	C5 H4 N4 O	Hypoxanthine	0.00031271488583684	2.29872323786668	91.9976070010822	level2	HMDB	C00262	HMDB0000157	Alkaloids	Purine alkaloids	Others	Alkaloids	Nucleotide metabolism	Purine metabolism	map00230 Purine metabolism; map01100 Metabolic pathways;	9.9646e+07	3.91473e+07	1.56218e+08	7.94905e+07	3.64391e+07	9.89447e+07	9.09536e+07	1.02529e+08	1.05012e+08	2.6664e+07	1.3065e+08	9.23716e+07	1.10392e+08	6.67369e+07	9.25761e+07	8.10113e+07	7.73511e+07	1.20472e+08	6.56702e+07	7.89459e+07	3.66381e+07	2.21655e+07	3.00331e+07	2.58675e+07	2.62456e+07	3.5051e+07	3.92421e+07	1.87046e+07	1.67207e+07	5.93967e+07
HMDB0000158	POS	1.205	182.081	C9 H11 N O3	L-Tyrosine	0.00028363403978914	1.56639941234111	97.9580626943176	level2	HMDB	C00082	HMDB0000158	Peptides	Common amino acids [Fig]	Amino acids	Amino acids	Metabolism of cofactors and vitamins	Ubiquinone and other terpenoid-quinone biosynthesis	map00130 Ubiquinone and other terpenoid-quinone biosynthesis; map00261 Monobactam biosynthesis; map00350 Tyrosine metabolism; map00360 Phenylalanine metabolism; map00400 Phenylalanine, tyrosine and tryptophan biosynthesis; map00460 Cyanoamino acid metabolism; map00730 Thiamine metabolism; map00940 Phenylpropanoid biosynthesis; map00950 Isoquinoline alkaloid biosynthesis; map00965 Betalain biosynt…	7.40563e+08	3.22764e+08	3.07997e+08	8.01845e+08	3.99679e+08	6.20062e+08	6.27453e+08	5.19177e+08	3.55177e+08	8.0886e+07	4.3397e+08	3.21165e+08	4.2536e+08	2.8502e+08	4.23222e+08	3.13712e+08	2.42606e+08	2.91766e+08	3.10348e+08	3.57659e+08	2.6791e+08	2.52936e+08	2.79303e+08	2.81795e+08	2.99528e+08	3.27935e+08	2.85079e+08	4.34471e+08	4.38662e+08	1.71559e+08
HMDB0000159	POS	1.934	166.087	C9 H11 N O2	L-Phenylalanine	0.00030598412817539	1.85356203981956	97.913491624214	level2	HMDB	C00079	HMDB0000159	Peptides	Common amino acids [Fig]	Amino acids	Amino acids	Amino acid metabolism	Phenylalanine metabolism	map00360 Phenylalanine metabolism; map00400 Phenylalanine, tyrosine and tryptophan biosynthesis; map00460 Cyanoamino acid metabolism; map00940 Phenylpropanoid biosynthesis; map00960 Tropane, piperidine and pyridine alkaloid biosynthesis; map00966 Glucosinolate biosynthesis; map00970 Aminoacyl-tRNA biosynthesis; map01100 Metabolic pathways; map01110 Biosynthesis of secondary metabolites; map01210 …	5.73462e+08	5.71994e+08	4.57978e+08	4.79031e+08	5.67367e+08	6.91554e+08	7.87134e+08	5.45513e+08	5.01864e+08	2.63637e+08	6.22248e+08	5.05842e+08	5.2559e+08	4.56398e+08	6.5009e+08	6.20546e+08	4.41922e+08	5.62721e+08	4.50701e+08	4.86018e+08	5.75462e+08	5.17917e+08	5.2421e+08	5.93166e+08	5.33763e+08	5.14093e+08	3.83203e+08	6.19824e+08	5.86605e+08	3.43792e+08
HMDB0000169	NEG	0.952	179.056	C6 H12 O6	D-(+)-Mannose	-0.0002320418388706	-1.28866751592027	89.492592620374	level2	HMDB	C00936	HMDB0000169	Organic oxygen compounds	Carbohydrates and carbohydrate conjugates	Organooxygen compounds	Carbohydrates	NA	NA	NA	8.75666e+07	8.07877e+07	6.02618e+07	1.18966e+08	9.11497e+07	1.01104e+08	1.33512e+08	1.29407e+08	1.26319e+08	3.83275e+07	3.60942e+07	3.99246e+07	7.17456e+07	5.28601e+07	3.96688e+07	6.89167e+07	6.81574e+07	5.79183e+07	7.37405e+07	6.45573e+07	5.23299e+07	6.53273e+07	5.77309e+07	4.4603e+07	8.41193e+07	6.04422e+07	3.49846e+07	6.5515e+07	6.93558e+07	3.49974e+07
HMDB0000175	NEG	5.521	347.04	C10 H13 N4 O8 P	Inosine-5'-monophosphate (IMP)	0.0003991079686898	1.14670677918386	23.702906624454	level3	HMDB	C00130	HMDB0000175	Nucleosides, nucleotides, and analogues	Purine ribonucleotides	Purine nucleotides	Purines and derivatives	Nucleotide metabolism	Purine metabolism	map00230 Purine metabolism; map01100 Metabolic pathways; map01110 Biosynthesis of secondary metabolites;	221592	279838	236471	351114	285211	57040.2	149102	157787	279611	45965.6	194283	386285	390829	41835.1	338723	222473	51172.2	540188	272954	279280	270807	265976	284049	287029	210800	36674.7	57686.8	107786	55779.1	31776.8
HMDB0000181	NEG	4.765	196.061	C9 H11 N O4	L-Dopa	-0.00034569965973219	-1.75420790187063	46.5665827098488	level3	HMDB	C00355	HMDB0000181	Peptides	Other amino acids [Fig]	Amino acids	Amino acids	Amino acid metabolism	Tyrosine metabolism	map00350 Tyrosine metabolism; map00950 Isoquinoline alkaloid biosynthesis; map00965 Betalain biosynthesis; map01100 Metabolic pathways; map01110 Biosynthesis of secondary metabolites;	9.40453e+06	9.40851e+06	1.40921e+07	6.39294e+06	2.2841e+07	1.66863e+07	1.06798e+07	7.7749e+06	1.15446e+07	5.21148e+06	2.21684e+07	9.9314e+06	1.72783e+07	3.41131e+06	1.12943e+07	1.25747e+07	8.90835e+06	3.03102e+07	2.75993e+07	1.25524e+07	3.65625e+07	1.91951e+07	3.0449e+07	6.23828e+06	1.1119e+07	3.48237e+06	3.57548e+06	2.43785e+06	7.85127e+06	4.14437e+06
HMDB0000186	POS	0.948	360.15	C12 H22 O11	alpha-Lactose	17.0265582913688	49768.3469270884	86.7317521406992	level2	HMDB	C00243	HMDB0000186	Carbohydrates	Disaccharides	Oligosaccharides [Fig]	Carbohydrates	Carbohydrate metabolism	Galactose metabolism	map00052 Galactose metabolism; map01100 Metabolic pathways; map02010 ABC transporters;	1.96677e+08	7.88148e+07	5.59144e+07	2.34358e+08	1.00366e+08	1.65361e+08	1.80801e+08	1.56278e+08	7.52022e+07	4.41815e+07	4.89297e+07	4.22404e+07	9.26446e+07	4.96589e+07	4.8251e+07	6.84747e+07	5.89093e+07	7.18895e+07	7.99418e+07	4.02745e+07	2.77212e+07	3.30197e+07	3.36069e+07	3.98878e+07	5.57126e+07	8.17996e+07	5.86515e+07	7.72504e+07	1.30951e+08	4.28393e+07
HMDB0000195	POS	1.234	269.088	C10 H12 N4 O5	Inosine	6.69117160327914e-05	0.249595359609466	84.9794887734008	level2	HMDB	C00294	HMDB0000195	Nucleosides, nucleotides, and analogues	NA	Purine nucleosides	Purines and derivatives	Nucleotide metabolism	Purine metabolism	map00230 Purine metabolism; map01100 Metabolic pathways; map02010 ABC transporters;	2.84584e+07	1.32747e+07	3.9581e+07	2.7277e+07	1.20854e+07	3.24426e+07	3.03473e+07	3.49192e+07	3.41402e+07	8.09351e+06	4.51216e+07	3.04473e+07	3.66532e+07	2.09807e+07	2.98444e+07	2.51273e+07	2.48931e+07	4.06638e+07	2.09119e+07	2.62728e+07	1.12558e+07	7.47728e+06	9.7025e+06	8.35599e+06	8.55455e+06	1.07336e+07	1.26805e+07	5.67641e+06	5.31816e+06	1.59745e+07
HMDB0000206	POS	0.888	189.124	C8 H16 N2 O3	N6-Acetyl-L-lysine	0.00038534478863994	2.04844138515474	70.4526303499516	level2	HMDB	C02727	HMDB0000206	Organic acids and derivatives	Amino acids, peptides, and analogues	Carboxylic acids and derivatives	Amino acids, peptides, and analogues	Amino acid metabolism	Lysine degradation	map00310 Lysine degradation; map01100 Metabolic pathways;	2.25727e+07	1.47896e+07	1.359e+07	1.50899e+07	1.31754e+07	2.58015e+07	1.28699e+07	1.7574e+07	6.60029e+06	2.06636e+06	1.68431e+07	1.13171e+07	1.57174e+07	1.27026e+07	1.51539e+07	1.40019e+07	1.53592e+07	1.4227e+07	1.06738e+07	1.59771e+07	1.21343e+07	8.19615e+06	1.37036e+07	1.07556e+07	1.01865e+07	1.55739e+07	1.66096e+07	1.63157e+07	1.79318e+07	1.31487e+07
HMDB0000208	NEG	1.176	191.019	C5 H6 O5	2-Oxoglutaric acid	-0.00021445521556984	-1.46865483183246	85.5938264012961	level2	HMDB	C00026	HMDB0000208	Organic acids	2-Oxocarboxylic acids	Carboxylic acids [Fig]	Organic acids	Carbohydrate metabolism	Citrate cycle (TCA cycle)	map00020 Citrate cycle (TCA cycle); map00040 Pentose and glucuronate interconversions; map00053 Ascorbate and aldarate metabolism; map00220 Arginine biosynthesis; map00250 Alanine, aspartate and glutamate metabolism; map00300 Lysine biosynthesis; map00310 Lysine degradation; map00340 Histidine metabolism; map00430 Taurine and hypotaurine metabolism; map00630 Glyoxylate and dicarboxylate metabolis…	2.75654e+08	5.25461e+07	7.85881e+07	1.2429e+08	4.22144e+07	2.36108e+08	1.46011e+08	2.28529e+08	8.79251e+07	1.33758e+08	7.46732e+07	4.09678e+07	8.48574e+07	1.11966e+08	2.92187e+07	1.1785e+08	1.50078e+08	7.39254e+07	8.47958e+07	6.6451e+07	9.98271e+07	1.28e+07	3.44139e+07	1.58169e+07	1.0043e+08	2.45984e+07	2.90054e+07	4.23635e+07	6.45438e+07	1.58264e+07
HMDB0000210	NEG	2.003	218.103	C9 H17 N O5	Pantothenic acid	-0.0004786131196397	-2.18434416798141	96.075909340164	level2	HMDB	C00864	HMDB0000210	Vitamins and cofactors	Water-soluble vitamins [Fig]	Vitamins	Vitamins	Metabolism of other amino acids	beta-Alanine metabolism	map00410 beta-Alanine metabolism; map00770 Pantothenate and CoA biosynthesis; map01100 Metabolic pathways; map01110 Biosynthesis of secondary metabolites;	2.09512e+08	1.63037e+08	1.88821e+08	1.98521e+08	1.69644e+08	1.58202e+08	7.47274e+07	1.6694e+08	1.62275e+08	9.37209e+07	9.30025e+07	1.62348e+08	1.75523e+08	1.21992e+08	1.66662e+08	1.40699e+08	1.33103e+08	6.8967e+07	6.12962e+07	4.72179e+07	1.30557e+08	1.45765e+08	5.37821e+07	4.83359e+07	1.62522e+08	1.05097e+08	9.37183e+07	1.28582e+08	1.29099e+08	1.09748e+08
HMDB0000227	NEG	1.529	147.066	C6 H12 O4	Mevalonic acid	-0.00012482374052069	-0.84298467306383	74.0200865054603	level2	HMDB	C00418	HMDB0000227	FA Fatty acyls	FA0105 Hydroxy fatty acids	FA01 Fatty Acids and Conjugates	Fatty acyls[FA]	Metabolism of terpenoids and polyketides	Terpenoid backbone biosynthesis	map00900 Terpenoid backbone biosynthesis; map01100 Metabolic pathways; map01110 Biosynthesis of secondary metabolites;	7.46663e+06	6.94404e+06	6.81249e+06	7.53898e+06	8.20501e+06	8.92442e+06	1.12555e+07	6.20942e+06	8.4474e+06	6.00978e+06	8.97751e+06	9.80358e+06	8.52086e+06	8.65228e+06	1.2174e+07	2.31336e+07	7.6665e+06	1.30441e+07	8.1708e+06	9.74268e+06	1.23621e+07	1.93261e+07	1.36167e+07	1.28379e+07	1.20082e+07	3.89862e+06	3.40735e+06	6.96587e+06	6.17267e+06	4.86349e+06
HMDB0000234	POS	12.869	289.216	C19 H28 O2	Testosterone	-5.9359974727613e-05	-0.205961608196438	79.3816031280011	level2	HMDB	C00535	HMDB0000234	Steroids	Androstane derivatives [Fig]	19-Carbon atoms	Sterol lipids[ST]	Lipid metabolism	Steroid hormone biosynthesis	map01100 Metabolic pathways;	1.72984e+06	3.78833e+06	2.19382e+06	1.24533e+06	1.2345e+07	2.55922e+07	4.43727e+06	1.64492e+06	1.43069e+07	4.26463e+06	1.10885e+07	1.49327e+06	2.95131e+06	1.5288e+06	1.79007e+06	1.78598e+07	5.98375e+06	1.04023e+07	8.76175e+06	4.84226e+07	5.70436e+06	1.99462e+06	9.48087e+06	998217	6.75792e+06	8.36754e+06	1.19828e+07	7.49143e+06	1.42394e+07	4.52708e+06
HMDB0000239	POS	1.8	170.082	C8 H11 N O3	Pyridoxine	0.00033572273576965	1.98565686017246	44.1091595560895	level3	HMDB	C00314	HMDB0000239	Vitamins and cofactors	Water-soluble vitamins [Fig]	Vitamins	Vitamins	Metabolism of cofactors and vitamins	Vitamin B6 metabolism	map00750 Vitamin B6 metabolism; map01100 Metabolic pathways;	1.27008e+07	3.45106e+07	7.31026e+06	1.52326e+07	2.29402e+07	5.0811e+06	1.33697e+07	7.96636e+06	6.83266e+06	1.15286e+07	6.31633e+06	1.09682e+07	3.44982e+07	6.63376e+06	1.10621e+07	3.50886e+07	4.34129e+06	2.22529e+07	8.40498e+06	1.22251e+07	6.23998e+06	1.05015e+07	1.79519e+07	2.24441e+07	1.65356e+06	8.64353e+06	7.86264e+06	8.23478e+06	1.05131e+07	7.87564e+06
HMDB0000244	POS	5.585	377.146	C17 H20 N4 O6	Riboflavin	8.01765628466455e-06	0.0213157145163171	76.0084084404275	level2	HMDB	C00255	HMDB0000244	Vitamins and cofactors	Water-soluble vitamins [Fig]	Vitamins	Vitamins	Metabolism of cofactors and vitamins	Riboflavin metabolism	map00740 Riboflavin metabolism; map01100 Metabolic pathways; map01110 Biosynthesis of secondary metabolites; map02010 ABC transporters;	3.8199e+06	1.20015e+06	3.10923e+06	598975	1.59819e+06	1.55736e+06	660449	545275	1.44331e+06	229862	3.41656e+06	1.24113e+06	2.35584e+06	362270	1.36214e+06	2.61486e+06	679962	2.2732e+06	1.11007e+06	2.77998e+06	2.02115e+06	1.65152e+06	3.9547e+06	446065	2.94762e+06	1.99294e+06	2.01724e+06	1.49284e+06	1.06653e+06	825511
HMDB0000245	NEG	2.051	225.088	C10 H14 N2 O4	Porphobilinogen	-0.00040318804687444	-1.78326548826668	74.1307065924063	level2	HMDB	C00931	HMDB0000245	Organic nitrogen compounds	Amines	Organonitrogen compounds	Amines	Metabolism of cofactors and vitamins	Porphyrin and chlorophyll metabolism	map00860 Porphyrin metabolism; map01100 Metabolic pathways; map01110 Biosynthesis of secondary metabolites;	4.71398e+06	6.80477e+06	8.62142e+06	4.36747e+06	9.68525e+06	1.01152e+07	1.1686e+07	3.93039e+06	6.42273e+06	2.26698e+06	1.19028e+07	5.47414e+06	3.77424e+06	3.7552e+06	8.14786e+06	1.00945e+07	4.13152e+06	1.05531e+07	7.71877e+06	7.99686e+06	1.00882e+07	6.09202e+06	1.00843e+07	4.22254e+06	9.70419e+06	9.17057e+06	1.09999e+07	8.84603e+06	1.27539e+07	7.00946e+06
HMDB0000254	NEG	1.222	117.019	C4 H6 O4	Succinic acid	9.67291370557177e-06	0.0819553643195241	97.2062527393	level1	HMDB	C00042	HMDB0000254	Organic acids	Dicarboxylic acids	Carboxylic acids [Fig]	Organic acids	Carbohydrate metabolism	Citrate cycle (TCA cycle)	map00020 Citrate cycle (TCA cycle); map00190 Oxidative phosphorylation; map00250 Alanine, aspartate and glutamate metabolism; map00310 Lysine degradation; map00350 Tyrosine metabolism; map00360 Phenylalanine metabolism; map00620 Pyruvate metabolism; map00630 Glyoxylate and dicarboxylate metabolism; map00640 Propanoate metabolism; map00650 Butanoate metabolism; map00760 Nicotinate and nicotinamide…	8.94068e+07	6.60606e+07	6.58484e+07	8.67375e+07	6.40679e+07	7.54424e+07	1.17724e+08	9.89582e+07	1.0096e+08	1.22649e+08	6.23651e+07	5.60902e+07	6.05798e+07	5.90257e+07	7.2609e+07	6.16958e+07	6.41612e+07	7.18829e+07	6.84348e+07	7.00931e+07	8.16239e+07	1.0802e+08	9.11385e+07	1.04646e+08	7.96429e+07	5.0028e+07	3.32857e+07	5.15326e+07	6.07624e+07	6.78062e+07
HMDB0000262	POS	1.801	127.051	C5 H6 N2 O2	Thymine	0.00030661503294027	2.43262386326426	90.3522394271584	level2	HMDB	C00178	HMDB0000262	Nucleic acids	Pyrimidines	Bases [Fig]	Nucleic acids	Nucleotide metabolism	Pyrimidine metabolism	map00240 Pyrimidine metabolism; map01100 Metabolic pathways;	1.34336e+07	1.84461e+07	1.72081e+07	1.11298e+07	1.61403e+07	2.36685e+07	1.93061e+07	1.99131e+07	1.80959e+07	7.1945e+06	1.40229e+07	1.45993e+07	1.49508e+07	1.11263e+07	1.49939e+07	2.75669e+07	2.07474e+07	3.91832e+07	2.47341e+07	2.21677e+07	1.95333e+07	1.51063e+07	1.58523e+07	1.25951e+07	1.53943e+07	1.41146e+07	1.39746e+07	1.98903e+07	1.45959e+07	1.34334e+07
HMDB0000267	POS	1.178	130.05	C5 H7 N O3	L-Pyroglutamic acid	0.00032736292493496	2.53685947638693	89.8874867818322	level2	HMDB	C01879	HMDB0000267	Peptides	Other amino acids [Fig]	Amino acids	Amino acids	Metabolism of other amino acids	Glutathione metabolism	map00480 Glutathione metabolism; map01100 Metabolic pathways;	7.99331e+06	1.95496e+07	6.66572e+06	1.30397e+07	5.95577e+06	9.88449e+06	4.01401e+07	9.93694e+06	1.0858e+07	2.80577e+06	1.5856e+07	1.15903e+07	9.3525e+06	8.14085e+06	3.90227e+07	1.07534e+07	8.27164e+06	5.94827e+06	9.19047e+06	3.40283e+06	4.38784e+06	1.02069e+07	1.05233e+07	1.42368e+07	8.61856e+06	5.72226e+07	1.53057e+07	1.34452e+07	3.04417e+07	7.22417e+06
HMDB0000273	NEG	1.798	287.088	C10 H14 N2 O5	Thymidine	-0.0005759366117104	-2.379015927952	95.185612041935	level2	HMDB	C00214	HMDB0000273	Nucleic acids	Deoxyribonucleosides	Nucleosides [Fig]	Nucleic acids	Nucleotide metabolism	Pyrimidine metabolism	map00240 Pyrimidine metabolism; map01100 Metabolic pathways;	1.66715e+07	2.36886e+07	2.30049e+07	1.46696e+07	2.03873e+07	3.00919e+07	2.7327e+07	2.77175e+07	2.48983e+07	8.00905e+06	1.81238e+07	1.87664e+07	1.94485e+07	1.51985e+07	1.94626e+07	3.61811e+07	2.7315e+07	5.23841e+07	3.26697e+07	2.95319e+07	2.60583e+07	1.981e+07	2.09139e+07	1.56558e+07	2.04822e+07	1.85683e+07	1.74651e+07	2.29684e+07	1.99117e+07	1.94064e+07
HMDB0000291	NEG	5.069	197.045	C9 H10 O5	Vanillyl mandelic acid	-0.00031961921874312	-1.613807939809	81.0392328249181	level2	HMDB	C05584	HMDB0000291	Benzenoids	Methoxyphenols	Phenols	Phenols and derivatives	Amino acid metabolism	Tyrosine metabolism	map00350 Tyrosine metabolism; map01100 Metabolic pathways;	149796	189282	31379.5	228250	181045	76439.8	149145	152032	165023	335209	35023.8	40615.3	47849.5	149848	37514.7	117252	32574.2	65121.4	161977	152537	382395	666961	845045	101304	462179	232948	354693	2.23816e+06	160337	120736
HMDB0000296	NEG	1.176	243.062	C9 H12 N2 O6	Uridine	-0.00051599088430975	-2.11411425141695	92.1788210672986	level2	HMDB	C00299	HMDB0000296	Nucleic acids	Ribonucleosides	Nucleosides [Fig]	Nucleic acids	Nucleotide metabolism	Pyrimidine metabolism	map00240 Pyrimidine metabolism; map01100 Metabolic pathways; map02010 ABC transporters;	2.31811e+07	2.4813e+07	3.92046e+07	2.50243e+07	3.50144e+07	2.31069e+07	3.91164e+07	2.75487e+07	4.00802e+07	1.56968e+07	3.62921e+07	3.64408e+07	4.00815e+07	3.85115e+07	3.18811e+07	3.28169e+07	3.65374e+07	6.16741e+07	2.75121e+07	3.33633e+07	3.16334e+07	2.6317e+07	2.6438e+07	3.1815e+07	2.91397e+07	1.43386e+07	2.13609e+07	2.37747e+07	1.8997e+07	4.37607e+07
HMDB0000301	POS	1.18	139.05	C6 H6 N2 O2	Urocanic acid	0.0002956088332553	2.14142686529357	96.4161505506911	level1	HMDB	C00785	HMDB0000301	Organoheterocyclic compounds	Imidazoles	Azoles	Imidazoles	Amino acid metabolism	Histidine metabolism	map00340 Histidine metabolism; map01100 Metabolic pathways;	8.90551e+06	3.85146e+07	4.26837e+06	1.32087e+07	6.65149e+06	1.02215e+07	6.63995e+06	1.31607e+07	6.07023e+06	1.56657e+07	1.68286e+07	5.16246e+06	3.45126e+06	5.21547e+06	4.19581e+07	3.6431e+06	3.39861e+06	4.13983e+06	1.43402e+07	2.8762e+06	8.62896e+06	9.47433e+06	1.33284e+07	2.25781e+07	7.0555e+06	9.39774e+07	2.09251e+07	1.37254e+07	4.08145e+07	2.89123e+06
HMDB0000306	POS	1.289	138.092	C8 H11 N O	Tyramine	0.00029852597123181	2.17768544842856	84.24619063967	level1	HMDB	C00483	HMDB0000306	Peptides	Biogenic amines [Fig]	Amines	Amines	Amino acid metabolism	Tyrosine metabolism	map00350 Tyrosine metabolism; map00950 Isoquinoline alkaloid biosynthesis; map01100 Metabolic pathways; map01110 Biosynthesis of secondary metabolites;	6.02347e+06	3.46105e+06	6.11854e+06	5.1931e+06	4.23627e+06	1.81695e+07	7.5247e+06	9.58686e+06	8.50178e+06	1.51002e+07	1.55891e+07	5.24466e+06	6.64557e+06	5.20804e+06	7.0104e+06	4.41855e+06	1.23925e+07	6.44859e+06	5.28604e+06	9.59651e+06	9.46849e+06	9.68499e+06	7.60391e+06	3.88149e+06	1.12864e+07	4.8789e+06	8.97973e+06	5.20631e+06	6.11943e+06	9.68326e+06
HMDB0000310	NEG	3.035	115.04	C5 H8 O3	Methyl acetoacetate	-3.42337854135621e-05	-0.29499843961756	94.9640469040153	level2	HMDB	NA	HMDB0000310	Organic acids and derivatives	Beta-keto acids and derivatives	Keto acids and derivatives	Organic acids	NA	NA	NA	1.01564e+06	1.3906e+06	969262	1.28768e+06	1.14071e+06	635288	1.32366e+06	1.37013e+06	5.55282e+06	1.73292e+06	1.38334e+06	1.11693e+06	1.21153e+06	1.31852e+06	1.33264e+06	4.47959e+07	1.56429e+06	1.16355e+07	2.6218e+06	2.51843e+07	3.86898e+06	7.08459e+07	9.43722e+07	9.05097e+06	8.6946e+06	515214	605480	745093	562779	646915
HMDB0000318	NEG	1.701	169.05	C8 H10 O4	3,4-Dihydroxyphenylglycol	-0.00020894423744266	-1.22866521786567	18.6426945477758	level3	HMDB	C05576	HMDB0000318	Benzenoids	Benzenediols	Phenols	Phenols and derivatives	Amino acid metabolism	Tyrosine metabolism	map00350 Tyrosine metabolism; map01100 Metabolic pathways;	9.03843e+06	8.48106e+06	1.1442e+07	9.22434e+06	1.24776e+07	1.87098e+07	2.01817e+07	2.20433e+07	1.99472e+07	9.45978e+06	1.70276e+07	1.53498e+07	8.67187e+06	2.42312e+07	1.31565e+07	2.18452e+07	1.40204e+07	1.14205e+07	1.45151e+07	1.40373e+07	2.20839e+07	1.18017e+07	1.23728e+07	1.26102e+07	1.32591e+07	9.97852e+06	3.35119e+06	5.83574e+07	8.28917e+06	1.77117e+07
HMDB0000335	POS	9.054	287.164	C18 H22 O3	16alpha-Hydroxyestrone	-0.00019097961546776	-0.667394772466206	60.0759420732332	level2	HMDB	C05300	HMDB0000335	Hormones and transmitters	Estrogens	Steroid hormones	Hormones and transmitters	Lipid metabolism	Steroid hormone biosynthesis	map01100 Metabolic pathways;	5850.9	31506.7	6068.52	6666.43	18760.6	4659.27	4357.68	9222.62	37132.3	13994.9	6294.38	10052.2	7063.19	8143.12	6565.64	71319.3	11397.1	17769.6	20101.2	59041.7	7461.56	1.0547e+06	2.64627e+06	69472.4	324413	19996.8	8324.97	61665.4	6413.05	12077.1
HMDB0000355	NEG	1.175	161.045	C6 H10 O5	3-Hydroxy-3-methylglutaric acid	-0.00026119219816678	-1.61177196945992	55.2668688876186	level3	HMDB	C03761	HMDB0000355	Lipids and lipid-like molecules	Fatty acids and conjugates	Fatty Acyls	Fatty acyls[FA]	NA	NA	NA	1.56413e+08	9.62327e+06	1.05147e+07	1.06357e+07	1.18831e+07	1.26252e+07	1.16614e+07	1.25351e+07	1.27616e+07	7.76269e+06	9.16979e+06	6.22837e+06	8.52017e+06	7.52046e+06	7.40196e+06	9.18346e+06	8.28749e+06	7.43862e+06	9.92766e+06	9.92479e+06	8.08132e+06	1.03153e+07	9.14373e+06	6.61458e+06	1.02534e+07	2.27732e+07	4.42143e+06	1.10247e+07	5.62984e+06	4.56048e+06
HMDB0000357	NEG	1.256	103.04	C4 H8 O3	3-Hydroxybutyric acid	3.59500495363818e-05	0.34551626346715	96.4611924180888	level2	HMDB	NA	HMDB0000357	NA	NA	NA	NA	NA	NA	NA	1.4175e+06	3.69162e+06	3.23451e+06	3.28287e+06	4.63063e+06	3.38835e+06	5.5528e+06	2.44035e+06	3.82458e+06	1.80869e+06	3.58699e+06	2.91028e+06	4.99175e+06	1.81396e+06	2.64724e+06	5.62094e+06	4.00709e+06	4.06299e+06	1.34715e+06	1.26727e+06	5.80152e+06	3.27724e+06	4.08532e+06	9.09614e+06	2.07716e+06	1.68953e+06	1.03802e+06	1.05782e+07	1.76943e+06	2.15874e+07
HMDB0000374	POS	9.321	331.226	C21 H30 O3	17alpha-Hydroxyprogesterone	-0.00028412017087475	-0.860397933601337	79.2314034475301	level2	HMDB	C01176	HMDB0000374	Hormones and transmitters	Progestagens	Steroid hormones	Hormones and transmitters	Lipid metabolism	Steroid hormone biosynthesis	map01100 Metabolic pathways;	326652	4297.6	194426	117535	3603.15	6180.16	11462.9	34599.1	3510.71	4487.46	270772	89079.5	176743	113561	322788	3358.18	3745.51	6039.65	23687.8	140781	54553.8	18332.2	4356.69	4788.29	4101.86	623946	107025	4439.38	70387.1	14834
HMDB0000402	NEG	4.009	175.061	C7 H12 O5	2-Isopropylmalic acid	-0.00024341367944202	-1.38249440570959	82.9783514689877	level2	HMDB	C02504	HMDB0000402	FA Fatty acyls	FA0117 Dicarboxylic acids	FA01 Fatty Acids and Conjugates	Fatty acyls[FA]	Amino acid metabolism	Valine, leucine and isoleucine biosynthesis	map00290 Valine, leucine and isoleucine biosynthesis; map00620 Pyruvate metabolism; map01100 Metabolic pathways; map01110 Biosynthesis of secondary metabolites; map01210 2-Oxocarboxylic acid metabolism; map01230 Biosynthesis of amino acids;	2.36505e+07	1.01663e+07	1.11666e+07	9.52214e+06	1.22053e+07	1.14581e+07	1.90311e+07	7.40073e+06	7.5473e+06	9.48571e+06	1.10712e+07	9.78611e+06	1.28e+07	8.89977e+06	1.28811e+07	2.10836e+07	1.2701e+07	1.40058e+07	9.38905e+06	1.24441e+07	1.18943e+07	8.36043e+06	9.88457e+06	8.43878e+06	1.38428e+07	4.25461e+06	7.56642e+06	1.37865e+07	1.32698e+07	7.45131e+06
HMDB0000423	POS	14.655	165.055	C9 H10 O4	3,4-Dihydroxyphenylpropionic acid	-18.0102231717969	-98925.7939981868	83.618517373374	level2	HMDB	C10447	HMDB0000423	Phenylpropanoids and polyketides	NA	Phenylpropanoic acids	Phenylpropanoic acids	Amino acid metabolism	Tyrosine metabolism	map00350 Tyrosine metabolism;	4.86155e+06	5.73713e+06	4.42217e+06	9.3538e+06	5.40338e+06	521755	9.01866e+06	7.86803e+06	8.24303e+06	7.4516e+06	9.46465e+06	8.49979e+06	7.18873e+06	2.26321e+06	1.29556e+07	5.12823e+06	1.74022e+06	9.42734e+06	3.32972e+06	6.46082e+06	5.83617e+06	7.84569e+06	5.93412e+06	7.84437e+06	6.54873e+06	4.1245e+06	204301	152221	946548	5.11129e+06
HMDB0000439	NEG	4.136	168.03	C7 H7 N O4	2-Furoylglycine	-0.00018129797265942	-1.07253103303978	32.5809196276035	level3	HMDB	NA	HMDB0000439	Organic acids and derivatives	Amino acids, peptides, and analogues	Carboxylic acids and derivatives	Amino acids, peptides, and analogues	NA	NA	NA	260873	362221	126217	344490	207063	274780	317310	185740	136443	82227.4	224717	247770	282920	173582	260334	480105	683734	266455	601720	259669	171799	139100	106150	229630	182702	566614	876781	1.88452e+06	2.01226e+06	684038
HMDB0000448	NEG	2.777	145.051	C6 H10 O4	Adipic acid	-0.00010973203788466	-0.751291312201767	97.3784323865852	level2	HMDB	C06104	HMDB0000448	Organic acids	Dicarboxylic acids	Carboxylic acids [Fig]	Organic acids	Xenobiotics biodegradation and metabolism	Caprolactam degradation	map01100 Metabolic pathways;	1.18427e+07	1.29276e+07	2.9623e+06	1.08659e+07	2.22212e+06	1.38733e+07	4.62416e+06	1.68798e+07	1.5573e+07	2.42207e+07	1.70634e+07	6.58635e+06	2.69879e+06	1.22106e+07	1.12565e+07	8.80724e+06	1.1833e+07	1.38925e+07	4.6508e+06	8.8595e+06	1.23107e+07	6.47478e+06	6.83998e+06	1.08199e+07	7.73714e+06	2.17623e+07	1.72633e+07	1.3923e+07	1.53721e+07	1.57214e+07
HMDB0000459	POS	2.168	158.082	C7 H11 N O3	3-Methylcrotonylglycine	0.0003392531836539	2.15983176385099	33.5018938666036	level3	HMDB	C20828	HMDB0000459	Organic acids and derivatives	Amino acids, peptides, and analogues	Carboxylic acids and derivatives	Amino acids, peptides, and analogues	NA	NA	NA	7.26807e+07	5.41053e+07	5.09052e+07	5.75665e+07	6.8951e+07	7.59108e+07	1.28067e+08	5.95535e+07	7.09391e+07	4.92877e+07	5.05975e+07	5.19082e+07	7.2546e+07	3.42455e+07	6.9465e+07	7.15979e+07	5.03285e+07	1.05748e+08	6.98334e+07	4.75363e+07	4.5e+07	6.27217e+07	5.69063e+07	4.75377e+07	7.90679e+07	3.48275e+07	3.6778e+07	6.52872e+07	6.58042e+07	4.10619e+07
HMDB0000472	POS	3.694	221.092	C11 H12 N2 O3	L-5-Hydroxytryptophan	0.00027740140626519	1.26042968958768	66.7868033934303	level2	HMDB	C00643	HMDB0000472	Organoheterocyclic compounds	Tryptamines and derivatives	Indoles and derivatives	Amines and derivatives	Amino acid metabolism	Tryptophan metabolism	map00380 Tryptophan metabolism; map01100 Metabolic pathways;	5.07335e+06	4.02574e+06	3.44777e+06	7.71892e+06	7.8388e+06	5.35063e+06	6.85455e+06	7.25757e+06	3.06265e+06	2.39695e+06	2.5964e+06	5.1165e+06	3.97699e+06	2.45709e+06	4.66949e+06	2.99753e+06	4.61923e+06	2.84245e+06	5.44792e+06	8.19564e+06	3.77214e+06	2.55541e+06	3.64464e+06	1.79135e+06	2.37391e+06	5.6828e+06	4.77589e+06	4.53673e+06	2.2388e+06	3.47612e+06
HMDB0000490	POS	8.274	273.221	C19 H30 O2	Etiocholanolone	-18.0105737710156	-62057.3686929268	85.8451689111176	level2	HMDB	C04373	HMDB0000490	Steroids	Androstane derivatives [Fig]	19-Carbon atoms	Sterol lipids[ST]	Lipid metabolism	Steroid hormone biosynthesis	NA	586442	75468.7	509370	77876.9	56644.2	13123.2	56861.8	194452	18072.6	17592.2	191199	123930	128112	24968.5	169022	30436.4	14265.8	18674.9	34846.8	58699.1	15198.7	182457	33301.5	12880	34764.7	156601	72563.7	109633	44423.1	43356.1
HMDB0000500	NEG	1.792	137.024	C7 H6 O3	4-Hydroxybenzoic acid	-7.0455879409792e-05	-0.51043262151083	89.132088282094	level2	HMDB	C00156	HMDB0000500	Benzenoids	Benzoic acids and derivatives	Benzene and substituted derivatives	Benzene and derivatives	Metabolism of cofactors and vitamins	Ubiquinone and other terpenoid-quinone biosynthesis	map00130 Ubiquinone and other terpenoid-quinone biosynthesis; map00790 Folate biosynthesis; map01100 Metabolic pathways; map01110 Biosynthesis of secondary metabolites;	9.68487e+06	9.10811e+06	6.27926e+06	1.23823e+07	9.22395e+06	8.75305e+06	1.08108e+07	1.15105e+07	1.24982e+07	7.9734e+06	8.21071e+06	7.64225e+06	8.97956e+06	8.77504e+06	8.50289e+06	8.35502e+06	1.03297e+07	8.4891e+06	8.72666e+06	6.18383e+06	9.3551e+06	1.10239e+07	5.37845e+06	1.00274e+07	6.63189e+06	7.92337e+06	5.56465e+06	7.91749e+06	8.48951e+06	9.80759e+06
HMDB0000510	NEG	1.192	160.061	C6 H11 N O4	2-Aminoadipic acid	-0.00010775465179335	-0.668997637171229	53.4043893522819	level3	HMDB	C00956	HMDB0000510	Organic acids and derivatives	Amino acids, peptides, and analogues	Carboxylic acids and derivatives	Amino acids, peptides, and analogues	Amino acid metabolism	Lysine biosynthesis	map00300 Lysine biosynthesis; map00310 Lysine degradation; map01100 Metabolic pathways; map01110 Biosynthesis of secondary metabolites; map01210 2-Oxocarboxylic acid metabolism; map01230 Biosynthesis of amino acids;	2.69108e+06	5.16372e+06	4.08782e+06	3.06686e+06	3.66528e+06	2.65436e+06	5.47844e+06	2.99229e+06	2.8323e+06	2.08411e+06	2.98972e+06	3.34364e+06	4.17746e+06	1.57124e+06	4.22419e+06	2.96341e+06	2.14575e+06	5.28259e+06	3.9972e+06	3.08932e+06	5.41314e+06	6.89183e+06	6.09465e+06	3.77279e+06	7.16743e+06	1.72508e+06	995425	1.91822e+06	2.82539e+06	1.4312e+06
HMDB0000512	POS	6.606	208.097	C11 H13 N O3	N-Acetyl-L-phenylalanine	0.00019370450564792	0.935365942017698	75.4761634534029	level2	HMDB	C03519	HMDB0000512	Organic acids and derivatives	Amino acids, peptides, and analogues	Carboxylic acids and derivatives	Amino acids, peptides, and analogues	Amino acid metabolism	Phenylalanine metabolism	map00360 Phenylalanine metabolism; map01100 Metabolic pathways;	1.17313e+07	1.19604e+07	1.91963e+07	2.93251e+06	2.08217e+06	330412	1.33609e+07	2.09256e+06	903644	1.51637e+06	3.21195e+07	9.40344e+06	1.64655e+07	2.79036e+06	1.2383e+07	505622	203667	196194	1.16239e+06	1.9325e+06	700635	397561	272785	66210.6	357665	1.28519e+07	4.25446e+06	634680	1.68888e+07	1.99366e+07
HMDB0000531	NEG	2.162	117.056	C5 H10 O3	3-Hydroxyvaleric acid	2.86560299400662e-06	0.0242718136690608	73.0064170761895	level2	HMDB	NA	HMDB0000531	Lipids and lipid-like molecules	Fatty acids and conjugates	Fatty Acyls	Fatty acyls[FA]	NA	NA	NA	669387	725390	815340	887778	647444	703446	945358	794505	731129	952502	854378	950040	728482	883466	870963	1.67862e+06	1.20039e+06	972756	492845	1.70578e+06	1.07985e+06	931718	763949	1.44141e+06	636923	1.47303e+06	1.3093e+06	2.16952e+06	1.52119e+06	1.2203e+07
HMDB0000543	POS	6.064	165.091	C10 H12 O2	4-Phenylbutyric acid	0.00031525181790925	1.92128627716241	65.0506349650426	level2	HMDB	C21793	HMDB0000543	Benzenoids	NA	Benzene and substituted derivatives	Benzene and derivatives	NA	NA	NA	314044	144757	153190	208559	317084	129451	87876.1	124723	93401.3	577642	158815	113569	438436	57231.8	97140.2	75954.7	49315.6	53436.8	539727	75719.2	160420	163940	278989	231302	360061	96029.9	38718.7	87016.3	77964.1	180822
HMDB0000606	NEG	1.204	147.03	C5 H8 O5	D-alpha-Hydroxyglutaric acid	-6.78403484926093e-05	-0.458265630232115	84.2252720207024	level2	HMDB	C01087	HMDB0000606	Organic acids and derivatives	Short-chain hydroxy acids and derivatives	Hydroxy acids and derivatives	Organic acids	Amino acid metabolism	Lysine degradation	NA	1.44688e+07	1.86872e+07	1.33686e+07	7.12716e+06	1.65747e+07	1.68828e+07	3.51346e+07	1.67277e+07	1.98997e+07	1.37841e+07	1.63482e+07	1.27459e+07	2.4162e+07	6.8881e+06	2.3661e+07	2.15825e+07	1.24921e+07	1.92575e+07	1.30916e+07	1.50817e+07	1.44633e+07	2.52662e+07	2.23733e+07	1.21569e+07	1.9868e+07	9.92047e+06	5.07007e+06	7.5926e+06	1.31838e+07	7.12021e+06
HMDB0000618	NEG	7.033	229.011	C5 H11 O8 P	D-Ribulose 5-phosphate	-0.00055517914904612	-2.41362138884819	53.8182228846149	level3	HMDB	C00199	HMDB0000618	Organic oxygen compounds	Carbohydrates and carbohydrate conjugates	Organooxygen compounds	Carbohydrates	Carbohydrate metabolism	Pentose phosphate pathway	map00030 Pentose phosphate pathway; map00040 Pentose and glucuronate interconversions; map00710 Carbon fixation in photosynthetic organisms; map00740 Riboflavin metabolism; map01100 Metabolic pathways; map01110 Biosynthesis of secondary metabolites; map01200 Carbon metabolism; map01230 Biosynthesis of amino acids;	679.264	1305.18	4533.41	535.912	1147.42	364.258	419.418	369.397	500.21	587.431	491.74	499.222	1811.32	355.248	806.8	3629.81	492.105	2351.67	1466.35	1584.94	2622.42	575.182	1923.39	512.647	461.678	17504.5	7939.18	9096.96	5577.4	12645.3
HMDB0000622	NEG	0.886	113.024	C5 H8 O4	Ethylmalonic acid	-7.22905424765941e-05	-0.547480353798605	80.8091649736663	level2	HMDB	NA	HMDB0000622	Lipids and lipid-like molecules	Fatty acids and conjugates	Fatty Acyls	Fatty acyls[FA]	NA	NA	NA	6.85537e+06	2.29205e+07	1.71269e+07	3.5452e+07	3.51461e+07	3.34702e+07	1.45912e+07	4.05447e+07	3.63889e+07	5.32965e+06	1.03128e+07	9.38138e+06	1.7751e+07	1.3967e+07	9.90509e+06	2.08733e+07	1.74964e+07	1.57504e+07	2.05307e+07	2.26e+07	1.25737e+07	2.08769e+07	1.64764e+07	1.15958e+07	2.04432e+07	3.9956e+06	1.30151e+07	2.91812e+07	2.47393e+07	1.45274e+07
HMDB0000623	NEG	8.062	229.144	C12 H22 O4	Dodecanedioic acid	-0.00054780222541239	-2.38017779503782	74.3896606003222	level2	HMDB	C02678	HMDB0000623	FA Fatty acyls	FA0117 Dicarboxylic acids	FA01 Fatty Acids and Conjugates	Fatty acyls[FA]	NA	NA	NA	2.77004e+06	2.33476e+06	2.88213e+06	1.72688e+06	2.08473e+06	1.33512e+06	1.61702e+06	1.10173e+06	1.18245e+06	1.13331e+06	1.65895e+06	1.3877e+06	1.28557e+06	1.34623e+06	1.25303e+06	1.24351e+06	755401	1.23345e+06	775631	1.86816e+06	907656	200210	506088	1.43255e+06	1.96113e+06	5.84641e+06	2.43049e+06	4.44915e+06	4.41481e+06	2.99698e+07
HMDB0000625	NEG	0.891	195.051	C6 H12 O7	Gluconic acid	-0.00030209667340841	-1.54085121345964	92.6282857475221	level2	HMDB	C00257	HMDB0000625	Carbohydrates	Sugar acids [Fig]	Monosaccharides	Carbohydrates	Carbohydrate metabolism	Pentose phosphate pathway	map00030 Pentose phosphate pathway; map01100 Metabolic pathways; map01110 Biosynthesis of secondary metabolites; map01200 Carbon metabolism;	6.92945e+07	1.08724e+08	1.22554e+08	3.37508e+07	1.70711e+08	6.6626e+07	5.8449e+07	1.24492e+08	1.68334e+08	2.35682e+07	7.82625e+07	4.99982e+07	3.36816e+07	6.47671e+07	6.15024e+07	1.08188e+08	9.42816e+07	9.71171e+07	9.38044e+07	1.09227e+08	3.44905e+08	7.32821e+08	1.73795e+08	1.46967e+08	8.49067e+07	1.3196e+07	8.43487e+06	9.46923e+06	3.28742e+06	1.64369e+07
HMDB0000626	NEG	14.335	391.285	C24 H40 O4	Deoxycholic acid	-0.00073256413759281	-1.8673919066948	93.8511355261226	level2	HMDB	C04483	HMDB0000626	Steroids	Cholane derivatives [Fig]	24-Carbon atoms	Sterol lipids[ST]	Lipid metabolism	Secondary bile acid biosynthesis	NA	1986.47	1739.45	651.985	914.451	1387.21	1835.41	1275.31	846.362	354.676	3987.46	2705.04	813.553	681.517	1337.93	595.638	1540.08	920.583	871.838	2839.08	883.693	3407.15	557.634	895.39	1666.02	753.017	40662.3	158513	6911.16	32556.1	12991.7
HMDB0000634	NEG	1.172	129.019	C5 H6 O4	Citraconic acid	7.78495794406808e-06	0.0598720371859758	88.7854712390685	level2	HMDB	C02226	HMDB0000634	FA Fatty acyls	FA0117 Dicarboxylic acids	FA01 Fatty Acids and Conjugates	Fatty acyls[FA]	Amino acid metabolism	Valine, leucine and isoleucine biosynthesis	map00290 Valine, leucine and isoleucine biosynthesis; map00660 C5-Branched dibasic acid metabolism; map01100 Metabolic pathways; map01210 2-Oxocarboxylic acid metabolism;	1.53877e+07	3.44496e+06	5.55621e+06	7.72434e+06	3.15817e+06	7.10855e+06	3.56109e+06	6.69388e+06	3.09599e+06	8.83139e+06	3.63766e+06	1.68539e+06	4.52465e+06	6.83093e+06	2.09451e+06	4.41289e+06	1.00235e+07	3.46453e+06	1.40717e+06	2.11219e+06	3.20525e+06	1.77206e+06	1.51915e+06	1.43226e+06	2.18138e+06	3.59177e+06	4.63175e+07	3.21303e+07	1.36448e+07	7.81144e+06
HMDB0000661	POS	1.183	133.05	C5 H8 O4	Glutaric acid	0.00026415695882064	2.00054862391325	49.4862912364674	level3	HMDB	C00489	HMDB0000661	Organic acids	Dicarboxylic acids	Carboxylic acids [Fig]	Organic acids	Lipid metabolism	Fatty acid degradation	map00071 Fatty acid degradation; map00310 Lysine degradation; map01100 Metabolic pathways;	8.01135e+06	6.04935e+06	4.41427e+06	2.21055e+07	7.21509e+06	5.80341e+06	4.11147e+07	8.55791e+06	7.79152e+06	5.34223e+06	1.60235e+07	1.15371e+07	8.6886e+06	1.73865e+07	1.50891e+07	4.39294e+06	5.13684e+06	3.54144e+06	2.92931e+06	7.48172e+06	9.93012e+06	1.60778e+06	1.2283e+07	9.24117e+06	2.37337e+07	4.03393e+06	3.33762e+07	5.0149e+06	5.15804e+06	1.77105e+07
HMDB0000669	NEG	4.273	151.04	C8 H8 O3	2-Hydroxyphenylacetic acid	-0.00016567660154009	-1.08963824778494	94.6652483687266	level2	HMDB	C05852	HMDB0000669	Benzenoids	Phenylacetic acids	Benzene and substituted derivatives	Benzene and derivatives	Amino acid metabolism	Phenylalanine metabolism	map00360 Phenylalanine metabolism; map01100 Metabolic pathways;	631945	688779	590072	570819	466104	1.94955e+06	562845	515999	457441	2.35303e+06	1.66652e+06	1.71216e+06	458747	1.64994e+06	512375	425729	1.65212e+06	517797	491439	564420	441564	409712	515780	1.80534e+06	598657	6.52531e+06	1.53319e+06	1.87908e+07	1.54661e+06	2.83672e+06
HMDB0000672	NEG	12.284	285.207	C16 H30 O4	Hexadecanedioic acid	-0.00063380194160345	-2.21443058423771	76.1001972004313	level2	HMDB	C19615	HMDB0000672	FA Fatty acyls	FA0117 Dicarboxylic acids	FA01 Fatty Acids and Conjugates	Fatty acyls[FA]	Lipid metabolism	Cutin, suberine and wax biosynthesis	map00073 Cutin, suberine and wax biosynthesis; map01100 Metabolic pathways;	2.30405e+06	4.74199e+06	3.14463e+06	2.7493e+06	1.09704e+07	3.26614e+06	3.17523e+06	2.02894e+06	4.19097e+06	2.74052e+06	3.29121e+06	4.71269e+06	4.20786e+06	5.04413e+06	5.39455e+06	2.58015e+06	1.82001e+06	3.83424e+06	1.97757e+06	2.80939e+06	8.00712e+06	3.42251e+06	6.13438e+06	6.2311e+06	7.52982e+06	506075	1.05718e+06	688119	585707	1.55968e+06
HMDB0000678	POS	2.394	160.097	C7 H13 N O3	N-Isovalerylglycine	0.00031763117186756	1.99655593635224	7.25188769653406	level3	HMDB	NA	HMDB0000678	Organic acids and derivatives	Amino acids, peptides, and analogues	Carboxylic acids and derivatives	Amino acids, peptides, and analogues	NA	NA	NA	7.39857e+06	6.21942e+06	1.02337e+07	9.16326e+06	7.52634e+06	1.27103e+07	1.22092e+07	1.54484e+07	1.18387e+07	2.89818e+07	1.4066e+07	1.19947e+07	8.25088e+06	1.55564e+07	7.31638e+06	6.49776e+06	1.39739e+07	1.29489e+07	5.78552e+06	1.12904e+07	1.30788e+07	6.06722e+06	1.2534e+07	1.58439e+07	2.19255e+07	5.69678e+06	1.38863e+07	1.68714e+06	5.89424e+06	8.15489e+06
HMDB0000687	POS	1.317	132.102	C6 H13 N O2	Leucine	0.00029571015960527	2.25570004496611	99.8540868527322	level2	HMDB	C00123	HMDB0000687	Peptides	Common amino acids [Fig]	Amino acids	Amino acids	Amino acid metabolism	Valine, leucine and isoleucine degradation	map00280 Valine, leucine and isoleucine degradation; map00290 Valine, leucine and isoleucine biosynthesis; map00966 Glucosinolate biosynthesis; map00970 Aminoacyl-tRNA biosynthesis; map01100 Metabolic pathways; map01110 Biosynthesis of secondary metabolites; map01210 2-Oxocarboxylic acid metabolism; map01230 Biosynthesis of amino acids; map02010 ABC transporters;	5.19509e+08	6.9947e+08	5.42088e+08	4.87766e+08	6.11417e+08	6.13183e+08	5.96954e+08	4.8457e+08	6.9186e+08	2.14777e+08	6.56762e+08	6.6035e+08	6.73256e+08	5.42734e+08	8.78091e+08	6.71907e+08	5.84194e+08	7.03239e+08	5.2332e+08	5.92592e+08	6.44631e+08	7.84325e+08	5.59703e+08	6.43369e+08	5.047e+08	6.36151e+08	5.02838e+08	7.64167e+08	5.91795e+08	4.91491e+08
HMDB0000701	NEG	4.558	172.098	C8 H15 N O3	Hexanoylglycine	-0.00019332980031094	-1.11683420168533	75.5466557420158	level2	HMDB	NA	HMDB0000701	Organic acids and derivatives	Amino acids, peptides, and analogues	Carboxylic acids and derivatives	Amino acids, peptides, and analogues	NA	NA	NA	2.98597e+06	1.17763e+06	1.30192e+06	2.0967e+06	1.04993e+06	1.43323e+06	1.70598e+06	1.03382e+07	7.38421e+06	8.98124e+06	1.62202e+06	1.70446e+06	585999	6.15744e+06	1.69826e+06	558064	2.12007e+06	1.3357e+06	1.12946e+06	314908	1.23319e+06	731990	1.29719e+06	2.17777e+06	926630	3.24197e+06	2.38165e+06	2.76552e+06	2.68851e+06	1.16464e+06
HMDB0000706	POS	4.792	281.113	C13 H16 N2 O5	alpha-Aspartylphenylalanine	-6.94478906098084e-05	-0.247934389401215	58.2242957151137	level3	HMDB	NA	HMDB0000706	Organic acids and derivatives	Amino acids, peptides, and analogues	Carboxylic acids and derivatives	Amino acids, peptides, and analogues	NA	NA	NA	1.43021e+06	673717	1.0198e+06	547088	505312	128291	586126	343429	535971	49663.6	437636	586712	597282	44266.7	523002	481070	66034.5	1.21102e+06	756987	527885	621413	57426.4	199232	178468	137556	361639	126181	196617	284967	248005
HMDB0000707	NEG	5.476	179.035	C9 H8 O4	4-Hydroxyphenylpyruvic acid	-0.00039702349405956	-2.20516837024039	82.6110653649152	level2	HMDB	C01179	HMDB0000707	Benzenoids	Phenylpyruvic acid derivatives	Benzene and substituted derivatives	Benzene and derivatives	Metabolism of cofactors and vitamins	Ubiquinone and other terpenoid-quinone biosynthesis	map00130 Ubiquinone and other terpenoid-quinone biosynthesis; map00261 Monobactam biosynthesis; map00350 Tyrosine metabolism; map00400 Phenylalanine, tyrosine and tryptophan biosynthesis; map00950 Isoquinoline alkaloid biosynthesis; map00998 Biosynthesis of various antibiotics; map01100 Metabolic pathways; map01110 Biosynthesis of secondary metabolites; map01210 2-Oxocarboxylic acid metabolism; m…	903179	749926	332815	845900	856873	222566	846383	714430	527340	1.10623e+06	490904	566288	692617	834081	528634	400297	585823	699093	750791	716603	573374	402938	600932	679845	697827	1.78936e+06	653017	1.80037e+06	150426	1.27945e+06
HMDB0000711	NEG	9.247	159.102	C8 H16 O3	2-Hydroxyoctanoic acid	-0.00017436386718827	-1.08902584391229	88.1822808877026	level2	HMDB	NA	HMDB0000711	Lipids and lipid-like molecules	Fatty acids and conjugates	Fatty Acyls	Fatty acyls[FA]	NA	NA	NA	900536	1.28517e+06	870095	926690	916692	739581	1.47043e+06	1.43209e+06	1.08039e+06	1.87522e+06	3.24955e+06	1.28532e+06	892120	2.07595e+06	1.42972e+06	837551	959889	991681	1.34327e+06	1.03753e+06	1.67677e+06	1.29423e+06	1.561e+06	1.43856e+06	1.06718e+06	1.47456e+06	1.18339e+06	818302	1.06584e+06	1.76928e+06
HMDB0000714	NEG	4.537	178.051	C9 H9 N O3	Hippuric acid	-0.00024002772178732	-1.34050082069382	87.0297626710312	level2	HMDB	C01586	HMDB0000714	Benzenoids	Benzoic acids and derivatives	Benzene and substituted derivatives	Benzene and derivatives	NA	NA	NA	119802	316039	296599	256574	122751	89963.9	182451	129951	186339	463437	285129	200345	156529	174389	181884	175979	382760	195312	242096	139975	188202	151514	196007	307203	310548	743538	569482	679800	507117	1.3106e+06
HMDB0000715	POS	4.305	190.05	C10 H7 N O3	Kynurenic acid	0.00024022328125283	1.27073627920524	86.3709947982334	level2	HMDB	C01717	HMDB0000715	Organoheterocyclic compounds	Quinoline carboxylic acids	Quinolines and derivatives	Quinoline carboxylic acids	Amino acid metabolism	Tryptophan metabolism	map00380 Tryptophan metabolism; map01100 Metabolic pathways;	885935	575882	1.46813e+06	1.35428e+06	1.35719e+06	473464	740996	210655	989277	423299	1.2131e+06	1.49586e+06	709074	591811	1.33108e+06	954358	410695	1.57254e+06	701698	1.25652e+06	3.21878e+06	2.99862e+06	3.31668e+06	1.22577e+06	3.37105e+06	2.93447e+06	573781	1.11312e+06	1.23208e+06	3.54474e+06
HMDB0000721	POS	1.18	173.092	C7 H12 N2 O3	Glycylproline	0.0003918082380494	2.27683244481659	33.3559743093917	level3	HMDB	NA	HMDB0000721	Organic acids and derivatives	Amino acids, peptides, and analogues	Carboxylic acids and derivatives	Amino acids, peptides, and analogues	NA	NA	NA	3.96005e+06	2.87364e+06	5.37145e+06	3.32988e+06	4.86571e+06	3.56056e+06	7.41819e+06	3.32651e+06	4.49349e+06	999030	4.89144e+06	2.98025e+06	4.02471e+06	1.57426e+06	4.49029e+06	3.62071e+06	1.29376e+06	5.23437e+06	2.66652e+06	2.24495e+06	3.19491e+06	2.87144e+06	4.62825e+06	2.17234e+06	3.15005e+06	3.946e+06	3.2569e+06	2.00804e+06	3.66593e+06	1.86394e+06
HMDB0000732	NEG	4.598	223.072	C10 H12 N2 O4	Hydroxykynurenine	-0.00043916320311154	-1.95985263217928	39.5537078958951	level3	HMDB	C02794	HMDB0000732	Organic oxygen compounds	Carbonyl compounds	Organooxygen compounds	Carbonyl compounds	NA	NA	NA	1.39632e+06	601981	1.47303e+06	2.97689e+06	937710	63927.6	4.49294e+06	3.89165e+06	3.00183e+06	41334.6	948896	764606	1.29644e+06	20725.3	1.74205e+06	694708	19047.9	2.8831e+06	793224	1.46687e+06	136218	1.24019e+06	1.6331e+06	547799	495492	193641	7770.56	9438.16	9172.47	106299
HMDB0000734	POS	3.7	188.071	C11 H9 N O2	trans-3-Indoleacrylic acid	0.0003323259043384	1.77654223869806	91.5330455303352	level2	HMDB	C21283	HMDB0000734	Organoheterocyclic compounds	Indoles	Indoles and derivatives	Indoles	NA	NA	NA	3.73332e+08	1.57875e+08	2.10051e+08	5.59952e+08	3.28766e+08	5.83345e+08	2.96726e+08	3.98837e+08	2.83472e+08	1.79096e+08	3.44436e+08	2.42734e+08	2.75759e+08	2.30018e+08	2.39107e+08	2.32632e+08	2.73003e+08	1.19994e+08	1.35722e+08	3.2902e+08	1.98202e+08	1.91127e+08	1.63193e+08	1.25459e+08	1.68519e+08	3.80844e+08	1.98208e+08	3.33123e+08	3.11954e+08	2.51585e+08
HMDB0000740	POS	12.785	343.295	C12 H22 O11	Lactulose	0.171917532692362	502.512091020758	96.2113302263325	level2	HMDB	C07064	HMDB0000740	Organic oxygen compounds	Carbohydrates and carbohydrate conjugates	Organooxygen compounds	Carbohydrates	NA	NA	NA	8.4528e+06	1.53405e+07	4.46756e+06	5.96731e+06	2.61651e+06	5.43245e+06	4.6106e+06	8.03591e+06	3.33524e+06	2.45096e+07	8.53852e+06	3.20308e+06	2.89721e+06	4.78818e+06	7.18835e+06	3.80061e+06	3.75916e+06	3.0258e+06	5.10592e+06	1.51244e+06	9.14037e+06	6.19694e+06	3.86837e+06	8.45897e+06	2.90809e+06	7.03297e+07	5.18131e+07	3.53006e+07	5.09708e+07	3.59892e+07
HMDB0000748	NEG	5.988	165.055	C9 H10 O3	3-Phenyllactic acid	-0.00023651296874049	-1.42423644727299	90.2443044015901	level2	HMDB	C05607	HMDB0000748	Phenylpropanoids and polyketides	NA	Phenylpropanoic acids	Phenylpropanoic acids	Amino acid metabolism	Phenylalanine metabolism	map00360 Phenylalanine metabolism; map00960 Tropane, piperidine and pyridine alkaloid biosynthesis; map01100 Metabolic pathways;	4.33777e+06	3.17435e+06	2.39325e+06	3.37793e+06	3.40917e+06	2.42603e+06	7.69013e+06	3.26287e+06	3.23503e+06	3.14184e+06	3.28766e+06	2.78659e+06	5.13584e+06	2.45589e+06	3.61523e+06	4.28581e+06	3.94493e+06	6.21401e+06	2.78307e+06	2.85734e+06	2.57141e+06	2.66661e+07	4.3071e+06	4.03975e+06	4.57668e+06	1.69421e+06	1.62221e+06	1.74103e+06	2.92828e+06	2.99072e+06
HMDB0000759	POS	2.699	189.124	C8 H16 N2 O3	Glycyl-L-leucine	0.00034794950437344	1.84965305283688	96.1198702861795	level2	HMDB	C02155	HMDB0000759	Organic acids and derivatives	Amino acids, peptides, and analogues	Carboxylic acids and derivatives	Amino acids, peptides, and analogues	NA	NA	NA	7.34237e+06	1.47076e+07	1.2696e+07	9.85313e+06	1.22357e+07	2.00454e+07	1.74573e+07	1.58918e+07	1.66102e+07	9.44225e+06	2.04012e+07	1.27009e+07	8.63888e+06	1.20771e+07	1.70164e+07	1.34642e+07	1.01601e+07	1.39066e+07	1.02053e+07	1.06221e+07	1.79804e+07	1.17522e+07	1.24734e+07	1.49229e+07	1.25424e+07	1.04401e+07	1.16089e+07	1.05775e+07	7.87091e+06	7.79226e+06
HMDB0000763	POS	4.975	192.066	C10 H9 N O3	5-Hydroxyindole-3-acetic acid	0.00043244083093441	2.26339792508179	81.7913021072065	level2	HMDB	C05635	HMDB0000763	Organoheterocyclic compounds	Indolyl carboxylic acids and derivatives	Indoles and derivatives	Indole and derivatives	Amino acid metabolism	Tryptophan metabolism	map00380 Tryptophan metabolism; map01100 Metabolic pathways;	4.79148e+06	6.88734e+06	3.10182e+06	3.45869e+06	9.17878e+06	3.33329e+06	333580	1.4735e+06	2.8684e+06	2.82854e+06	4.41589e+06	1.59681e+06	1.04743e+07	1.40301e+06	2.6521e+06	1.61214e+06	1.38246e+06	9.17411e+06	4.02927e+06	3.11848e+06	1.50101e+06	4.5715e+06	526686	3.2119e+06	4.46177e+06	717747	6.44173e+06	3.84973e+06	3.02679e+06	2.51074e+06
HMDB0000784	NEG	7.505	187.097	C9 H16 O4	Azelaic acid	-0.0003274923889478	-1.74100972669039	96.8871604962424	level2	HMDB	C08261	HMDB0000784	FA Fatty acyls	FA0117 Dicarboxylic acids	FA01 Fatty Acids and Conjugates	Fatty acyls[FA]	NA	NA	NA	8.80019e+07	1.14468e+08	7.11857e+07	7.50443e+07	6.72385e+07	8.02113e+07	1.20381e+08	1.02037e+08	8.34551e+07	1.55138e+08	3.54079e+08	9.15188e+07	6.97303e+07	1.38615e+08	9.52931e+07	6.1605e+07	7.81942e+07	6.35596e+07	8.20151e+07	6.4897e+07	1.31067e+08	8.65229e+07	1.06291e+08	1.28456e+08	7.2596e+07	1.41136e+08	1.23807e+08	9.69269e+07	1.0051e+08	1.4607e+08
HMDB0000792	POS	8.709	203.128	C10 H18 O4	Sebacic acid	0.00013897860492306	0.687602686396976	72.0604556820381	level2	HMDB	C08277	HMDB0000792	FA Fatty acyls	FA0117 Dicarboxylic acids	FA01 Fatty Acids and Conjugates	Fatty acyls[FA]	NA	NA	NA	362343	451398	297041	343996	208692	315309	632920	453561	301964	501953	1.65701e+06	351692	273338	562986	407026	322224	327292	230865	367565	206629	347557	194227	290506	382359	279750	802463	568985	374710	503555	678852
HMDB0000822	NEG	1.937	167.035	C8 H8 O4	4-Hydroxymandelic acid	-0.00023536686558145	-1.40064093095586	89.0657524867687	level2	HMDB	C11527	HMDB0000822	Benzenoids	1-hydroxy-2-unsubstituted benzenoids	Phenols	Phenols and derivatives	NA	NA	NA	912580	941173	901420	1.05181e+06	1.08851e+06	1.14054e+06	1.29482e+06	1.14037e+06	1.0924e+06	1.15536e+06	755628	885286	982111	1.11345e+06	958327	1.17073e+06	1.45802e+06	1.08661e+06	1.24762e+06	1.13522e+06	917742	1.0928e+06	603972	1.26967e+06	851286	9.73994e+06	5.51764e+06	1.10928e+07	4.10152e+06	3.81301e+06
HMDB0000832	NEG	7.184	200.129	C10 H19 N O3	Capryloylglycine	-0.00029745235534051	-1.47885821392607	77.2793820484477	level2	HMDB	NA	HMDB0000832	Organic acids and derivatives	Amino acids, peptides, and analogues	Carboxylic acids and derivatives	Amino acids, peptides, and analogues	NA	NA	NA	7.45237e+06	2.44496e+06	3.43088e+06	5.92194e+06	2.25031e+06	3.79122e+06	4.38152e+06	2.92578e+07	2.20237e+07	1.86707e+07	3.77689e+06	5.38077e+06	1.02432e+06	1.81901e+07	3.7648e+06	997602	5.48612e+06	3.12025e+06	3.17408e+06	1.09593e+06	3.27743e+06	1.17771e+06	3.63045e+06	5.15092e+06	1.90929e+06	7.31666e+06	5.58665e+06	7.54884e+06	6.34402e+06	1.6269e+06
HMDB0000840	POS	5.662	218.043	C9 H9 N O4	2-Hydroxyhippuric acid	21.9820763318458	112697.874745694	80.4076909419453	level2	HMDB	C07588	HMDB0000840	Benzenoids	Benzoic acids and derivatives	Benzene and substituted derivatives	Benzene and derivatives	NA	NA	NA	1.38125e+08	1.32533e+08	1.07827e+08	5.92405e+07	1.08126e+08	5.40622e+07	3.97946e+07	4.73523e+07	3.21497e+07	6.39438e+07	7.39483e+07	5.61335e+07	8.8406e+07	5.63226e+07	5.87776e+07	1.45977e+08	1.20067e+08	1.04853e+08	7.75422e+07	7.30317e+07	7.87663e+07	5.98053e+07	2.95373e+07	8.59714e+07	5.12703e+07	1.25922e+08	9.81795e+07	2.17161e+08	3.01991e+08	1.89268e+08
HMDB0000845	NEG	9.225	252.073	C9 H11 N5 O4	Neopterin	-0.00101215859373838	-3.99934479034911	60.5491497965989	level2	HMDB	C05926	HMDB0000845	Organoheterocyclic compounds	Pterins and derivatives	Pteridines and derivatives	Pteridines and derivatives	Metabolism of cofactors and vitamins	Folate biosynthesis	map00790 Folate biosynthesis;	44162.6	33111.4	34595.2	38499.2	30117.9	21046.3	19330.4	34459.1	17384.3	35540.7	30766.2	30361.2	16478.4	35844.1	22884.7	16831.6	23138	18306.1	15836.8	16875.6	30604.9	15974.6	28069.8	31327.9	31690.3	39822	32063.8	22854.4	40166.8	24941.8
HMDB0000857	NEG	4.799	159.066	C7 H12 O4	Pimelic acid	-0.0001788060021397	-1.11702397025979	99.3053734171976	level2	HMDB	C02656	HMDB0000857	Organic acids	Dicarboxylic acids	Carboxylic acids [Fig]	Organic acids	Metabolism of cofactors and vitamins	Biotin metabolism	map00780 Biotin metabolism; map01100 Metabolic pathways;	6.13549e+06	8.0793e+06	5.8948e+06	5.81906e+06	6.1291e+06	7.25857e+06	7.16761e+06	7.48964e+06	6.50991e+06	1.25317e+07	2.35607e+07	5.32551e+06	4.6535e+06	1.12405e+07	6.38632e+06	5.68765e+06	1.09057e+07	7.09773e+06	6.39374e+06	6.2123e+06	9.46106e+06	6.13239e+06	7.3436e+06	1.15873e+07	4.44504e+06	1.24687e+07	1.03968e+07	7.74695e+06	8.63058e+06	1.35063e+07
HMDB0000859	POS	1.847	194.082	C10 H11 N O3	Methylhippuric acid	0.00046476148438046	2.40716896958994	51.5105135076478	level3	HMDB	NA	HMDB0000859	Organic acids and derivatives	Amino acids, peptides, and analogues	Carboxylic acids and derivatives	Amino acids, peptides, and analogues	NA	NA	NA	5.66954e+07	1.46919e+07	1.04729e+08	2.077e+07	2.56652e+06	2.46975e+06	1.90528e+07	1.04807e+07	4.56549e+06	3.21337e+06	5.37621e+07	1.8537e+07	2.44436e+07	3.5669e+06	3.34201e+07	325686	1.17311e+06	2.80805e+06	3.17908e+06	1.53263e+07	9.39436e+06	1.68834e+06	2.75534e+06	1.93493e+06	6.34071e+06	3.64242e+07	5.30545e+07	276251	3.01539e+07	7.10038e+06
HMDB0000866	POS	6.45	224.092	C11 H13 N O4	N-Acetyl-L-tyrosine	6.5190190383646e-05	0.292222017748151	41.7181930953049	level3	HMDB	NA	HMDB0000866	Organic acids and derivatives	Amino acids, peptides, and analogues	Carboxylic acids and derivatives	Amino acids, peptides, and analogues	NA	NA	NA	1.255e+06	825356	2.7087e+06	399065	125898	174168	589454	457417	188712	269212	4.20176e+06	3.13972e+06	2.35186e+06	560219	2.53448e+06	101751	140762	78809	161046	117073	155054	212949	115095	203936	286734	2.45584e+06	1.14255e+06	88736.3	1.40775e+06	4.44992e+06
HMDB0000872	NEG	11.019	257.175	C14 H26 O4	Tetradecanedioic acid	-0.00051459199738701	-1.99312805172027	79.0423994853876	level2	HMDB	NA	HMDB0000872	Lipids and lipid-like molecules	Fatty acids and conjugates	Fatty Acyls	Fatty acyls[FA]	NA	NA	NA	4.11815e+06	6.63354e+06	4.51425e+06	4.09508e+06	1.29178e+07	4.87739e+06	3.71422e+06	2.57738e+06	5.95287e+06	3.54455e+06	4.38937e+06	5.95427e+06	5.36219e+06	5.54083e+06	6.11583e+06	4.99178e+06	3.52071e+06	6.79585e+06	3.55804e+06	4.0502e+06	1.0002e+07	5.32965e+06	1.09127e+07	9.14409e+06	9.39916e+06	1.06908e+06	1.7646e+06	1.18525e+06	779871	2.49778e+06
HMDB0000873	NEG	3.528	123.045	C7 H8 O2	4-Methylcatechol	-6.87266040699797e-06	-0.0554012560497418	85.7373888862274	level2	HMDB	C06730	HMDB0000873	Benzenoids	Benzenediols	Phenols	Phenols and derivatives	Xenobiotics biodegradation and metabolism	Xylene degradation	map01100 Metabolic pathways;	797078	636193	645607	922003	825756	618458	814252	423086	756969	1.0883e+06	207742	853271	737391	845644	801852	664438	706595	627250	727170	408180	428982	721764	719995	616290	892631	56480.5	86104.3	186137	151526	505456
HMDB0000893	NEG	6.222	173.082	C8 H14 O4	Suberic acid	-0.00028178101655385	-1.61860128185888	98.0889891885675	level2	HMDB	C08278	HMDB0000893	Organic acids	Dicarboxylic acids	Carboxylic acids [Fig]	Organic acids	NA	NA	NA	1.83979e+07	2.43603e+07	1.08974e+07	1.58609e+07	1.08559e+07	1.52999e+07	2.80869e+07	2.2484e+07	1.27198e+07	2.9024e+07	8.20875e+07	1.14891e+07	9.62467e+06	2.68173e+07	1.36529e+07	8.81827e+06	1.48367e+07	9.47136e+06	1.79152e+07	9.01915e+06	2.0899e+07	1.49053e+07	2.05583e+07	2.5835e+07	1.06387e+07	4.0488e+07	2.49499e+07	1.47854e+07	2.11567e+07	3.04476e+07
HMDB0000895	POS	0.883	146.118	C7 H15 N O2	Acetylcholine	0.00029654171345328	2.04356105034107	81.4802978280565	level1	HMDB	C01996	HMDB0000895	Hormones and transmitters	Acetylcholine	Neurotransmitters [Fig]	Hormones and transmitters	Lipid metabolism	Glycerophospholipid metabolism	map00564 Glycerophospholipid metabolism;	2.33684e+06	6.32666e+06	4.91675e+06	2.24805e+06	7.19039e+06	6.66506e+06	2.91003e+06	7.85022e+06	2.82429e+06	6.79811e+06	1.32084e+07	4.13332e+06	3.2712e+06	2.43038e+06	3.51008e+06	4.76957e+06	6.46846e+06	5.2591e+06	5.91067e+06	1.25763e+07	6.7195e+06	4.05924e+06	7.39755e+06	6.53344e+06	3.96881e+06	7.82441e+06	7.3274e+06	4.71988e+06	2.94687e+06	9.68155e+06
HMDB0000905	NEG	5.754	330.061	C10 H14 N5 O6 P	2'-Deoxyadenosine 5'-monophosphate (dAMP)	0.00044744203120217	1.3515102700779	52.0741772524993	level3	HMDB	C00360	HMDB0000905	Nucleic acids	Deoxyribonucleotides	Nucleotides [Fig]	Nucleic acids	Nucleotide metabolism	Purine metabolism	map00230 Purine metabolism; map01100 Metabolic pathways;	200398	179463	147972	248980	214411	335620	243895	245089	210393	109565	140539	128719	190825	60114	164185	187523	5.71725e+06	160956	137749	119104	148862	156004	185740	143948	268351	90581.4	555545	976563	2.07944e+06	69147.3
HMDB0000930	NEG	6.896	147.045	C9 H8 O2	trans-Cinnamic acid	-0.00012104241770316	-0.817564548997957	84.7722753616393	level2	HMDB	C00423	HMDB0000930	Phenylpropanoids	Others	Monolignols	Phenylpropanoids	Metabolism of cofactors and vitamins	Ubiquinone and other terpenoid-quinone biosynthesis	map00130 Ubiquinone and other terpenoid-quinone biosynthesis; map00360 Phenylalanine metabolism; map00940 Phenylpropanoid biosynthesis; map01100 Metabolic pathways; map01110 Biosynthesis of secondary metabolites;	4.08426e+06	8.79327e+06	6.15689e+06	4.61583e+06	7.5648e+06	5.27847e+06	6.12944e+06	7.40817e+06	1.20601e+07	2.8463e+07	1.7595e+06	4.38541e+06	5.40391e+06	8.07809e+06	4.15273e+06	6.56195e+06	1.24893e+07	8.13326e+06	9.23169e+06	6.10345e+06	9.18561e+06	1.44311e+07	2.80141e+06	1.52688e+07	3.73434e+06	5.97805e+06	9.63102e+06	9.49697e+06	9.94718e+06	8.45195e+06
HMDB0000933	POS	9.579	229.143	C12 H20 O4	Traumatic acid	-9.45655469024587e-05	-0.414513627813198	73.5993899752241	level2	HMDB	C16308	HMDB0000933	FA Fatty acyls	FA0117 Dicarboxylic acids	FA01 Fatty Acids and Conjugates	Fatty acyls[FA]	Lipid metabolism	alpha-Linolenic acid metabolism	map00592 alpha-Linolenic acid metabolism; map01110 Biosynthesis of secondary metabolites;	264449	363535	264307	321032	327491	337587	510327	353218	302798	440027	1.18733e+06	328140	288825	572517	359865	348039	310603	336334	352432	238641	316802	251914	352957	368828	167950	367575	413887	338677	331986	382421
HMDB0000943	NEG	0.864	135.03	C4 H8 O5	L-Threonic acid	-5.61042670881307e-05	-0.41241864816722	99.2532531682171	level2	HMDB	C01620	HMDB0000943	Organic oxygen compounds	Carbohydrates and carbohydrate conjugates	Organooxygen compounds	Carbohydrates	Carbohydrate metabolism	Ascorbate and aldarate metabolism	map00053 Ascorbate and aldarate metabolism; map01100 Metabolic pathways;	1.75703e+08	1.10288e+08	1.3457e+08	2.3242e+08	1.17462e+08	1.18715e+08	1.24085e+08	2.52612e+08	1.67701e+08	4.47012e+07	3.87264e+07	7.1429e+07	1.31337e+08	1.33308e+08	6.53861e+07	7.44022e+07	1.51276e+08	8.79708e+07	9.11453e+07	7.67682e+07	6.67254e+07	9.2809e+07	5.40143e+07	8.36417e+07	1.68848e+07	1.53556e+08	1.10269e+08	8.29352e+07	9.61004e+07	9.73099e+07
HMDB0000954	POS	6.639	177.055	C10 H10 O4	trans-ferulic acid	0.00046932250063491	2.41846623917017	86.0461178319564	level2	HMDB	C01494	HMDB0000954	Phenylpropanoids	Coniferyl alcohol derivatives	Monolignols	Phenylpropanoids	Biosynthesis of other secondary metabolites	Phenylpropanoid biosynthesis	map00940 Phenylpropanoid biosynthesis; map01100 Metabolic pathways; map01110 Biosynthesis of secondary metabolites;	1.87741e+07	9.76623e+06	1.45737e+07	2.11725e+07	1.00931e+07	1.14712e+07	7.92599e+06	7.99714e+06	4.20539e+06	4.16657e+06	9.39717e+06	5.9224e+06	1.09169e+07	2.91413e+06	6.62272e+06	1.14263e+07	5.29335e+06	7.7926e+06	6.4916e+06	9.11832e+06	8.61783e+06	7.29218e+06	4.80397e+06	3.01112e+06	7.77933e+06	2.46249e+06	3.60771e+06	2.27307e+06	3.861e+06	1.39508e+06
HMDB0000955	NEG	6.64	193.05	C10 H10 O4	Isoferulic acid	-0.00035200221626041	-1.813902966483	90.7662416053555	level2	HMDB	C10470	HMDB0000955	Phenylpropanoids and polyketides	Hydroxycinnamic acids and derivatives	Cinnamic acids and derivatives	Polyketides[PK]	NA	NA	NA	8.18707e+06	6.24124e+06	6.89543e+06	9.33843e+06	3.67439e+06	4.1606e+06	2.82855e+06	2.6882e+06	3.02868e+06	3.7969e+06	4.41839e+06	2.34667e+06	4.83982e+06	815282	3.02589e+06	4.12068e+06	1.66216e+06	3.17195e+06	2.54801e+06	4.47808e+06	4.69342e+06	4.18805e+06	3.39173e+06	2.37685e+06	3.50521e+06	1.22065e+06	1.41766e+06	1.05425e+06	1.68334e+06	963118
HMDB0000958	NEG	1.453	173.009	C6 H6 O6	trans-Aconitic acid	-0.00023475839842035	-1.3490587522378	87.0322011084377	level2	HMDB	C02341	HMDB0000958	Organic acids	Tricarboxylic acids	Carboxylic acids [Fig]	Organic acids	Carbohydrate metabolism	C5-Branched dibasic acid metabolism	map00660 C5-Branched dibasic acid metabolism; map01100 Metabolic pathways;	3.11846e+07	7.82351e+06	9.54414e+06	1.40225e+07	7.50557e+06	3.16745e+07	1.08311e+07	1.69915e+07	6.06265e+06	1.27504e+07	5.06394e+06	5.18872e+06	8.2634e+06	1.69329e+07	4.43366e+06	1.18537e+07	2.16083e+07	7.93433e+06	1.00977e+07	1.00808e+07	8.23188e+06	2.60738e+06	3.93834e+06	2.57997e+06	8.84334e+06	2.34852e+07	1.33629e+08	1.61534e+08	4.73532e+07	2.54427e+07
HMDB0000975	NEG	0.975	387.114	C12 H22 O11	alpha,alpha-Trehalose	-0.00051050425838639	-1.49219546336674	96.1360470421178	level2	HMDB	C01083	HMDB0000975	Carbohydrates	Disaccharides	Oligosaccharides [Fig]	Carbohydrates	Carbohydrate metabolism	Starch and sucrose metabolism	map00500 Starch and sucrose metabolism; map01100 Metabolic pathways; map01110 Biosynthesis of secondary metabolites; map02010 ABC transporters;	6.96457e+08	3.4606e+08	2.67246e+08	8.63584e+08	5.3124e+08	5.31667e+08	8.05786e+08	6.02828e+08	4.20567e+08	2.0103e+07	1.41843e+08	1.64637e+08	4.2571e+08	1.1141e+08	1.95836e+08	3.89105e+08	2.25463e+08	4.23983e+08	3.62595e+08	3.19842e+07	1.2721e+08	1.63533e+08	1.95483e+08	1.51098e+08	2.31364e+08	2.78378e+08	9.65854e+07	2.69981e+08	2.97033e+08	1.60491e+08
HMDB0000991	POS	1.642	160.133	C8 H17 N O2	DL-alpha-Aminocaprylic acid	0.0001564764062607	0.983349524048212	82.5819753966232	level2	HMDB	NA	HMDB0000991	Organic acids and derivatives	Amino acids, peptides, and analogues	Carboxylic acids and derivatives	Amino acids, peptides, and analogues	NA	NA	NA	4.52498e+06	2.55512e+06	2.35336e+07	6.28917e+06	2.30858e+07	5.81627e+06	6.02835e+06	1.10441e+06	291245	143123	3.27568e+07	1.326e+07	1.04893e+07	5.54574e+07	9.6346e+06	3.14747e+07	3.9611e+06	3.63441e+06	5.24207e+07	4.91764e+07	3.248e+07	4.51891e+07	7.53163e+06	88210.4	1.62793e+07	3.08512e+06	1.24862e+06	7.54677e+06	1.1283e+08	83490.7
HMDB0000992	POS	5.276	180.066	C9 H9 N O3	3-Succinoylpyridine	0.0002541842358994	1.41956176683825	66.9019040939583	level2	HMDB	C19569	HMDB0000992	Organic acids and derivatives	Gamma-keto acids and derivatives	Keto acids and derivatives	Organic acids	Metabolism of cofactors and vitamins	Nicotinate and nicotinamide metabolism	map00760 Nicotinate and nicotinamide metabolism; map01100 Metabolic pathways;	3.78836e+07	3.18998e+07	2.58833e+07	3.15527e+07	3.75403e+07	2.71368e+07	3.1005e+07	2.1453e+07	1.42799e+07	1.08514e+07	1.7925e+07	2.16794e+07	2.58792e+07	1.36111e+07	1.81117e+07	4.24698e+07	2.8887e+07	4.65245e+07	3.66746e+07	3.12828e+07	2.31954e+07	1.78174e+07	2.27382e+07	2.17456e+07	3.71518e+07	2.81825e+07	2.90591e+07	5.71515e+07	7.27264e+07	4.38423e+07
HMDB0001031	NEG	0.858	213.017	C5 H11 O7 P	2-Deoxyribose 5-phosphate	-0.00014094351215021	-0.658539952245593	5.13034838782455	level3	HMDB	NA	HMDB0001031	Organic oxygen compounds	Carbohydrates and carbohydrate conjugates	Organooxygen compounds	Carbohydrates	NA	NA	NA	4.66383e+06	5.23013e+06	2.70959e+06	6.06815e+06	6.35782e+06	1.55961e+07	7.47909e+06	9.05458e+06	1.02237e+07	1.61798e+06	1.17046e+06	1.34025e+06	2.73717e+06	2.27788e+06	1.10293e+06	4.88215e+06	1.18738e+07	2.49656e+06	5.37543e+06	2.72971e+06	1.93701e+06	4.16805e+06	2.69684e+06	1.99713e+06	3.60471e+06	3.93589e+06	2.49113e+06	3.33506e+06	2.8509e+06	1.7119e+06
HMDB0001043	POS	11.564	287.236	C20 H32 O2	Arachidonic acid	-18.0112757940734	-59200.8354207503	84.2765690944841	level2	HMDB	C00219	HMDB0001043	Lipids	Unsaturated fatty acids	Fatty acids [Fig]	Fatty acyls[FA]	Lipid metabolism	Arachidonic acid metabolism	map00590 Arachidonic acid metabolism; map00591 Linoleic acid metabolism; map01040 Biosynthesis of unsaturated fatty acids; map01100 Metabolic pathways;	705028	132899	44103.4	628446	107457	6.43186e+06	54610.6	702199	1.8692e+06	1.70129e+06	212064	89941.7	1.01143e+06	448831	59021.7	41959.7	824370	1.26717e+06	1.27263e+06	1.51079e+06	1.39966e+06	41634.6	56315	353791	46154.8	3.18032e+06	4.78339e+06	6.90594e+06	1.21721e+07	1.21015e+06
HMDB0001065	POS	3.988	138.092	C8 H11 N O	Phenylethanolamine	0.0002884873391622	2.1044556959554	72.2402120496224	level2	HMDB	C02735	HMDB0001065	Organic nitrogen compounds	Amines	Organonitrogen compounds	Amines	NA	NA	NA	23252.8	22456.4	20075.5	18842.8	24148.2	42288.2	21846.9	27862.4	255944	27095.2	23603.8	30632.4	26999.3	26065.6	20562.8	8.54899e+06	47426.2	212924	46399.1	132417	23404.9	22619	504884	25875.1	93894.3	26241.9	38135.2	73922.8	59110.8	31632.6
HMDB0001138	NEG	1.172	188.056	C7 H11 N O5	N-Acetyl-DL-glutamic acid	-0.00021617080753344	-1.14337539147849	82.6979380449839	level2	HMDB	C00624	HMDB0001138	Organic acids and derivatives	Amino acids, peptides, and analogues	Carboxylic acids and derivatives	Amino acids, peptides, and analogues	Amino acid metabolism	Arginine biosynthesis	map00220 Arginine biosynthesis; map01100 Metabolic pathways; map01110 Biosynthesis of secondary metabolites; map01210 2-Oxocarboxylic acid metabolism; map01230 Biosynthesis of amino acids;	4.90161e+06	8.17764e+06	7.02484e+06	8.07939e+06	7.59972e+06	4.84739e+06	3.94166e+07	6.79877e+06	7.18335e+06	4.06176e+06	1.33905e+07	7.22385e+06	8.80433e+06	5.80143e+06	9.74138e+06	4.29214e+06	4.5559e+06	8.19247e+06	4.02123e+06	4.78407e+06	7.74794e+06	6.98687e+06	8.16127e+06	7.10478e+06	7.91e+06	2.5806e+06	1.51892e+06	1.75426e+06	2.02972e+06	2.94265e+06
HMDB0001160	NEG	14.967	353.2	C23 H46 O2	Tricosanoic acid	-0.142856709273815	-403.151679789351	93.5279230411332	level2	HMDB	NA	HMDB0001160	Lipids and lipid-like molecules	Fatty acids and conjugates	Fatty Acyls	Fatty acyls[FA]	NA	NA	NA	5.3557e+06	7.42312e+06	2.31294e+06	7.15848e+06	1.19887e+06	3.08718e+06	4.38697e+06	4.01812e+06	2.38442e+06	1.87315e+07	6.45583e+06	1.1256e+06	1.14808e+06	3.83765e+06	2.22756e+06	1.42377e+06	1.47473e+06	1.497e+06	4.26289e+06	675645	4.21141e+06	4.79301e+06	3.42913e+06	1.20035e+07	2.5188e+06	1.54661e+08	4.40117e+07	1.47845e+07	4.67322e+07	4.53648e+06
HMDB0001173	POS	1.364	298.097	C11 H15 N5 O3 S	5'-S-Methyl-5'-thioadenosine	-5.6646339260169e-05	-0.190670918458739	79.4015954455759	level2	HMDB	C00170	HMDB0001173	Nucleosides, nucleotides, and analogues	5'-deoxy-5'-thionucleosides	5'-deoxyribonucleosides	Nucleic acids and analogues	Amino acid metabolism	Cysteine and methionine metabolism	map00270 Cysteine and methionine metabolism; map00908 Zeatin biosynthesis; map01100 Metabolic pathways;	194077	141007	145848	172314	148027	236491	193870	181581	1.36536e+06	233728	207726	156178	177495	230408	181723	241019	279768	777066	185060	283893	251735	339794	1.7794e+06	166163	1.38799e+06	144662	204419	1.03847e+06	178702	133734
HMDB0001232	NEG	5.527	138.02	C6 H5 N O3	4-Nitrophenol	-4.93969810975159e-05	-0.355305094461303	75.70345153629	level2	HMDB	C00870	HMDB0001232	Benzenoids	Nitrophenols	Phenols	Phenols and derivatives	Xenobiotics biodegradation and metabolism	Aminobenzoate degradation	NA	635048	1.42872e+06	700460	736414	801416	4.04361e+06	471088	397532	527425	1.09268e+06	669642	633674	867876	497490	639432	2.07976e+06	3.39006e+06	1.09464e+06	853913	945563	693727	362915	620256	614464	434298	351027	5.02841e+06	9.49181e+06	5.45386e+06	590806
HMDB0001238	POS	5.765	219.113	C12 H14 N2 O2	N-Acetylserotonin	0.00014620547329968	0.670342814760834	84.0238756423794	level2	HMDB	C00978	HMDB0001238	Organoheterocyclic compounds	Hydroxyindoles	Indoles and derivatives	Indole and derivatives	Amino acid metabolism	Tryptophan metabolism	map00380 Tryptophan metabolism; map01100 Metabolic pathways;	783560	667351	537467	863344	934637	903893	1.08964e+06	1.20774e+06	944033	633241	480332	432988	694933	206674	556247	629443	289395	545724	611262	609192	1.73866e+06	510400	607103	342067	864314	374844	4.96174e+06	3.29782e+06	1.64417e+06	158573
HMDB0001250	POS	0.891	136.076	C8 H9 N O	Acetanilide	0.00033495957143259	2.47992526035718	70.9652095008693	level2	HMDB	C07565	HMDB0001250	Benzenoids	NA	Benzene and substituted derivatives	Benzene and derivatives	NA	NA	NA	2.8525e+07	1.08272e+07	9.09579e+06	3.65714e+07	1.13737e+07	2.23561e+07	1.82435e+07	2.24228e+07	1.07626e+07	1.50292e+06	1.63221e+07	7.87359e+06	1.19799e+07	1.02716e+07	1.03904e+07	8.42672e+06	9.26878e+06	8.2338e+06	8.92067e+06	1.18641e+07	8.55978e+06	6.18261e+06	1.00698e+07	9.53379e+06	8.73998e+06	1.35125e+07	1.30464e+07	1.60734e+07	1.50359e+07	6.55154e+06
HMDB0001388	POS	15.257	279.232	C18 H30 O2	alpha-Linolenic acid	0.00013789890630278	0.495638833395728	90.9442322830068	level2	HMDB	C06427	HMDB0001388	Lipids	Unsaturated fatty acids	Fatty acids [Fig]	Fatty acyls[FA]	Lipid metabolism	alpha-Linolenic acid metabolism	map00592 alpha-Linolenic acid metabolism; map01040 Biosynthesis of unsaturated fatty acids; map01100 Metabolic pathways; map01110 Biosynthesis of secondary metabolites;	140855	84481	95512.9	119064	104544	387019	122255	91746.7	238306	170203	107577	111494	93521.6	708412	90314.8	99205.4	122585	102882	109274	72264.9	929493	126262	109634	122725	142032	160478	1.3584e+06	146771	128817	322534
HMDB0001442	POS	14.44	372.275	C20 H34 O5	Prostaglandin E1	17.0266603918905	48065.2393807019	75.2031653513275	level2	HMDB	C04741	HMDB0001442	Lipids	Prostaglandins	Eicosanoids [Fig]	Fatty acyls[FA]	NA	NA	NA	25619.2	26026	27485.5	32561	30258	187156	35924	40950.9	39417.2	56519.5	37779.9	40624.4	32919.8	132140	37839	32361.8	73113.3	31703.5	51425.9	31427.3	46796.5	36928.2	34479.6	52080.6	42837.1	9812.37	637149	145399	110999	11144.8
HMDB0001491	NEG	5.772	246.017	C8 H10 N O6 P	Pyridoxal 5′-phosphate	-0.00031373777341059	-1.27006705888554	7.39895015528425	level3	HMDB	C00018	HMDB0001491	Vitamins and cofactors	Coenzymes [Fig]	Cofactors	Cofactors	Metabolism of cofactors and vitamins	Thiamine metabolism	map00730 Thiamine metabolism; map00750 Vitamin B6 metabolism; map01100 Metabolic pathways;	112157	164659	133929	119432	113208	317902	135271	132563	108073	44220.6	90419.8	74050.9	99341.7	29055.6	61312.2	145584	142396	113378	92027	124754	100090	121261	88673.2	76767.4	103316	84245.1	1.37619e+06	1.023e+06	432660	59123.8
HMDB0001517	NEG	6.139	337.056	C9 H15 N4 O8 P	AICA ribonucleotide	0.00039742637517292	1.17559942781873	12.4843561972457	level3	HMDB	C04677	HMDB0001517	Nucleosides, nucleotides, and analogues	1-ribosyl-imidazolecarboxamides	Imidazole ribonucleosides and ribonucleotides	Imidazole and derivatives	Nucleotide metabolism	Purine metabolism	map00230 Purine metabolism; map00340 Histidine metabolism; map01100 Metabolic pathways; map01110 Biosynthesis of secondary metabolites;	3.30614e+06	665889	648225	1.00664e+06	1.10502e+06	4.05416e+06	578107	1.16806e+06	946370	4.23031e+06	598692	364191	1.36601e+06	2.72255e+06	355227	636208	1.28834e+06	376094	496864	1.00597e+06	1.33131e+06	735788	1.19951e+06	391513	1.9594e+06	427919	2.6753e+06	4.38381e+06	2.54259e+06	1.59419e+06
HMDB0001545	POS	1.179	168.066	C8 H9 N O3	Pyridoxal	0.0003853478778808	2.30666784708934	75.2607948569301	level1	HMDB	C00250	HMDB0001545	Vitamins and cofactors	Water-soluble vitamins [Fig]	Vitamins	Vitamins	Metabolism of cofactors and vitamins	Vitamin B6 metabolism	map00750 Vitamin B6 metabolism; map01100 Metabolic pathways;	3.88139e+06	7.0671e+06	7.46123e+06	7.87871e+06	6.64151e+06	3.49455e+06	6.58049e+06	4.1892e+06	5.07817e+06	5.32968e+06	2.68673e+06	4.24498e+06	3.26145e+06	2.9229e+06	3.77179e+06	3.98157e+06	2.08881e+06	1.69088e+06	1.83999e+06	2.08333e+06	3.63276e+06	3.5858e+06	1.86663e+06	4.15847e+06	4.84898e+06	3.20165e+07	1.90755e+07	1.43719e+06	2.3779e+06	6.54621e+06
HMDB0001547	POS	7.981	347.221	C21 H30 O4	Corticosterone	-0.00053241654552493	-1.53782318477563	80.9884774800133	level2	HMDB	C02140	HMDB0001547	Steroids	Pregnane derivatives [Fig]	21-Carbon atoms	Sterol lipids[ST]	Lipid metabolism	Steroid hormone biosynthesis	map01100 Metabolic pathways;	608742	5498.49	633865	211113	4539.36	3725.59	42934.3	55976.2	2922.43	10187.7	187151	199985	326096	254957	442810	3753.17	5650.2	3669.37	3410.37	10153.9	3648.19	8125.89	4568.98	4285.5	4157.85	227256	94722.1	4050.84	89560.2	25262.8
HMDB0001587	NEG	5.337	149.024	C8 H6 O3	Phenylglyoxylic acid	-0.0001933263779108	-1.28857025327314	85.5033417123724	level2	HMDB	C02137	HMDB0001587	Benzenoids	Benzoyl derivatives	Benzene and substituted derivatives	Benzene and derivatives	Amino acid metabolism	Phenylalanine metabolism	map00360 Phenylalanine metabolism; map01100 Metabolic pathways;	34251.4	37317.3	35975.4	35058	49006.3	38196.9	34385.9	26636.5	32053.1	1.05606e+06	27919.6	38743.3	33199.4	77746.2	60006.7	50157.7	31233.9	44571.3	44001.2	58819.7	29727.4	45469.5	28564	25815.9	44697.8	260931	58976.2	2.32614e+06	28111.4	36915.5
HMDB0001624	NEG	5.135	131.071	C6 H12 O3	2-Hydroxycaproic acid	-9.09384969816074e-05	-0.688517796044639	93.8040245549559	level2	HMDB	NA	HMDB0001624	Lipids and lipid-like molecules	Fatty acids and conjugates	Fatty Acyls	Fatty acyls[FA]	NA	NA	NA	3.17634e+06	3.12114e+06	4.47621e+06	3.95249e+06	4.29149e+06	1.95177e+06	4.35514e+06	3.02369e+06	3.28339e+06	2.81366e+06	4.23973e+06	3.66629e+06	5.06316e+06	2.37203e+06	3.78225e+06	7.25052e+06	2.67281e+06	6.60578e+06	6.88722e+06	8.78792e+06	5.52192e+06	2.60744e+07	7.3889e+06	7.38806e+06	3.87867e+06	2.66793e+06	1.63797e+06	1.69064e+06	3.67058e+06	6.05034e+06
HMDB0001645	POS	6.414	132.102	C6 H13 N O2	L-Norleucine	0.00027384425624177	2.08890523728645	73.756683646607	level2	HMDB	C01933	HMDB0001645	FA Fatty acyls	FA0110 Amino fatty acids	FA01 Fatty Acids and Conjugates	Fatty acyls[FA]	NA	NA	NA	705922	1.0565e+06	486172	888343	755414	969415	952527	1.01847e+06	1.0192e+06	1.34474e+06	436827	722933	798503	1.03711e+06	902995	752065	879208	670607	750407	661588	960214	1.06534e+06	584399	1.21445e+06	1.52135e+06	2.19903e+06	5.34095e+06	1.80728e+06	2.19089e+06	5.08819e+07
HMDB0001713	NEG	6.164	163.04	C9 H8 O3	3-Coumaric acid	-0.00017940549099648	-1.09362021096021	96.6364181091088	level2	HMDB	C12621	HMDB0001713	Phenylpropanoids and polyketides	Hydroxycinnamic acids and derivatives	Cinnamic acids and derivatives	Polyketides[PK]	Amino acid metabolism	Phenylalanine metabolism	map00360 Phenylalanine metabolism; map01100 Metabolic pathways;	1.25418e+08	1.27707e+08	1.16797e+08	1.30934e+08	1.26295e+08	1.29143e+08	1.23078e+08	9.96273e+07	1.42073e+08	1.5708e+08	1.32261e+08	1.14531e+08	1.32898e+08	1.19124e+08	1.42682e+08	8.68517e+07	1.09599e+08	1.21836e+08	1.09254e+08	1.31835e+08	1.25675e+08	1.76087e+08	9.25037e+07	1.36846e+08	1.17799e+08	1.06872e+08	1.70164e+08	1.04398e+08	1.43968e+08	9.65391e+07
HMDB0001847	POS	4.997	195.088	C8 H10 N4 O2	Caffeine	0.00037327766546013	1.92331483540507	98.596373792248	level2	HMDB	C07481	HMDB0001847	Alkaloids	Purine alkaloids	Others	Alkaloids	Biosynthesis of other secondary metabolites	Caffeine metabolism	map00232 Caffeine metabolism; map01100 Metabolic pathways; map01110 Biosynthesis of secondary metabolites;	3.32969e+08	1.41209e+08	1.5847e+08	4.04409e+09	4.4473e+08	3.63027e+08	5.60243e+08	3.31382e+08	1.5703e+08	7.05455e+08	5.98817e+08	1.46563e+08	1.53276e+08	5.91992e+08	8.21992e+08	6.00031e+08	1.80795e+08	4.72273e+08	3.17437e+08	1.96202e+08	3.30483e+08	1.6837e+08	3.07605e+08	1.98023e+08	1.72888e+08	3.5453e+08	2.52172e+08	3.11406e+08	2.8099e+08	8.03952e+08
HMDB0001858	NEG	4.272	107.05	C7 H8 O	4-Methylphenol	-6.27640623918069e-06	-0.0580839402837842	86.1141600403452	level2	HMDB	C01468	HMDB0001858	Benzenoids	Cresols	Phenols	Phenols and derivatives	Xenobiotics biodegradation and metabolism	Toluene degradation	map01100 Metabolic pathways;	46484.4	83015.7	45236.1	98796.6	22401	28754.7	43336.6	74204.2	72474.6	114674	12430	9837.46	67304.6	37488.6	33683.5	58984.1	73397.3	30771.8	63713.3	39796.2	60388	11350.9	224644	16595.1	34651.1	730170	160198	1.84535e+06	135544	247194
HMDB0001859	POS	3.307	152.071	C8 H9 N O2	Paracetamol	0.00028723398438046	1.90141437561073	76.4953623165611	level2	HMDB	C06804	HMDB0001859	Benzenoids	1-hydroxy-2-unsubstituted benzenoids	Phenols	Phenols and derivatives	Digestive system	Bile secretion	NA	830716	1.6371e+06	1.46728e+06	1.38086e+06	1.68695e+06	1.04453e+06	1.6984e+06	1.3825e+06	611125	1.64556e+06	1.14233e+06	1.19243e+06	1.03597e+06	570487	1.37329e+06	1.71686e+06	305011	1.30676e+06	967043	713507	1.10862e+06	824738	1.18812e+06	653623	1.56602e+06	98920.2	339167	291779	172814	6.39377e+06
HMDB0001879	NEG	7.034	179.035	C9 H8 O4	Acetylsalicylic acid	-0.00026811806080218	-1.48919516355486	88.9925832998297	level2	HMDB	C01405	HMDB0001879	Benzenoids	Benzoic acids and derivatives	Benzene and substituted derivatives	Benzene and derivatives	Digestive system	Bile secretion	NA	40385.5	42818.2	68518.5	28843.2	45368.1	33515.7	59125	44248.9	38328.2	34925.9	47728.4	49196.1	42468.8	37773.7	45057.3	66995.1	26282.5	55871.2	43001.5	52371.7	46787.5	28082.7	57007	28294	56103.9	178446	78066.8	85396.2	58448.9	123872
HMDB0001894	POS	4.484	295.129	C14 H18 N2 O5	Aspartame	-6.65307797476089e-05	-0.226201632880099	54.2515259898837	level3	HMDB	C11045	HMDB0001894	Organic acids and derivatives	Amino acids, peptides, and analogues	Carboxylic acids and derivatives	Amino acids, peptides, and analogues	Sensory system	Taste transduction	NA	1.56522e+07	1.35923e+07	9.24304e+06	1.01273e+07	1.4118e+07	1.98082e+07	2.2528e+07	1.37001e+07	1.12459e+07	1.04819e+07	9.34622e+06	9.23791e+06	1.38037e+07	8.56762e+06	1.28663e+07	9.28022e+06	1.07814e+07	8.94874e+06	1.16337e+07	1.29407e+07	4.76091e+06	8.57615e+06	6.30714e+06	7.68407e+06	1.17846e+07	1.33909e+07	1.26963e+07	1.83351e+07	2.07351e+07	9.83654e+06
HMDB0001895	NEG	7.035	137.024	C7 H6 O3	Salicylic acid	-9.00515700834603e-05	-0.652397775372577	99.5776970355731	level2	HMDB	C00805	HMDB0001895	Benzenoids	Benzoic acids and derivatives	Benzene and substituted derivatives	Benzene and derivatives	Xenobiotics biodegradation and metabolism	Dioxin degradation	map01100 Metabolic pathways; map01110 Biosynthesis of secondary metabolites; map04075 Plant hormone signal transduction;	362515	277989	239370	544956	126528	130879	157413	455075	427113	715960	515584	439467	132664	173068	494454	172508	461198	193695	178672	169380	200959	352008	176053	487650	159851	645443	338223	328893	259430	454949
HMDB0001900	NEG	1.314	147.03	C5 H8 O5	delta-Ribono-1,4-lactone	-8.09361718552282e-05	-0.54672870390475	75.6424146899861	level2	HMDB	NA	HMDB0001900	Organic oxygen compounds	Carbohydrates and carbohydrate conjugates	Organooxygen compounds	Carbohydrates	NA	NA	NA	4.25452e+06	4.42865e+06	4.59568e+06	7.37578e+06	5.59044e+06	3.63365e+06	1.09568e+07	7.00414e+06	5.31869e+06	1.76547e+06	3.23885e+06	3.13115e+06	5.16211e+06	1.28519e+06	3.87308e+06	9.22189e+06	2.17239e+06	1.3226e+07	7.06614e+06	6.08356e+06	3.26723e+06	3.02767e+06	4.40777e+06	8.92226e+06	4.82038e+06	2.26464e+06	794320	1.30769e+06	2.19268e+06	1.85894e+06
HMDB0001944	POS	10.849	275.13	C16 H19 Cl N2	Chlorpheniramine	-0.00064087014021652	-2.33788685799358	22.108371025096	level3	HMDB	C07780	HMDB0001944	NA	NA	NA	NA	NA	NA	NA	108853	133593	108170	149455	181877	182654	167367	165318	175574	167273	143952	171476	146273	246696	99765.3	151910	180689	132460	160520	101699	178362	158322	1.15033e+08	263980	341755	145400	124602	129720	101742	122756
HMDB0001972	NEG	5	152.035	C7 H7 N O3	3-Aminosalicylic acid	-0.00014487121092088	-0.946607137735942	50.5136819712736	level3	HMDB	NA	HMDB0001972	Benzenoids	Benzoic acids and derivatives	Benzene and substituted derivatives	Benzene and derivatives	NA	NA	NA	2.58926e+06	810534	2.08165e+06	714660	2.2286e+06	2.37673e+06	795262	723343	995850	907358	766602	701866	1.03689e+06	1.88326e+06	1.02573e+06	1.58112e+06	704141	1.46334e+06	802142	934677	1.47581e+06	1.47842e+06	781497	541404	657219	1.53516e+06	3.54325e+06	1.07155e+06	1.45354e+06	898824
HMDB0002005	POS	1.18	166.054	C5 H11 N O3 S	Methionine sulfoxide	0.00030609435486894	1.85460066860059	82.6248967486058	level2	HMDB	C02989	HMDB0002005	Organic acids and derivatives	Amino acids, peptides, and analogues	Carboxylic acids and derivatives	Amino acids, peptides, and analogues	Amino acid metabolism	Cysteine and methionine metabolism	map00270 Cysteine and methionine metabolism;	1.76652e+07	2.22103e+07	1.83531e+07	1.54166e+07	2.97032e+07	2.95951e+07	2.53052e+07	2.2911e+07	2.73641e+07	6.3121e+06	2.92532e+07	2.28877e+07	2.13593e+07	1.70241e+07	2.60188e+07	2.03219e+07	1.91359e+07	2.42825e+07	2.01205e+07	2.52583e+07	2.25983e+07	1.90693e+07	2.14163e+07	2.50201e+07	2.03257e+07	1.22933e+07	1.02841e+07	1.38624e+07	1.39989e+07	1.1676e+07
HMDB0002035	POS	6.164	165.055	C9 H8 O3	4-Coumaric acid	0.00028850998947405	1.75869954592927	90.3065367993052	level2	HMDB	C00811	HMDB0002035	Phenylpropanoids	Paracoumaryl alcohol derivatives	Monolignols	Phenylpropanoids	Metabolism of cofactors and vitamins	Ubiquinone and other terpenoid-quinone biosynthesis	map00130 Ubiquinone and other terpenoid-quinone biosynthesis; map00350 Tyrosine metabolism; map00940 Phenylpropanoid biosynthesis; map00950 Isoquinoline alkaloid biosynthesis; map01100 Metabolic pathways; map01110 Biosynthesis of secondary metabolites;	1.70273e+07	1.58518e+07	1.53484e+07	1.82771e+07	1.84727e+07	1.79502e+07	1.6807e+07	1.35706e+07	1.86897e+07	1.24336e+07	1.47681e+07	1.39423e+07	1.66334e+07	1.39086e+07	1.79152e+07	1.17335e+07	1.42967e+07	1.54753e+07	1.43647e+07	1.85699e+07	1.68726e+07	2.13584e+07	1.18457e+07	1.76956e+07	1.63825e+07	1.36756e+07	2.07326e+07	1.43526e+07	1.94603e+07	1.21279e+07
HMDB0002040	POS	4.843	161.06	C10 H10 O3	4-Methoxycinnamic acid	-18.0102513856429	-101145.392262293	86.7435562940776	level2	HMDB	NA	HMDB0002040	Phenylpropanoids and polyketides	Cinnamic acids	Cinnamic acids and derivatives	Polyketides[PK]	NA	NA	NA	5.59265e+06	2.82219e+06	3.44728e+06	6.05905e+06	6.59157e+06	4.8508e+06	4.41431e+06	8.62007e+06	7.00152e+06	7.20582e+06	3.35768e+06	3.22833e+06	3.10851e+06	3.60083e+06	3.13097e+06	6.9131e+06	1.9007e+07	9.58319e+06	1.23362e+07	8.76856e+06	1.8425e+06	3.15921e+06	1.94951e+06	4.90846e+06	2.53014e+06	4.16047e+06	4.09636e+06	5.29343e+06	4.46904e+06	8.3861e+06
HMDB0002059	NEG	13.704	215.165	C12 H24 O3	12-Hydroxydodecanoic acid	-0.00042719175777961	-1.97616102788709	73.9977782621665	level2	HMDB	C08317	HMDB0002059	FA Fatty acyls	FA0105 Hydroxy fatty acids	FA01 Fatty Acids and Conjugates	Fatty acyls[FA]	NA	NA	NA	1.39141e+06	1.54084e+06	1.21117e+06	1.14557e+06	1.41332e+06	1.5946e+06	1.58263e+06	1.70374e+06	1.3621e+06	1.85786e+06	2.27357e+06	1.67436e+06	1.30477e+06	1.73432e+06	1.74046e+06	1.64949e+06	1.34883e+06	1.24285e+06	955687	1.30137e+06	3.3537e+06	2.92583e+06	2.34832e+06	3.06945e+06	2.01569e+06	759896	795599	729635	630206	2.19996e+06
HMDB0002085	POS	4.124	199.06	C9 H10 O5	Syringic acid	0.00036083660265262	1.82192102409997	90.4981621019053	level2	HMDB	C10833	HMDB0002085	Benzenoids	Benzoic acids and derivatives	Benzene and substituted derivatives	Benzene and derivatives	Xenobiotics biodegradation and metabolism	Aminobenzoate degradation	NA	8.71512e+06	1.40187e+07	5.64319e+06	7.83305e+06	1.60763e+07	8.51938e+06	5.97808e+06	6.68106e+06	5.23224e+06	1.01159e+07	1.0314e+06	2.27092e+06	2.81229e+06	2.91702e+06	1.70869e+06	8.22022e+06	1.32159e+07	7.60954e+06	1.01776e+07	7.34623e+06	2.79874e+06	4.54866e+06	2.68859e+06	7.87492e+06	6.05399e+06	2.97154e+06	4.2145e+06	1.72331e+07	1.75217e+07	4.85843e+06
HMDB0002088	POS	20.871	308.295	C20 H39 N O2	Oleoyl ethanolamide	-18.0105973740785	-55366.4423994123	80.935452551858	level2	HMDB	C20792	HMDB0002088	Organic nitrogen compounds	Amines	Organonitrogen compounds	Amines	Signal transduction	cAMP signaling pathway	NA	1.0229e+07	389118	1.31585e+06	2.08809e+06	1.03506e+06	1.05052e+06	5.70715e+06	2.18698e+07	2.1149e+07	6.75818e+07	6.24731e+06	1.21246e+07	367198	2.86447e+07	9.33214e+06	382812	4.92432e+06	6.23686e+06	7.75371e+06	217280	8.44259e+06	139369	5.03385e+06	1.07268e+06	1.82035e+06	1.43569e+07	1.32692e+06	1.73227e+06	9.07013e+06	2.28816e+06
HMDB0002092	NEG	1.275	129.019	C5 H6 O4	Itaconic acid	2.94304112458121e-05	0.226341450932367	99.996476714792	level2	HMDB	C00490	HMDB0002092	FA Fatty acyls	FA0117 Dicarboxylic acids	FA01 Fatty Acids and Conjugates	Fatty acyls[FA]	Carbohydrate metabolism	C5-Branched dibasic acid metabolism	map00660 C5-Branched dibasic acid metabolism; map01100 Metabolic pathways;	9.68253e+08	3.20922e+08	4.3557e+08	6.05837e+08	2.52673e+08	1.15285e+09	3.71598e+08	6.59173e+08	2.52658e+08	8.03801e+08	3.36019e+08	2.68679e+08	3.5372e+08	8.5407e+08	2.26148e+08	4.14588e+08	9.47961e+08	3.06083e+08	3.94713e+08	3.4337e+08	4.23004e+08	7.09046e+07	1.4668e+08	1.02265e+08	3.41263e+08	8.21712e+08	3.34628e+09	3.16865e+09	1.47865e+09	9.58502e+08
HMDB0002117	POS	20.392	282.279	C18 H35 N O	Oleamide	-1.63473316092677e-05	-0.0581193274684956	91.376508122825	level2	HMDB	C19670	HMDB0002117	FA Fatty acyls	FA0801 Primary amides	FA08 Fatty amides	Fatty acyls[FA]	NA	NA	NA	8.17631e+09	2.11831e+09	4.77397e+09	7.23708e+09	1.76446e+09	3.98757e+09	5.42567e+09	1.61892e+10	1.63334e+10	5.64471e+09	5.12953e+09	9.06736e+09	6.99342e+08	1.84243e+10	7.26618e+09	7.6929e+08	3.46678e+09	4.29345e+09	6.2495e+09	1.24435e+09	6.2918e+09	6.82048e+08	3.59007e+09	5.1299e+09	7.71847e+08	9.82758e+09	4.6961e+09	7.74479e+09	7.78658e+09	3.61823e+09
HMDB0002184	NEG	4.983	180.066	C9 H11 N O3	L-threo-3-Phenylserine	-0.0002449187349498	-1.35258998807724	34.8517531694031	level3	HMDB	C03290	HMDB0002184	Organic acids and derivatives	Amino acids, peptides, and analogues	Carboxylic acids and derivatives	Amino acids, peptides, and analogues	NA	NA	NA	1.14265e+07	1.60606e+06	1.03884e+07	1.595e+06	6.05197e+06	8.08725e+06	1.64911e+06	2.22439e+06	1.79745e+06	2.42519e+06	6.078e+06	2.05189e+06	2.64591e+06	1.64604e+06	2.07699e+06	6.68652e+06	944223	5.10175e+06	1.89565e+06	2.48188e+06	1.18973e+07	7.17118e+06	5.41606e+06	1.63291e+06	1.59472e+06	1.8128e+06	1.81045e+06	406631	520118	805674
HMDB0002203	NEG	11.266	187.134	C10 H20 O3	3-Hydroxydecanoic acid	-0.00025461785841685	-1.35333355123089	89.2150425278804	level2	HMDB	NA	HMDB0002203	Organic acids and derivatives	Medium-chain hydroxy acids and derivatives	Hydroxy acids and derivatives	Organic acids	NA	NA	NA	2.06383e+06	4.37054e+06	3.55919e+06	2.6815e+06	3.29336e+06	2.39591e+06	3.0177e+06	2.81425e+06	2.83598e+06	3.13484e+06	5.83553e+06	3.52633e+06	3.42524e+06	2.64256e+06	4.34665e+06	3.28639e+06	1.99874e+06	4.97758e+06	2.16149e+06	2.60981e+06	1.00846e+07	3.19193e+06	6.49793e+06	5.7155e+06	4.28989e+06	966438	707655	720603	655858	2.61287e+06
HMDB0002243	NEG	7.035	122.025	C6 H5 N O2	Picolinic acid	-2.17172577521296e-05	-0.176517107320613	96.6013447827377	level2	HMDB	C10164	HMDB0002243	Alkaloids	Piperidine alkaloids	Alkaloids derived from lysine	Alkaloids	Amino acid metabolism	Tryptophan metabolism	map00380 Tryptophan metabolism; map01100 Metabolic pathways;	9.86212e+06	1.28927e+07	1.12744e+07	9.89884e+06	1.03976e+07	3.68291e+06	5.91995e+06	5.53552e+06	7.38548e+06	4.81851e+06	6.95819e+06	7.82732e+06	9.45607e+06	4.87618e+06	8.48116e+06	1.02548e+07	8.88117e+06	1.22136e+07	8.04201e+06	1.1353e+07	7.31094e+06	6.78684e+06	6.85617e+06	7.2367e+06	6.71233e+06	6.33937e+06	4.90396e+06	9.80485e+06	1.1802e+07	6.73897e+06
HMDB0002269	POS	5.664	391.113	C21 H20 O6	Curcumin	21.9803116236974	59708.6658596775	26.7864132431219	level3	HMDB	C10443	HMDB0002269	Shikimate / acetate-malonate pathway derived compounds	Diarylheptanoids	Others	Polyketides[PK]	Biosynthesis of other secondary metabolites	Stilbenoid, diarylheptanoid and gingerol biosynthesis	map00945 Stilbenoid, diarylheptanoid and gingerol biosynthesis; map01110 Biosynthesis of secondary metabolites;	7.74887e+06	6.79357e+06	7.07183e+06	3.04273e+06	4.31867e+06	3.45677e+06	1.98214e+06	2.06459e+06	1.81119e+06	925347	2.55875e+06	3.12714e+06	4.70204e+06	1.58588e+06	3.1774e+06	9.83399e+06	5.55049e+06	8.04398e+06	5.40018e+06	5.60467e+06	5.57375e+06	3.50554e+06	3.16634e+06	3.00227e+06	4.41175e+06	4.68982e+06	5.04452e+06	1.17155e+07	1.16667e+07	6.15455e+06
HMDB0002285	NEG	6.971	160.04	C9 H7 N O2	Indole-2-carboxylic acid	-0.00016435324218377	-1.02052537364347	93.0974921620676	level2	HMDB	NA	HMDB0002285	Organoheterocyclic compounds	Indolecarboxylic acids and derivatives	Indoles and derivatives	Indole and derivatives	NA	NA	NA	2.89078e+06	2.94449e+06	8.22118e+06	1.25635e+06	2.70027e+06	1.05084e+06	1.95463e+06	907378	967809	551352	2.98738e+06	1.36866e+06	3.97443e+06	456800	2.65021e+06	2.3715e+06	643646	2.85111e+06	2.84003e+06	3.30575e+06	2.27407e+06	923112	2.49584e+06	414110	1.90515e+06	286787	566428	391550	317976	398988
HMDB0002340	NEG	5.791	135.045	C8 H8 O2	2-Methylbenzoic acid	-4.10046274055276e-05	-0.301388424846988	81.5840343391709	level2	HMDB	C07215	HMDB0002340	Benzenoids	Benzoic acids and derivatives	Benzene and substituted derivatives	Benzene and derivatives	Xenobiotics biodegradation and metabolism	Xylene degradation	map01100 Metabolic pathways;	1.6998e+06	570230	1.10845e+06	899513	567584	1.86036e+06	1.15574e+06	895928	826170	1.56837e+07	1.5019e+06	896300	709834	691854	1.03044e+06	1.206e+06	906517	1.56962e+06	1.07845e+06	1.56131e+06	631466	717502	1.13218e+06	544451	802234	784602	719458	311734	490770	986153
HMDB0002350	POS	12.571	271.274	C18 H38 O	1-Octadecanol	-0.0251673424194223	-93.1115892292357	36.8967935569491	level3	HMDB	NA	HMDB0002350	Lipids and lipid-like molecules	Fatty alcohols	Fatty Acyls	Fatty acyls[FA]	NA	NA	NA	30371.7	34724.5	32493	39224	38898.9	77796	40734.1	38351.2	37259.7	59226.7	30859.1	27153	26038.1	56884	56836.7	26452.6	31219.6	25237.8	26362.9	26919.9	71678.7	31036.2	28280.3	36835.6	33437	1.13941e+06	7.63981e+06	1.64684e+06	4.45845e+06	949133
HMDB0002441	NEG	6.021	159.066	C7 H12 O4	3,3-Dimethylglutaric acid	-0.000196314570303	-1.22640223547062	93.6692859250702	level2	HMDB	NA	HMDB0002441	Lipids and lipid-like molecules	Fatty acids and conjugates	Fatty Acyls	Fatty acyls[FA]	NA	NA	NA	521432	571426	516530	630274	555329	701626	406360	657655	582624	886492	804596	620137	643958	762236	531143	642403	621600	609671	568066	514847	616851	462689	711641	764827	703366	1.74086e+06	2.10982e+06	743811	759355	792763
HMDB0002511	NEG	6.121	237.076	C12 H14 O5	3,4,5-Trimethoxycinnamic acid	-0.000476550742178	-2.00160655541626	56.1519645859387	level3	HMDB	NA	HMDB0002511	Phenylpropanoids and polyketides	Hydroxycinnamic acids and derivatives	Cinnamic acids and derivatives	Polyketides[PK]	NA	NA	NA	825288	471913	484996	849989	645856	376594	513386	727072	773732	675361	333491	558553	458638	844461	456651	614002	1.57872e+06	650541	532942	675814	455977	853445	534456	727060	577483	270012	205734	452179	286051	352789
HMDB0002641	POS	1.209	165.055	C9 H8 O3	2-Hydroxycinnamic acid	0.00037314649532049	2.27462686155719	92.9821419571661	level2	HMDB	C01772	HMDB0002641	Phenylpropanoids	Others	Monolignols	Phenylpropanoids	Amino acid metabolism	Phenylalanine metabolism	map00360 Phenylalanine metabolism; map01100 Metabolic pathways; map01110 Biosynthesis of secondary metabolites;	1.87697e+08	7.36061e+07	8.07963e+07	1.97788e+08	9.1967e+07	1.79001e+08	1.81593e+08	1.39711e+08	1.0077e+08	1.85293e+07	1.17295e+08	8.33499e+07	1.14439e+08	6.57261e+07	1.1067e+08	1.14601e+08	6.35915e+07	1.03765e+08	9.6497e+07	1.16994e+08	6.63475e+07	6.18036e+07	7.31107e+07	6.41275e+07	7.70704e+07	8.08089e+07	6.60928e+07	9.62969e+07	1.01674e+08	4.25681e+07
HMDB0002658	POS	1.426	140.034	C6 H5 N O3	6-Hydroxynicotinic acid	0.00021950691404981	1.57888039103874	91.1619676495878	level2	HMDB	C01020	HMDB0002658	Alkaloids	Pyridine alkaloids	Alkaloids derived from nicotinic acid	Alkaloids	Metabolism of cofactors and vitamins	Nicotinate and nicotinamide metabolism	map00760 Nicotinate and nicotinamide metabolism; map01100 Metabolic pathways;	7.39334e+06	4.37352e+06	5.44072e+06	7.56028e+06	9.17679e+06	6.16923e+06	6.7473e+06	5.57795e+06	5.09861e+06	2.04539e+06	7.03987e+06	5.03803e+06	4.98627e+06	4.46053e+06	5.9655e+06	2.55608e+06	3.09372e+06	6.85678e+06	4.40241e+06	4.78333e+06	8.02852e+06	6.15735e+06	5.71259e+06	1.17654e+07	4.0249e+06	3.21056e+06	4.09145e+06	2.81971e+06	2.27224e+06	3.86315e+06
HMDB0002725	POS	6.687	275.2	C18 H26 O2	19-Nortestosterone	-0.00036129749997826	-1.31767452508179	83.4279554844213	level2	HMDB	C07254	HMDB0002725	ST Sterol lipids	ST0201 C18 steroids (estrogens) and derivatives	ST02 Steroids	Sterol lipids[ST]	NA	NA	NA	45429.7	83952.1	20813	19346	21253.9	53396.7	18859.6	25123.7	41364	55516.3	41417	39815.5	46943.7	17636.3	30863.9	32014.4	52468.2	53967.7	18640.5	107379	66330.1	23907.4	42224.2	36476.2	58670	57232.1	147060	133955	113103	63374.2
HMDB0002802	POS	9.35	361.2	C21 H28 O5	Cortisone	-0.0004660509837322	-1.29388997525599	77.3818952089674	level2	HMDB	C00762	HMDB0002802	Steroids	Pregnane derivatives [Fig]	21-Carbon atoms	Sterol lipids[ST]	Lipid metabolism	Steroid hormone biosynthesis	map01100 Metabolic pathways;	621256	1.06746e+06	37869	149895	1.08275e+06	1.04907e+06	726225	408806	266451	21374.4	852828	233989	1.51314e+06	471551	229498	177606	1.32987e+06	1.18177e+06	824829	748458	29362.1	291540	429423	142212	394305	2.09186e+06	1.93065e+06	1.71013e+06	2.83295e+06	1.92591e+06
HMDB0002886	POS	11.518	353.233	C20 H34 O6	6-Ketoprostaglandin F1alpha	-18.0101340941814	-48645.0710845091	87.3970683981028	level2	HMDB	C05961	HMDB0002886	FA Fatty acyls	FA0301 Prostaglandins	FA03 Eicosanoids	Fatty acyls[FA]	Lipid metabolism	Arachidonic acid metabolism	map00590 Arachidonic acid metabolism; map01100 Metabolic pathways;	103708	1.56222e+07	2.31781e+07	58245.2	8.09744e+06	1.61103e+06	6.22266e+07	176311	277060	72035.1	1.52233e+07	2.67716e+07	285012	64033.7	2.37685e+07	6.8503e+06	45707.3	1.09684e+06	55691	1.64788e+07	1.84385e+06	3.99403e+07	1.76637e+07	61136.5	4.61653e+06	69851.6	61676.1	42073.8	179968	204847
HMDB0002894	POS	1.18	126.066	C5 H7 N3 O	5-Methylcytosine	0.00030176673811865	2.41299667293705	26.5833583184071	level3	HMDB	C02376	HMDB0002894	Organoheterocyclic compounds	Pyrimidines and pyrimidine derivatives	Diazines	Pyrimidines and pyrimidine derivatives	Nucleotide metabolism	Pyrimidine metabolism	map00240 Pyrimidine metabolism; map01100 Metabolic pathways;	3.00148e+06	4.04745e+06	3.33288e+06	1.97337e+06	3.34255e+06	5.27611e+06	3.49087e+06	4.25652e+06	6.60977e+06	1.20984e+06	3.91511e+06	2.44611e+06	2.94052e+06	2.52116e+06	2.68189e+06	7.99011e+06	4.32375e+06	6.96242e+06	6.60283e+06	6.57971e+06	5.02689e+06	3.1943e+06	3.69792e+06	2.21943e+06	3.43363e+06	2.33685e+06	2.6649e+06	3.3463e+06	2.21131e+06	1.23151e+06
HMDB0002982	NEG	10.42	381.228	C20 H32 O4	Prostaglandin B1	-0.00068033982705628	-2.02343546663045	95.3273044836449	level2	HMDB	C00959	HMDB0002982	Lipids	Prostaglandins	Eicosanoids [Fig]	Fatty acyls[FA]	NA	NA	NA	1.497e+06	1.01476e+07	980205	636398	8.83045e+06	7.90078e+06	7.08744e+06	4.70236e+06	3.78744e+07	4.83032e+06	3.82848e+06	1.74143e+06	4.94315e+06	1.79424e+06	1.3292e+06	6.35204e+06	4.1851e+06	6.81632e+06	5.37176e+06	1.1866e+07	3.24017e+06	3.55826e+07	1.62162e+07	5.73902e+06	5.74222e+06	5.63499e+06	8.05658e+06	1.75005e+07	7.62165e+06	5.9215e+06
HMDB0003072	NEG	0.866	191.056	C7 H12 O6	D-(-)-Quinic acid	-0.0003183582193742	-1.65756848692322	95.871730634522	level1	HMDB	C00296	HMDB0003072	Organic oxygen compounds	Alcohols and polyols	Organooxygen compounds	Alcohols	Amino acid metabolism	Phenylalanine, tyrosine and tryptophan biosynthesis	map00400 Phenylalanine, tyrosine and tryptophan biosynthesis; map01100 Metabolic pathways;	2.77818e+08	1.87724e+08	1.67123e+08	4.22812e+08	1.80346e+08	3.61568e+08	4.51591e+08	7.12697e+08	5.60939e+08	3.52229e+08	9.69909e+07	1.0229e+08	1.33331e+08	4.13617e+08	9.26329e+07	1.83848e+08	7.58169e+08	2.13921e+08	3.31629e+08	3.37637e+08	1.43034e+08	2.2752e+08	7.43582e+07	3.42231e+08	1.04753e+08	3.58205e+08	3.5998e+08	1.71474e+08	2.10944e+08	3.90148e+08
HMDB0003213	POS	0.869	527.159	C18 H32 O16	D-Raffinose	21.9825880369646	43601.6227298634	86.409905159629	level2	HMDB	C00492	HMDB0003213	Organic oxygen compounds	Carbohydrates and carbohydrate conjugates	Organooxygen compounds	Carbohydrates	Carbohydrate metabolism	Galactose metabolism	map00052 Galactose metabolism; map01100 Metabolic pathways; map02010 ABC transporters;	1.35077e+08	4.25327e+07	4.58383e+07	1.97001e+08	8.99502e+07	8.70367e+07	1.31441e+08	1.03166e+08	4.87587e+07	7.06735e+06	7.06267e+07	3.43048e+07	8.63939e+07	1.95269e+07	5.00817e+07	6.2713e+07	3.04203e+07	6.98438e+07	5.72624e+07	7.79092e+07	2.58236e+07	4.30468e+07	5.4093e+07	3.61812e+07	5.90072e+07	4.08521e+07	2.70282e+07	2.37586e+07	3.25914e+07	6.12158e+06
HMDB0003252	POS	6.053	393.223	C20 H34 O6	Thromboxane B2	21.9801766933594	59368.0897714124	24.6406909232987	level3	HMDB	C05963	HMDB0003252	Lipids	Thromboxanes	Eicosanoids [Fig]	Fatty acyls[FA]	Lipid metabolism	Arachidonic acid metabolism	map00590 Arachidonic acid metabolism; map01100 Metabolic pathways;	1.34438e+06	1.69174e+06	2.8473e+06	1.78933e+06	1.35629e+06	188455	4.17179e+06	2.6379e+06	4.25914e+06	94177.9	2.85257e+06	2.29357e+06	1.2842e+06	85349.6	2.87652e+06	1.57573e+06	142420	1.63257e+06	2.35183e+06	1.90853e+06	2.04118e+06	2.11382e+06	2.45788e+06	497201	2.33101e+06	1.9732e+06	48780.4	95236.1	183622	1.60258e+06
HMDB0003269	POS	5.203	181.061	C8 H8 N2 O3	Nicotinuric acid	0.00042223469066016	2.34505138376522	46.5877623902499	level3	HMDB	C05380	HMDB0003269	Organic acids and derivatives	Amino acids, peptides, and analogues	Carboxylic acids and derivatives	Amino acids, peptides, and analogues	Metabolism of cofactors and vitamins	Nicotinate and nicotinamide metabolism	map00760 Nicotinate and nicotinamide metabolism;	202940	2.0559e+06	1.73992e+06	46754	3.05444e+06	98850.9	299714	116382	19219.7	7712.86	298312	62388.4	741007	8535.16	159847	1.60399e+06	109489	1.47459e+06	926131	1.00782e+06	586112	128053	731406	18799.5	732184	1265.09	1792.75	1737.31	1977	1472.4
HMDB0003411	NEG	1.463	114.056	C5 H9 N O2	D-Proline	-2.91959570262179e-05	-0.25373815805989	91.6278010167931	level2	HMDB	C00763	HMDB0003411	Peptides	Other amino acids [Fig]	Amino acids	Amino acids	Amino acid metabolism	Arginine and proline metabolism	map00330 Arginine and proline metabolism; map01100 Metabolic pathways;	5.17588e+06	4.7001e+06	6.88308e+06	5.32276e+06	6.5002e+06	2.76753e+06	1.1674e+07	4.94632e+06	7.22912e+06	245772	7.16654e+06	6.35935e+06	7.24982e+06	876687	9.13936e+06	8.13165e+06	686934	1.10931e+07	4.09353e+06	3.80502e+06	2.46982e+06	4.22889e+06	7.31353e+06	2.66319e+06	6.47296e+06	2.13591e+06	361100	1.57574e+06	2.44012e+06	1.313e+06
HMDB0003422	POS	10.436	285.185	C19 H24 O2	1,4-Androstadiene-3,17-dione	-0.00012261445306194	-0.431471165047227	75.2369643794227	level2	HMDB	C20144	HMDB0003422	Lipids and lipid-like molecules	Androstane steroids	Steroids and steroid derivatives	Steroids and derivatives	Xenobiotics biodegradation and metabolism	Steroid degradation	map01100 Metabolic pathways;	254962	428831	107755	112813	402912	433194	210257	232209	189313	133213	250030	153284	575195	115976	61193.8	190408	498968	446229	418833	416113	128931	1.79818e+06	6.17814e+06	1.04801e+06	305813	576065	998670	596438	409372	576212
HMDB0003423	NEG	0.844	145.062	C5 H10 N2 O3	D-(-)-Glutamine	-9.24052048958401e-05	-0.632612772056804	68.8726373742987	level2	HMDB	C00819	HMDB0003423	Peptides	Other amino acids [Fig]	Amino acids	Amino acids	Global and overview maps	Metabolic pathways	map01100 Metabolic pathways;	1.61121e+06	1.27435e+06	3.52921e+06	1.23662e+06	761187	1.68966e+06	2.64376e+06	1.00086e+06	1.28321e+06	463959	1.20123e+07	7.16232e+06	3.15615e+06	5.20884e+06	1.3573e+07	5.24169e+06	1.98528e+06	2.55638e+06	1.32106e+06	1.8914e+06	367953	4.3477e+06	3.3862e+06	1.78358e+06	2.709e+06	3.19007e+06	4.47587e+06	3.36936e+06	3.7511e+06	6.17013e+06
HMDB0003464	POS	1.176	146.093	C5 H11 N3 O2	4-Guanidinobutyric acid	0.00029507885918178	2.0338325935896	69.2040438765369	level1	HMDB	C01035	HMDB0003464	Organic acids and derivatives	Amino acids, peptides, and analogues	Carboxylic acids and derivatives	Amino acids, peptides, and analogues	Amino acid metabolism	Arginine and proline metabolism	map00330 Arginine and proline metabolism; map01100 Metabolic pathways;	7.57299e+06	7.92697e+06	9.3525e+06	6.43427e+06	8.74456e+06	9.27571e+06	6.85226e+06	8.10645e+06	8.30122e+06	6.13219e+06	5.73847e+06	4.6761e+06	4.75012e+06	4.28138e+06	5.19762e+06	6.35454e+06	9.51723e+06	6.59895e+06	8.07034e+06	5.82968e+06	4.57164e+06	4.82291e+06	4.38371e+06	3.52686e+06	4.92054e+06	6.56681e+06	3.90224e+06	5.5729e+06	7.834e+06	1.08896e+07
HMDB0003546	NEG	5.792	285.097	C13 H18 O7	D-(-)-Salicin	-0.00066650978919824	-2.32959647827207	43.3254875248806	level3	HMDB	C01451	HMDB0003546	Organic oxygen compounds	Carbohydrates and carbohydrate conjugates	Organooxygen compounds	Carbohydrates	Chemical structure transformation maps	Biosynthesis of phenylpropanoids	map00010 Glycolysis / Gluconeogenesis;	196989	3.941e+06	612645	871454	660890	1.76262e+06	471428	262982	541573	2.59402e+06	1.50367e+06	575785	103705	749136	811960	89303.2	1.30012e+06	6.47131e+06	1.7318e+07	1.46399e+06	747567	856031	329002	719490	653672	176772	269454	81938.6	4.93204e+06	755638
HMDB0003640	NEG	1.343	130.087	C6 H13 N O2	DL-beta-Leucine	-0.00011746292966563	-0.89601634276719	74.8631543566935	level1	HMDB	C02486	HMDB0003640	Organic acids and derivatives	Amino acids, peptides, and analogues	Carboxylic acids and derivatives	Amino acids, peptides, and analogues	NA	NA	NA	4.32531e+06	7.78425e+06	6.60571e+06	7.19408e+06	7.28501e+06	5.82912e+06	1.34532e+07	6.06307e+06	9.37915e+06	3.72812e+06	1.01581e+07	7.83356e+06	7.73466e+06	5.28509e+06	1.19139e+07	5.58326e+06	5.18126e+06	7.52098e+06	7.11729e+06	4.8377e+06	8.0186e+06	1.03955e+07	7.15764e+06	8.36678e+06	8.56966e+06	7.11912e+06	1.97925e+06	3.24366e+06	4.7286e+06	5.39246e+06
HMDB0004231	POS	2.175	206.139	C9 H19 N O4	Panthenol	0.00032386980836918	1.57884066401254	97.5758057246655	level2	HMDB	C05944	HMDB0004231	FA Fatty acyls	FA0802 N-acyl amines	FA08 Fatty amides	Fatty acyls[FA]	Metabolism of cofactors and vitamins	Pantothenate and CoA biosynthesis	map00770 Pantothenate and CoA biosynthesis;	2.52916e+06	2.32178e+06	1.68883e+06	2.61256e+06	1.26168e+06	2.64154e+06	1.71873e+06	3.81606e+06	2.4446e+06	1.41753e+07	5.62892e+06	2.04953e+06	1.10461e+06	3.97899e+06	1.20889e+06	655975	5.11663e+06	768263	1.40696e+06	958484	2.84045e+06	2.34881e+06	2.53077e+06	1.92567e+07	2.55541e+06	1.79138e+07	5.67604e+06	2.40132e+06	1.98063e+07	4.35417e+06
HMDB0004366	POS	1.58	166.123	C10 H15 N O	Hordenine	0.00034515984376071	2.09041627195995	77.8700389913049	level2	HMDB	C06199	HMDB0004366	Alkaloids	Tyramine derivatives	Alkaloids derived from tyrosine	Alkaloids	Amino acid metabolism	Tyrosine metabolism	map00350 Tyrosine metabolism; map01100 Metabolic pathways;	71671.7	69987.5	80742.4	90828.7	75917.5	86273	255129	89154.2	85402.2	222538	130500	82288.4	103610	113800	133539	134004	127183	96960.3	252865	448511	99402.3	92181.1	112506	180032	91121.9	176638	281937	168811	103528	1.59357e+07
HMDB0004610	POS	14.914	318.3	C18 H39 N O3	2-Amino-1,3,4-octadecanetriol	-0.00011345243433424	-0.357563628855215	72.1831336076037	level2	HMDB	C12144	HMDB0004610	SP Sphingolipids	SP0103 4-Hydroxysphinganines (Phytosphingosines)	SP01 Sphingoid bases	Sphingolipids[SP]	Lipid metabolism	Sphingolipid metabolism	map00600 Sphingolipid metabolism; map01100 Metabolic pathways;	3.40824e+06	3.38212e+06	1.14054e+06	1.49331e+06	7.31473e+06	219364	1.33909e+06	4.49866e+06	2.32083e+06	458907	3.90592e+06	4.76791e+06	4.24261e+06	616364	3.06099e+06	3.22441e+06	387652	2.35722e+06	1.10414e+06	2.62866e+06	1.08132e+06	1.85523e+06	2.25013e+06	5.18508e+06	1.56056e+06	1.55081e+06	250053	182652	323153	2.57157e+06
HMDB0004669	POS	15.399	295.227	C18 H30 O3	9-Oxo-10(E),12(E)-octadecadienoic acid	-4.01096115751898e-05	-0.136325472301172	84.552412065541	level2	HMDB	C14766	HMDB0004669	FA Fatty acyls	FA0200 Other Octadecanoids	FA02 Octadecanoids	Fatty acyls[FA]	Lipid metabolism	Linoleic acid metabolism	map00591 Linoleic acid metabolism;	3.64034e+06	8.36546e+06	1.71732e+07	3.0672e+06	1.2566e+07	4.46554e+07	1.98597e+06	1.5303e+06	5.01944e+06	6.24979e+06	2.43586e+07	1.28561e+07	6.34061e+06	7.95896e+07	3.35242e+07	1.03306e+07	2.38514e+06	2.74309e+06	5.41005e+06	1.47812e+07	3.78388e+08	1.12363e+07	1.79182e+07	8.15151e+06	1.09361e+07	2.56821e+06	6.78577e+07	2.87531e+06	4.56548e+06	6.82656e+06
HMDB0004705	NEG	13.233	313.238	C18 H34 O4	(+/-)12(13)-DiHOME	-0.00059922542902768	-1.90686908703914	95.2577724072893	level2	HMDB	C14829	HMDB0004705	FA Fatty acyls	FA0105 Hydroxy fatty acids	FA01 Fatty Acids and Conjugates	Fatty acyls[FA]	Lipid metabolism	Linoleic acid metabolism	map00591 Linoleic acid metabolism;	1.34563e+06	1.34948e+06	1.90456e+06	1.08744e+06	1.3264e+06	1.18101e+06	3.21877e+06	744305	1.38603e+06	1.88163e+06	1.98268e+06	1.67959e+06	1.56939e+06	2.26471e+06	1.86378e+06	1.93226e+06	1.32945e+06	1.33816e+06	1.56824e+06	1.39317e+06	1.56669e+06	1.43484e+06	1.59464e+06	1.44779e+06	619450	653179	1.94462e+06	950372	1.08446e+06	2.68969e+06
HMDB0004812	POS	2.15	139.003	C6 H4 O5	2,5-Furandicarboxylic acid	0.00031690212287571	2.03134738800478	68.866619586283	level1	HMDB	C20450	HMDB0004812	Organoheterocyclic compounds	Furoic acid and derivatives	Furans	Furoic acid and derivatives	Xenobiotics biodegradation and metabolism	Furfural degradation	NA	819533	347067	632835	579311	400711	2.52558e+06	833834	1.23479e+06	563117	227509	111169	409206	1.01698e+06	443644	419380	594587	467083	487070	664227	364706	344753	76706.5	389094	216453	645539	347401	1.18909e+07	1.03079e+07	726319	228835
HMDB0004998	POS	6.337	199.097	C10 H14 O4	Guaifenesin	0.00022475507810781	1.13461545657467	47.591308783732	level3	HMDB	D00337	HMDB0004998	NA	NA	NA	NA	NA	NA	NA	232805	448464	401466	273450	333685	201133	331394	222316	181417	312235	247234	177461	218002	274028	425352	333397	155684	319788	299677	179732	367908	430136	430913	676387	214632	70908.3	28212.2	69084.2	27987.2	34479
HMDB0005015	POS	6.259	172.133	C9 H17 N O2	Gabapentin	0.00031045258074868	1.81417616306877	75.7869880229846	level2	HMDB	C07018	HMDB0005015	Organic acids and derivatives	Amino acids, peptides, and analogues	Carboxylic acids and derivatives	Amino acids, peptides, and analogues	NA	NA	NA	8.91411e+07	5.13754e+07	7.74554e+07	1.15979e+08	1.85809e+07	8.29381e+07	6.87452e+07	1.2349e+08	1.66826e+08	6.80303e+07	7.6027e+07	9.84972e+07	1.76348e+07	1.66504e+08	9.59082e+07	1.61572e+07	5.23071e+07	7.14026e+07	7.31071e+07	1.59537e+07	6.42908e+07	1.23758e+07	7.00882e+07	9.71162e+07	1.38644e+07	1.49242e+08	1.73519e+08	2.09008e+08	1.94294e+08	1.88959e+07
HMDB0005049	POS	14.888	308.222	C18 H31 N O4	10-Nitrolinoleate	-18.0105085439844	-55378.5578264698	79.6762309588622	level2	HMDB	C13800	HMDB0005049	FA Fatty acyls	FA0112 Nitro fatty acids	FA01 Fatty Acids and Conjugates	Fatty acyls[FA]	NA	NA	NA	15742.7	15969.2	17082.3	21671.8	17640.7	19778.7	21173.3	18630.8	21288.4	619241	22041.4	23126	19111.2	23729.5	49140	19807.9	49874.1	18817.8	19093.2	31411.7	110105	21362	21094.7	25824.5	28151.7	23125.3	258818	132621	76426.1	40322.1
HMDB0005801	NEG	7.681	285.04	C15 H10 O6	Kaempferol	-0.00063583054691207	-2.2228127080465	82.0754751579245	level2	HMDB	C05903	HMDB0005801	Flavonoids	Flavonols	Flavonoids	Flavonoids	Biosynthesis of other secondary metabolites	Flavonoid biosynthesis	map00941 Flavonoid biosynthesis; map00944 Flavone and flavonol biosynthesis; map01100 Metabolic pathways; map01110 Biosynthesis of secondary metabolites;	6056.66	8304.5	5204.33	8434.28	8960.47	9899.46	10610.6	6946	4471.22	5.82235e+06	8495.86	7127.73	13785.5	16402	5097.92	9914.29	14684.3	8468.99	5930.22	5825.33	6971.96	6001.9	11105.8	5645.23	14652.7	9377.63	7846.07	9573.63	9262.39	12141.9
HMDB0005809	POS	5.818	165.091	C10 H12 O2	Eugenol	0.00039972159393642	2.43608305959583	66.7328853141118	level2	HMDB	C10453	HMDB0005809	Phenylpropanoids	Others	Monolignols	Phenylpropanoids	Biosynthesis of other secondary metabolites	Phenylpropanoid biosynthesis	map00940 Phenylpropanoid biosynthesis;	3.65307e+06	4.42809e+06	3.91319e+06	2.11811e+06	2.22418e+06	3.79921e+06	4.34987e+06	3.07831e+06	1.91874e+06	1.58773e+06	2.50158e+06	9.96396e+06	3.86918e+06	1.07189e+06	1.44478e+07	5.16407e+06	2.73868e+06	8.72908e+06	1.20004e+07	5.51523e+06	2.6425e+06	2.1568e+06	3.96928e+06	1.99921e+06	1.72222e+06	2.93852e+06	2.12744e+06	1.61252e+06	1.18157e+06	3.20613e+06
HMDB0005862	POS	1.627	298.113	C11 H15 N5 O5	N2-Methylguanosine	-0.00137915103931618	-4.6419288710597	91.6692993418702	level2	HMDB	NA	HMDB0005862	Nucleosides, nucleotides, and analogues	NA	Purine nucleosides	Purines and derivatives	NA	NA	NA	3.93937e+06	1.67606e+06	4.16514e+06	760265	1.29672e+06	4.13867e+06	2.51007e+06	2.62784e+06	1.81816e+06	3.99968e+06	1.6452e+06	2.53877e+06	965758	1.72563e+06	3.79359e+06	2.56527e+06	1.36407e+06	9.15128e+06	4.00122e+06	957733	4.7045e+06	1.07281e+06	4.83107e+06	1.021e+06	5.33913e+06	5.22482e+06	2.87337e+07	9.10818e+07	1.81967e+07	428447
HMDB0006029	POS	1.173	189.087	C7 H12 N2 O4	N-alpha-Acetyl-L-glutamine	0.00037317738281217	1.98414485667169	64.4467144491325	level1	HMDB	NA	HMDB0006029	Organic acids and derivatives	Amino acids, peptides, and analogues	Carboxylic acids and derivatives	Amino acids, peptides, and analogues	NA	NA	NA	685198	1.10457e+06	2.2657e+06	1.41486e+06	1.29837e+06	1.39656e+06	1.40043e+06	824214	1.08283e+06	543639	2.30801e+06	867975	2.76705e+06	3.15532e+06	2.86958e+06	703739	1.11478e+06	1.68278e+06	1.99478e+06	815020	2.21522e+06	686598	792515	969871	851226	1.10509e+06	600666	479541	350961	996810
HMDB0006031	POS	12.492	287.2	C19 H28 O3	11-Oxoetiocholanolone	-18.0107044003774	-59206.0380488996	79.4919213880752	level2	HMDB	C14552	HMDB0006031	Lipids and lipid-like molecules	Androstane steroids	Steroids and steroid derivatives	Steroids and derivatives	NA	NA	NA	483126	1.03327e+06	1.11886e+06	751803	3.3499e+06	1.7558e+06	360595	319293	426413	679742	2.6517e+06	729395	538594	661591	725298	2.71935e+06	1.41647e+06	2.40115e+06	3.18028e+06	5.79296e+06	552893	1.53635e+06	1.0676e+06	323913	638815	2.26448e+06	1.35081e+06	1.47797e+06	1.67887e+06	978070
HMDB0006036	POS	8.711	305.247	C20 H32 O2	Mesterolone	-0.00039462319017502	-1.2970776085973	79.5782116854246	level2	HMDB	D04947	HMDB0006036	NA	NA	NA	NA	NA	NA	NA	1.15309e+06	2.25401e+06	1.15963e+06	740499	6.41775e+06	1.1626e+07	4.98328e+06	4.19951e+06	5.04619e+06	4.98686e+06	2.7635e+06	1.02313e+06	1.97444e+06	1.03871e+06	1.23384e+06	2.95279e+06	691521	2.11231e+06	1.21826e+06	4.47245e+06	1.04708e+07	5.14275e+06	1.721e+07	7.55809e+06	2.08112e+07	1.78718e+06	2.38433e+06	4.15502e+06	6.50158e+06	1.9702e+06
HMDB0006203	NEG	11.732	465.249	C25 H38 O8	5alpha-Dihydrotestosterone glucuronide	-0.00082563617189634	-1.77077611682027	33.0105650598806	level3	HMDB	NA	HMDB0006203	Lipids and lipid-like molecules	Steroidal glycosides	Steroids and steroid derivatives	Steroids and derivatives	NA	NA	NA	8619.51	8901.94	46860.6	11261.4	12163.6	256312	15254.9	37557.6	20302.2	16316	16949.4	12604.6	20365.4	133550	12014.8	18749.5	193010	9869.01	18817.9	18759.1	19654.4	21557.3	103526	62668.2	11856.9	24157.2	101814	60464.1	70894.3	8540.95
HMDB0006218	POS	8.643	285.221	C20 H28 O	(9cis)-Retinal	-9.09799816213308e-05	-0.320110820293229	80.500447190019	level2	HMDB	C16681	HMDB0006218	PR Prenol lipids	PR0109 Retinoids	PR01 Isoprenoids	Prenol lipids[PR]	Metabolism of cofactors and vitamins	Retinol metabolism	NA	364427	3.52238e+06	427069	674087	4.48274e+06	2.13334e+06	1.81055e+06	443087	1.20199e+06	292567	2.33061e+06	288384	1.78003e+06	306928	262423	347714	999158	790262	452080	710263	586181	526134	1.14242e+06	309589	6.4821e+06	2.50623e+06	1.99271e+06	3.7679e+06	3.27424e+06	1.10557e+06
HMDB0006236	NEG	6.164	119.05	C8 H8 O	Phenylacetaldehyde	-3.53934320855842e-05	-0.29480397068649	93.2839976393298	level2	HMDB	C00601	HMDB0006236	Benzenoids	Phenylacetaldehydes	Benzene and substituted derivatives	Benzene and derivatives	Amino acid metabolism	Phenylalanine metabolism	map00360 Phenylalanine metabolism; map01100 Metabolic pathways;	2.55788e+07	2.6304e+07	2.33019e+07	2.69614e+07	2.60951e+07	2.59281e+07	2.54336e+07	2.05722e+07	2.94933e+07	3.21489e+07	2.66483e+07	2.34315e+07	2.69316e+07	2.47135e+07	2.96376e+07	1.77359e+07	2.2642e+07	2.42754e+07	2.23822e+07	2.70132e+07	2.54102e+07	3.5649e+07	1.88223e+07	2.82043e+07	2.38653e+07	2.19957e+07	3.46718e+07	2.15823e+07	2.9769e+07	2.01496e+07
HMDB0006240	POS	5.729	175.087	C10 H10 N2 O	Edaravone	0.00015668582028638	0.900082943091534	77.1950382091314	level2	HMDB	C13008	HMDB0006240	Organoheterocyclic compounds	Pyrazoles	Azoles	Pyrazoles	NA	NA	NA	2.41278e+06	985268	1.04505e+06	3.07515e+06	1.28866e+06	1.20371e+06	1.43194e+06	1.57037e+06	1.2176e+06	460833	5.21178e+06	552903	1.14129e+06	235311	716912	861507	369976	730029	828112	505789	789356	721683	871553	502493	1.27931e+06	2.3032e+07	3.46019e+06	709968	588988	2.68638e+06
HMDB0006294	NEG	18.779	271.227	C16 H32 O3	16-Hydroxyhexadecanoic acid	-0.00056581440406944	-2.07840322956193	94.2605792058531	level2	HMDB	C18218	HMDB0006294	FA Fatty acyls	FA0105 Hydroxy fatty acids	FA01 Fatty Acids and Conjugates	Fatty acyls[FA]	Lipid metabolism	Cutin, suberine and wax biosynthesis	map00073 Cutin, suberine and wax biosynthesis; map01100 Metabolic pathways;	994163	1.06581e+06	1.08554e+06	971513	486766	1.3419e+06	1.12096e+06	1.18051e+06	1.12448e+06	1.7179e+06	1.36626e+06	1.42982e+06	912601	1.89185e+06	1.68268e+06	1.14784e+06	1.21591e+06	724345	870033	1.37339e+06	4.11958e+06	1.4236e+06	1.10905e+06	1.65786e+06	617885	2.40115e+06	3.74147e+06	1.93982e+06	1.71184e+06	795387
HMDB0006344	POS	4.368	265.118	C13 H16 N2 O4	N-Phenylacetylglutamine	-1.26817319596739e-05	-0.0480166734036796	65.509187439485	level2	HMDB	C04148	HMDB0006344	Organic acids and derivatives	Amino acids, peptides, and analogues	Carboxylic acids and derivatives	Amino acids, peptides, and analogues	Amino acid metabolism	Phenylalanine metabolism	map00360 Phenylalanine metabolism;	1.42147e+07	2.60336e+07	3.24683e+07	3.10246e+07	2.23477e+07	589985	2.5057e+07	1.38316e+07	4.69537e+07	1.29774e+06	2.13586e+07	4.43095e+07	4.48777e+07	1.26612e+06	3.8814e+07	1.39697e+07	423787	5.66664e+07	1.68629e+07	2.45528e+07	1.69003e+07	2.32161e+07	2.98893e+07	9.23232e+06	2.29382e+07	1.5464e+06	630356	783855	822502	1.75065e+06
HMDB0006524	POS	3.643	157.076	C10 H8 N2	3-Indoleacetonitrile	0.00031980087558736	2.04910258583978	79.9805503575919	level2	HMDB	C02938	HMDB0006524	Organoheterocyclic compounds	Indoles	Indoles and derivatives	Indoles	Amino acid metabolism	Tryptophan metabolism	map00380 Tryptophan metabolism; map01100 Metabolic pathways;	8.60163e+06	3.07122e+06	2.8165e+06	7.60551e+06	4.60174e+06	1.40152e+07	3.89048e+06	6.03422e+06	7.18361e+06	7.15905e+06	5.76971e+06	3.72531e+06	3.86204e+06	6.03083e+06	5.98235e+06	4.84459e+06	2.82617e+06	2.38045e+06	5.30997e+06	5.98248e+06	4.56748e+06	2.86927e+06	3.43131e+06	1.87994e+06	2.45685e+06	2.98619e+06	2.08162e+06	2.4726e+06	1.28239e+06	1.5901e+06
HMDB0010731	POS	10.876	262.237	C14 H28 O3	(R)-3-Hydroxy myristic acid	17.0263493943452	69721.8728044395	51.774043662562	level3	HMDB	C22001	HMDB0010731	Lipids and lipid-like molecules	Fatty acids and conjugates	Fatty Acyls	Fatty acyls[FA]	NA	NA	NA	778527	708797	256586	398238	1.5855e+06	107971	294334	1.00177e+06	527627	136154	649772	748848	570101	141834	500335	568596	104443	512609	183740	639018	255343	357247	94807	759180	223867	239747	96844.2	74513.9	81258.1	1.22362e+06
HMDB0011718	NEG	5.057	121.029	C7 H6 O2	4-Hydroxybenzaldehyde	-4.35598648351743e-05	-0.356940465460309	97.9248952225226	level2	HMDB	C00633	HMDB0011718	Organic oxygen compounds	Carbonyl compounds	Organooxygen compounds	Carbonyl compounds	Xenobiotics biodegradation and metabolism	Bisphenol degradation	map01100 Metabolic pathways;	1.01669e+08	7.39246e+07	8.42362e+07	1.71959e+08	7.96262e+07	8.90697e+07	1.31803e+08	7.85029e+07	1.07101e+08	6.20233e+07	1.51046e+08	9.47762e+07	9.28951e+07	7.3495e+07	1.17681e+08	7.47508e+07	6.02725e+07	1.06326e+08	6.55405e+07	1.14997e+08	7.99334e+07	9.71853e+07	8.35614e+07	7.22438e+07	8.24144e+07	4.6697e+07	3.64423e+07	3.89635e+07	3.56956e+07	5.18299e+07
HMDB0011737	NEG	1.365	145.051	C6 H10 O4	2-Methylglutaric acid	-0.00012547820313102	-0.859098998800222	77.9044937657024	level2	HMDB	C05282	HMDB0011737	Organic acids and derivatives	Amino acids, peptides, and analogues	Carboxylic acids and derivatives	Amino acids, peptides, and analogues	NA	NA	NA	6.96038e+06	1.72733e+07	5.46766e+06	8.10824e+06	1.34618e+07	8.11312e+06	1.69059e+07	6.55681e+06	1.23417e+07	6.38005e+06	1.01866e+07	8.82145e+06	1.22659e+07	5.55419e+06	1.24721e+07	9.13561e+06	5.72665e+06	1.02672e+07	5.56042e+06	5.7157e+06	1.02054e+07	1.42384e+07	1.17e+07	1.60502e+07	1.13841e+07	5.39306e+06	3.28613e+06	3.72804e+06	1.10813e+07	5.24108e+06
HMDB0011747	NEG	4.289	124.017	C2 H8 N O3 P	Ciliatine	-0.00038517352622591	-3.08079227268739	89.6009054034857	level2	HMDB	C03557	HMDB0011747	Organic acids and derivatives	Organic phosphonic acids	Organic phosphonic acids and derivatives	Organic acids	Metabolism of other amino acids	Phosphonate and phosphinate metabolism	map00440 Phosphonate and phosphinate metabolism; map01100 Metabolic pathways; map02010 ABC transporters;	1.34722e+06	1.98609e+06	1.31936e+06	2.13519e+06	1.5355e+06	4.96874e+06	1.11931e+06	734716	887267	304481	679908	980088	1.86769e+06	721414	812414	1.87978e+06	806810	1.57775e+06	888429	1.33325e+06	753091	797330	644962	883107	810248	886574	6.95937e+07	1.12327e+08	2.20584e+06	562980
HMDB0011756	NEG	5.355	172.098	C8 H15 N O3	N-Acetyl-L-leucine	-0.00017286825467977	-0.998631245164968	98.7481381320061	level2	HMDB	C02710	HMDB0011756	Organic acids and derivatives	Amino acids, peptides, and analogues	Carboxylic acids and derivatives	Amino acids, peptides, and analogues	NA	NA	NA	7.26384e+06	7.49439e+06	1.37302e+07	1.2611e+07	6.91139e+06	3.53986e+06	7.17326e+06	3.0098e+06	4.25349e+06	4.93462e+06	7.27502e+06	1.25498e+07	1.47703e+07	5.47558e+06	1.14989e+07	9.39176e+06	5.54498e+06	9.32379e+06	1.25701e+07	1.16924e+07	2.72091e+06	6.51422e+06	2.91281e+06	1.9941e+06	4.73869e+06	6.16942e+06	9.12439e+06	5.54354e+06	7.92213e+06	1.21493e+07
HMDB0012245	POS	6.415	238.071	C10 H9 N5 O	Kinetin	21.9829056806468	102207.704698082	26.0431420961418	level3	HMDB	C08272	HMDB0012245	Organoheterocyclic compounds	Purines and purine derivatives	Imidazopyrimidines	Purines and derivatives	NA	NA	NA	6.80762e+06	7.14509e+06	4.6708e+06	7.09804e+06	8.45107e+06	7.30263e+06	6.1493e+06	6.62433e+06	7.73313e+06	9.45212e+06	5.31776e+06	6.67264e+06	5.12947e+06	7.59645e+06	5.97534e+06	3.60917e+06	6.80597e+06	2.48213e+06	4.08084e+06	4.28996e+06	1.76098e+07	6.03295e+06	9.10985e+06	1.81955e+07	2.28863e+07	5.29662e+06	4.68847e+06	6.12548e+06	8.57848e+06	9.2894e+06
HMDB0012254	POS	0.884	851.264	C30 H52 O26	Maltopentaose	21.9820390945133	26539.5521492066	90.1178141242518	level2	HMDB	NA	HMDB0012254	Organic oxygen compounds	Carbohydrates and carbohydrate conjugates	Organooxygen compounds	Carbohydrates	NA	NA	NA	379670	322742	235343	385330	2.46023e+06	1.93757e+06	339125	459789	323488	187499	4.85612e+06	202671	262865	265642	269863	279098	255801	255454	266273	3.74961e+06	192716	202067	396436	199637	267639	273660	239125	271953	292079	181898
HMDB0012273	POS	20.671	256.264	C16 H33 N O	Hexadecanamide	2.86909442195338e-05	0.112400570797534	93.1386015655321	level2	HMDB	NA	HMDB0012273	Lipids and lipid-like molecules	Fatty amides	Fatty Acyls	Fatty acyls[FA]	NA	NA	NA	3.71522e+09	9.14258e+08	2.55664e+09	3.37245e+09	7.18669e+08	2.15956e+09	2.36942e+09	1.03883e+10	9.65064e+09	2.94132e+09	2.75039e+09	4.1702e+09	3.73743e+08	8.71758e+09	3.19644e+09	3.48494e+08	2.18466e+09	1.66391e+09	3.1061e+09	4.66671e+08	2.56224e+09	2.8609e+08	2.15021e+09	2.5885e+09	3.37448e+08	4.28816e+09	1.82935e+09	3.49852e+09	2.63448e+09	8.76165e+08
HMDB0012308	NEG	9.169	151.04	C8 H8 O3	Vanillin	-0.00015041781247759	-0.989282735764379	92.4090628283641	level1	HMDB	C00755	HMDB0012308	Benzenoids	Methoxyphenols	Phenols	Phenols and derivatives	Xenobiotics biodegradation and metabolism	Aminobenzoate degradation	map01100 Metabolic pathways; map01110 Biosynthesis of secondary metabolites;	293888	896765	1.37224e+06	657986	756434	905252	339260	1.39922e+06	237414	1.91173e+06	461264	775799	933765	567087	350427	505649	1.271e+06	580387	626481	805481	661573	837408	924918	945547	364513	689186	425033	600596	616529	975987
HMDB0013139	POS	1.222	219.08	C16 H10 O	1-Pyrenol	-0.00027461846073606	-1.25929506669009	16.2208447956361	level3	HMDB	C14519	HMDB0013139	Benzenoids	NA	Pyrenes	Benzene and derivatives	Xenobiotics biodegradation and metabolism	Polycyclic aromatic hydrocarbon degradation	NA	1.70341e+06	2.68619e+06	2.42638e+06	1.58992e+06	1.60357e+06	3.51862e+06	1.76069e+06	3.21189e+06	2.24438e+06	3.47687e+06	3.42826e+06	3.12715e+06	2.95869e+06	1.20504e+06	2.25787e+06	2.60235e+06	2.30636e+06	3.00809e+06	2.01243e+06	2.55441e+06	2.17752e+06	971745	1.10477e+06	1.93175e+06	851749	1.61983e+06	2.0881e+06	2.7116e+06	1.86853e+06	1.17167e+06
HMDB0013240	POS	0.856	147.077	C5 H10 N2 O3	DL-Glutamine	0.00028799695147085	1.97164813409867	88.2987330538447	level2	HMDB	C00303	HMDB0013240	Organic acids and derivatives	Amino acids, peptides, and analogues	Carboxylic acids and derivatives	Amino acids, peptides, and analogues	NA	NA	NA	3.31595e+07	3.13359e+07	7.55072e+06	2.63144e+07	2.0474e+07	3.23221e+07	2.17648e+07	3.00481e+06	2.01941e+07	1.23082e+06	4.37792e+07	2.97654e+07	2.96068e+07	2.78589e+07	2.22706e+07	3.55998e+07	1.85946e+07	3.2149e+07	5.17508e+06	2.02042e+07	6.35849e+06	2.55239e+07	3.91287e+07	5.54991e+06	3.52973e+07	3.0458e+07	3.68212e+07	3.87041e+07	4.21752e+07	2.81875e+07
HMDB0013292	NEG	6.694	192.066	C10 H11 N O3	4-Methylhippuric acid	-0.00027058884975872	-1.40147818729968	79.2512420215637	level2	HMDB	NA	HMDB0013292	Benzenoids	Benzoic acids and derivatives	Benzene and substituted derivatives	Benzene and derivatives	NA	NA	NA	1.0843e+06	245986	642812	31693.6	228434	12908.8	4.87153e+06	826313	46087.9	416345	2.75127e+06	3.23494e+06	779515	105421	1.46143e+06	4790.98	3768.74	6836.21	72177.8	130370	5653.72	72593.2	17415.2	5103.56	25948.8	1.31744e+06	349786	5565.29	100018	264321
HMDB0013609	POS	3.62	205.097	C11 H12 N2 O2	D-(+)-Tryptophan	0.00031719490249315	1.55419223278188	94.8871920396852	level2	HMDB	C00525	HMDB0013609	Peptides	Other amino acids [Fig]	Amino acids	Amino acids	NA	NA	NA	1.6651e+08	7.66171e+07	1.09741e+08	2.89171e+08	1.24757e+08	2.24781e+08	1.22127e+08	1.7849e+08	1.28456e+08	7.91573e+07	1.57936e+08	1.18543e+08	1.3723e+08	1.06075e+08	8.88503e+07	2.28567e+08	1.32291e+08	1.017e+08	8.6135e+07	1.54814e+08	9.56551e+07	8.83349e+07	7.69849e+07	8.03439e+07	6.3528e+07	3.74483e+08	1.30851e+08	4.93961e+08	1.04266e+08	7.18926e+07
HMDB0013817	POS	12.073	221.154	C14 H20 O2	2,6-Di-tert-butyl-1,4-benzoquinone	0.00020220821147631	0.91851729556437	69.2432938042639	level2	HMDB	NA	HMDB0013817	Lipids and lipid-like molecules	Monoterpenoids	Prenol lipids	Terpenoids	NA	NA	NA	1.82844e+07	4.23142e+07	4.87528e+07	1.75401e+07	3.34039e+07	1.5696e+07	1.23764e+07	1.46296e+07	2.00962e+07	1.524e+07	6.13446e+07	3.82824e+07	4.30685e+07	2.30942e+07	4.24322e+07	2.2256e+07	6.97535e+06	2.56653e+07	1.84542e+07	3.40057e+07	4.2798e+07	1.9823e+07	4.42794e+07	1.91024e+07	2.64711e+07	9.35265e+06	5.34731e+06	5.45977e+06	5.4598e+06	2.58553e+07
HMDB0014323	NEG	14.125	434.218	C24 H29 N5 O3	Valsartan	-0.00202012007815711	-4.64153164676719	7.88841359959515	level3	HMDB	D00400	HMDB0014323	NA	NA	NA	Amino acids, peptides, and analogues	NA	NA	NA	205604	1.95564e+06	303982	12364.7	92704.5	178815	25212.3	294524	23172.8	17017.6	79173.7	10914.7	26454.4	73280.6	11484.1	9425.26	104592	12124.8	9985.41	48408.5	12638.7	224690	10571	15733	22305.7	330571	1.45799e+06	167349	449375	1.75068e+06
HMDB0014343	POS	9.105	313.211	C16 H28 N2 O4	Oseltamivir	-0.00078860632811483	-2.52592547338987	22.1180464991433	level3	HMDB	C08092	HMDB0014343	Organic acids and derivatives	Amino acids, peptides, and analogues	Carboxylic acids and derivatives	Others	NA	NA	NA	160336	266890	233529	184605	209437	56140.2	63032.9	107549	141428	155079	117057	249516	262974	93194.1	207513	4.66029e+06	145821	183996	209812	259084	290771	125123	151814	313662	115758	202672	62553.5	67062.1	107656	347449
HMDB0014376	POS	6.559	301.074	C16 H13 Cl N2 O2	Temazepam	0.00011917753278112	0.397170329982105	41.2781562133347	level3	HMDB	C07125	HMDB0014376	Organoheterocyclic compounds	1,4-benzodiazepines	Benzodiazepines	1,4-benzodiazepines	NA	NA	NA	2.04432e+06	2.99445e+06	757654	1.70554e+06	4.49578e+06	698704	1.40619e+06	1.28588e+06	1.50365e+06	1.39338e+06	562750	1.09822e+06	1.24407e+06	430892	1.1834e+06	1.51783e+06	2.07665e+06	2.31536e+06	1.22104e+06	2.33715e+06	1.18151e+06	4.71981e+06	1.80803e+06	3.58114e+06	2.68132e+06	2.54413e+06	1.88283e+06	2.1239e+06	3.09445e+06	3.91463e+06
HMDB0014389	POS	1.177	154.05	C7 H7 N O3	5-Aminosalicylic acid	0.00027420773506037	1.79170863265794	63.1094919304082	level1	HMDB	C07138	HMDB0014389	Benzenoids	Benzoic acids and derivatives	Benzene and substituted derivatives	Benzene and derivatives	NA	NA	NA	3.6387e+06	4.71708e+06	3.06499e+06	3.27307e+06	3.64741e+06	2.2435e+06	2.1192e+06	1.93596e+06	3.33561e+06	2.73803e+07	4.09755e+06	7.09378e+06	5.56555e+06	8.38971e+06	3.29211e+06	7.85284e+06	1.1811e+07	2.10975e+06	4.02346e+06	3.25277e+06	7.06844e+06	2.41378e+06	3.26639e+06	1.37906e+07	5.19294e+06	1.19888e+07	1.55793e+07	4.33311e+06	6.25746e+06	4.69874e+06
HMDB0014440	POS	16.918	286.144	C17 H19 N O3	Morphine	-1.73794069269206e-06	-0.00609511841908244	76.6555423802208	level2	HMDB	C01516	HMDB0014440	Alkaloids	Isoquinoline alkaloids	Alkaloids derived from tyrosine	Alkaloids	Biosynthesis of other secondary metabolites	Isoquinoline alkaloid biosynthesis	map00950 Isoquinoline alkaloid biosynthesis; map01100 Metabolic pathways; map01110 Biosynthesis of secondary metabolites;	288500	889219	865045	508514	997915	54208.8	132724	317128	1.7868e+06	91069.6	797967	3.42161e+06	561633	127579	2.91434e+06	96367.9	95294.9	2.83462e+06	431488	2.13349e+06	1.2668e+06	2.1123e+06	1.36724e+06	1.07644e+06	437187	568653	52144.4	45885	49818.4	1.39385e+06
HMDB0014445	POS	9.719	288.086	C9 H14 N5 O4 P	Tenofovir	0.0007166302784185	2.49628821742418	48.4491062017654	level3	HMDB	C17407	HMDB0014445	Organoheterocyclic compounds	Purines and purine derivatives	Imidazopyrimidines	Purines and derivatives	NA	NA	NA	1.32914e+06	1.18157e+06	1.78651e+06	2.23981e+06	960352	863908	1.42797e+06	777961	1.82905e+06	291062	1.74289e+06	1.65533e+06	1.35708e+06	1.06452e+06	1.56749e+06	1.87388e+06	1.46663e+06	2.43693e+06	2.02052e+06	1.51563e+06	2.38926e+06	903798	1.76863e+06	598384	1.14293e+06	1.34087e+06	1.16448e+06	2.24315e+06	2.04562e+06	2.21262e+06
HMDB0014494	POS	5.759	210.135	C9 H15 N5 O	Minoxidil	9.57041719686913e-05	0.457635168613322	88.2839742892749	level2	HMDB	D00418	HMDB0014494	NA	NA	NA	NA	NA	NA	NA	797598	661997	520279	1.41933e+06	866977	813006	969959	1.06736e+06	1.35028e+06	3.76054e+06	422548	382245	617027	329704	502564	609092	262590	739217	591868	362628	567567	1.29931e+06	629858	1.71633e+06	928423	1.03664e+06	168744	319928	401486	145990
HMDB0014544	POS	7.022	353.077	C17 H17 Cl O6	Griseofulvin	-0.00152452007807824	-4.33014503911962	30.8804682188149	level3	HMDB	C06686	HMDB0014544	Antibiotics	Other polyketides	Polyketides and nonribosomal peptides [Fig]	Antibiotics	NA	NA	NA	166124	193600	202701	145889	150782	98560.5	100376	98083.5	133811	111017	125639	133425	154781	75986	145292	185046	145472	137772	151448	150823	156960	157993	133154	118495	155654	127533	70024.9	136551	180830	129926
HMDB0014607	NEG	15.661	293.179	C14 H30 O4 S	Myristyl sulfate	-0.00065705447144637	-2.23346250122158	94.2837476451907	level2	HMDB	NA	HMDB0014607	Organic acids and derivatives	Sulfuric acid esters	Organic sulfuric acids and derivatives	Organic acids	NA	NA	NA	1.61005e+07	2.0292e+07	1.00738e+07	2.20074e+07	9.40956e+06	1.43673e+07	1.67796e+07	1.77361e+07	1.25801e+07	5.28766e+07	1.72074e+07	1.03012e+07	1.14493e+07	1.78492e+07	1.31605e+07	1.03032e+07	1.20725e+07	9.92346e+06	1.56397e+07	7.8047e+06	1.47744e+07	1.44055e+07	1.11519e+07	2.64521e+07	1.12379e+07	2.30542e+08	7.57635e+07	3.31872e+07	8.13794e+07	1.66973e+07
HMDB0014610	POS	10.211	321.136	C15 H17 F N4 O3	Enoxacin	0.00048532875001683	1.51604370668981	43.330721101086	level3	HMDB	C06979	HMDB0014610	Organoheterocyclic compounds	Naphthyridines	Diazanaphthalenes	Naphthyridines	NA	NA	NA	19573.6	10417.8	12921.1	9932.42	8704.73	7739.42	9173.74	8419.65	7799.37	11186	12128.9	10664.3	10428.6	10349.9	11656.5	7952.17	8343.29	7167.96	8765.51	12773.1	7796.01	9670.87	7203.99	9161.55	8529.48	622187	10311.9	1.10893e+06	201874	13872.3
HMDB0014662	POS	13.886	293.186	C16 H24 N2 O3	Carteolol	-7.77558835238779e-05	-0.266124414662973	27.9253778214989	level3	HMDB	C06874	HMDB0014662	Organoheterocyclic compounds	Hydroquinolines	Quinolines and derivatives	Hydroquinolines	NA	NA	NA	199840	103269	143732	49238.3	6461.68	9268.79	169709	83981.5	29946	10667.1	10914.9	217644	78840.3	28402	196698	5385.72	6950.29	5086.03	35024.3	132517	6294.27	5883.48	4959.45	8768.15	6628.4	483416	297651	5406.47	20705.3	1.60973e+06
HMDB0014722	POS	7.418	399.189	C20 H28 N2 O5	Enalapril	-4.52319222858932e-05	-0.120233768492136	13.2829287440251	level3	HMDB	C06977	HMDB0014722	Organic acids and derivatives	Amino acids, peptides, and analogues	Carboxylic acids and derivatives	Amino acids, peptides, and analogues	NA	NA	NA	1.12053e+06	198125	215810	74857.9	9646.4	268486	38791.3	321246	180178	12526	11444.9	11938.6	15401.7	11308.3	12646.3	13128.2	74683.9	31674.5	61156.6	11437.2	40260.6	12761.2	16292.2	12756.9	14018.6	682753	11172	59289.2	4.05832e+06	8300.1
HMDB0014724	POS	15.582	296.258	C14 H11 Cl2 N O2	Diclofenac	0.234327037193907	794.284018355745	27.0026992198477	level3	HMDB	C01690	HMDB0014724	Benzenoids	Halobenzenes	Benzene and substituted derivatives	Benzene and derivatives	NA	NA	NA	3.64405e+07	6.24689e+06	1.95195e+07	2.75279e+07	5.34115e+06	2.00183e+07	2.12844e+07	1.25463e+08	9.60112e+07	3.26303e+07	3.15092e+07	4.06924e+07	2.18333e+06	5.80595e+07	2.87145e+07	3.5589e+06	2.36617e+07	8.88106e+06	2.81029e+07	2.02863e+06	2.56108e+07	1.60168e+06	1.95495e+07	2.36276e+07	1.30564e+06	2.56357e+07	5.44274e+06	1.91156e+07	6.4967e+06	1.3011e+06
HMDB0014728	POS	6.673	452.192	C23 H25 N5 O5	Doxazosin	-0.00088981359374429	-1.97216767417784	61.7655124012061	level2	HMDB	C06970	HMDB0014728	Organoheterocyclic compounds	Piperazines	Diazinanes	Piperazines	NA	NA	NA	43450.5	38820.6	42880.4	49653.4	40325.7	36817.6	38044.3	40373.4	59549.7	50683	37018.7	34026.4	39873.7	35813.5	37428.9	73234.1	38481.7	464474	214154	7.04574e+06	35884.3	7.90756e+06	455763	43743.3	479646	70706.9	46399.3	43889.4	54683.2	47648.7
HMDB0014758	NEG	16.005	393.171	C21 H27 F O6	Triamcinolone	-0.00082225590819007	-2.08599534892114	48.4875425550197	level3	HMDB	D00385	HMDB0014758	NA	NA	NA	Steroids and derivatives	NA	NA	NA	1.61476e+07	1.65027e+07	1.33223e+07	1.84674e+07	1.62473e+07	1.68011e+07	2.57563e+07	2.0404e+07	1.73857e+07	1.71672e+07	1.48811e+07	1.72456e+07	1.6428e+07	2.85225e+07	1.67143e+07	1.42493e+07	2.11919e+07	1.55827e+07	1.53872e+07	1.2357e+07	2.11855e+07	1.63415e+07	1.8827e+07	2.54175e+07	1.2638e+07	5.68008e+07	3.42938e+07	5.25503e+07	2.91911e+07	1.4087e+07
HMDB0014772	POS	2.155	215.049	C8 H10 N2 O3 S	Sulfacetamide	9.39949864289247e-05	0.439144336734597	62.5613235424928	level2	HMDB	C08051	HMDB0014772	NA	NA	NA	NA	NA	NA	NA	155260	156207	146539	167664	164900	190857	164456	162834	151764	183525	170853	138602	169657	145037	162307	160667	159954	163076	150041	139555	140899	131946	146768	165278	155635	2.88348e+06	2.88297e+08	1.63833e+06	908765	193415
HMDB0014775	POS	7.122	459.256	C28 H31 F N4 O	Astemizole	0.00091402455080924	1.99460591726023	83.2809545969805	level2	HMDB	C06832	HMDB0014775	Organoheterocyclic compounds	NA	Benzimidazoles	Imidazole and derivatives	NA	NA	NA	3.37834e+06	1.46361e+06	2.62096e+06	456860	181709	990626	518350	569155	40120.7	577707	701245	651695	922950	427742	1.19313e+06	228143	55387.7	943050	412218	1.23665e+06	138408	458963	333939	117838	1.69645e+06	2.96157e+06	2.14577e+06	82669.4	2.78172e+06	365007
HMDB0014816	NEG	7.655	421.153	C22 H23 Cl N6 O	Losartan	-0.00186470570315578	-4.41703629700011	52.5171025397678	level3	HMDB	C07072	HMDB0014816	Benzenoids	Biphenyls and derivatives	Benzene and substituted derivatives	Benzene and derivatives	NA	NA	NA	5115.25	4947.98	4797.41	4554.09	5008.32	4193.06	4063.52	4314.61	4112.06	6465.56	4166.9	4407.89	4737.11	6128.81	4482.31	5803.8	7499.49	6521.97	5452.45	5580.46	10706.4	13017.1	24165.1	5722.25	10336.2	17574.1	43588.5	50294.3	707398	7177.3
HMDB0014887	NEG	13.062	286.144	C17 H21 N O3	Etodolac	-0.00064294989761037	-2.23905658488359	83.2719282590949	level2	HMDB	C06991	HMDB0014887	Organoheterocyclic compounds	Indolyl carboxylic acids and derivatives	Indoles and derivatives	Indole and derivatives	NA	NA	NA	728803	18371	1.09518e+06	294494	92826.4	143889	127938	21672	51268.3	23423.3	622457	796324	1.32432e+06	2.87268e+06	2.00169e+06	549032	34401.6	126077	62584.5	103036	20318.4	184277	606631	21882.8	22550.3	236086	640416	36898.5	107214	1.42479e+06
HMDB0014897	POS	5.305	445.162	C22 H24 N2 O8	Tetracycline	0.00128030364129472	2.88257171721069	73.7523529010046	level2	HMDB	C06570	HMDB0014897	Antibiotics	Tetracyclines	Polyketides and nonribosomal peptides [Fig]	Antibiotics	Metabolism of terpenoids and polyketides	Tetracycline biosynthesis	map01100 Metabolic pathways;	1.02473e+06	289396	1.06288e+06	517481	520174	793523	373031	532649	288668	911762	833333	860937	745106	283545	699433	1.09753e+06	1.1725e+06	439848	948466	1.01902e+06	568275	281032	151213	223560	342859	603006	457580	278086	222818	608621
HMDB0014914	POS	10.168	253.099	C15 H12 N2 O2	Oxcarbazepine	0.0017227631250023	6.83392424034268	5.85159406895775	level3	HMDB	C07492	HMDB0014914	Organoheterocyclic compounds	Dibenzazepines	Benzazepines	Dibenzazepines	Xenobiotics biodegradation and metabolism	Drug metabolism - cytochrome P450	NA	11174.2	13248.4	14138.1	8477.64	9734.49	6689.31	11375.3	8397.67	9161.39	12270.1	14534.1	13945	13466.3	8504.94	13197.5	7703.1	7443.52	7848.59	9176.42	10218.7	8254.46	8383.9	8525.1	8176.97	8381.44	12913.1	10138.2	9056.14	12148.6	21653.5
HMDB0014984	POS	5.788	437.236	C24 H33 F O6	Flurandrenolide	0.00249086169412749	5.71002422426394	69.7474072282693	level2	HMDB	D00328	HMDB0014984	NA	NA	NA	NA	NA	NA	NA	5.32199e+06	7.79017e+06	4.75673e+06	3.98455e+06	4.90279e+06	4.3462e+06	3.70311e+06	6.06278e+06	3.66641e+06	3.93791e+06	5.41048e+06	3.30864e+06	4.15246e+06	4.11586e+06	3.95789e+06	4.19817e+06	4.44699e+06	4.00513e+06	7.5992e+06	2.87987e+06	3.9649e+06	3.67947e+06	3.5761e+06	4.4403e+06	4.36531e+06	6.76514e+06	3.43612e+06	3.19433e+06	4.2981e+06	1.82792e+06
HMDB0014987	NEG	5.575	245.093	C13 H14 N2 O3	Mephobarbital	-0.00061808918960082	-2.5115322184114	37.0856235736495	level3	HMDB	C07829	HMDB0014987	Organoheterocyclic compounds	Pyrimidines and pyrimidine derivatives	Diazines	Pyrimidines and pyrimidine derivatives	NA	NA	NA	3.58185e+06	5.19004e+06	4.408e+06	5.57664e+06	5.43539e+06	23119	2.25248e+06	1.86065e+06	4.73131e+06	20251.9	2.49864e+06	4.8066e+06	5.89444e+06	100813	4.65966e+06	3.35758e+06	122029	9.64691e+06	4.4029e+06	5.44925e+06	3.40567e+06	4.12797e+06	4.73009e+06	2.71446e+06	2.61032e+06	1.5958e+06	37965.5	67851.8	40039.4	1.39826e+06
HMDB0014988	POS	6.052	404.155	C21 H26 Cl N3 O S	Perphenazine	-0.00073762238827157	-1.82965425531262	27.8454932619578	level3	HMDB	C07427	HMDB0014988	Organoheterocyclic compounds	Phenothiazines	Benzothiazines	Phenothiazines	NA	NA	NA	7.31334e+06	6.38542e+06	6.83896e+06	6.35392e+06	8.16797e+06	2.85616e+06	2.88096e+06	1.72514e+06	1.97091e+06	4.94915e+06	3.55597e+06	3.50519e+06	6.30116e+06	4.10954e+06	3.59685e+06	6.34539e+06	3.39828e+06	4.25882e+06	4.01606e+06	3.64409e+06	2.28276e+06	1.56607e+06	2.40167e+06	2.42792e+06	3.41665e+06	3.22032e+06	3.40174e+06	4.69044e+06	5.00626e+06	3.92358e+06
HMDB0014999	NEG	6.355	249.037	C13 H8 F2 O3	Diflunisal	0.00060251767760632	2.40964516284858	28.5808805735745	level3	HMDB	C01691	HMDB0014999	Benzenoids	Biphenyls and derivatives	Benzene and substituted derivatives	Benzene and derivatives	NA	NA	NA	530816	607997	392721	625133	492966	339027	527709	873837	876144	2.43015e+06	64286.7	204155	308909	539154	193345	199797	1.70337e+06	636613	494477	403478	356064	482427	91402.8	959957	82681.3	2.27006e+06	3.79068e+06	5.32329e+06	3.91301e+06	2.7116e+06
HMDB0015055	POS	3.935	365.191	C14 H24 N2 O7	Spectinomycin	32.0258092175782	96417.2935254353	31.1437429452193	level3	HMDB	C02078	HMDB0015055	Antibiotics	Actinamines	Aminoglycosides [Fig]	Antibiotics	NA	NA	NA	1.72495e+06	2.32826e+06	3.544e+06	2.81837e+06	1.8871e+06	184365	6.37564e+06	3.73927e+06	6.02636e+06	117044	2.92757e+06	2.79047e+06	1.78378e+06	111079	3.30067e+06	1.53153e+06	198615	2.66438e+06	3.62768e+06	2.94571e+06	2.27451e+06	2.32896e+06	3.16419e+06	533856	3.10238e+06	1.7626e+06	68306.3	133485	107618	1.60168e+06
HMDB0015072	POS	13.295	206.154	C13 H19 N O	Amfepramone	0.00031530099820997	1.53695405911497	56.5786264295396	level3	HMDB	C06954	HMDB0015072	Organic oxygen compounds	Carbonyl compounds	Organooxygen compounds	Carbonyl compounds	NA	NA	NA	1.40279e+06	1.14636e+06	2.56516e+06	1.07469e+06	535949	1.00292e+06	648083	1.16979e+06	1.62898e+06	1.42463e+06	1.57147e+06	1.12175e+06	659200	365162	724873	1.26995e+06	618471	1.1038e+06	851504	2.50852e+06	2.29101e+06	1.44216e+06	1.43704e+06	965607	3.37529e+06	730782	2.84869e+06	798694	1.25012e+06	928517
HMDB0015090	POS	15.963	476.31	C21 H41 N5 O7	Netilmicin	0.00188161805550635	3.95879588984668	59.5921235174274	level3	HMDB	C07657	HMDB0015090	Organic oxygen compounds	Carbohydrates and carbohydrate conjugates	Organooxygen compounds	Carbohydrates	NA	NA	NA	2.05473e+06	2.783e+06	264872	2.76926e+07	111563	7.13083e+06	587788	2.06799e+07	2.1768e+06	201717	7.92684e+06	155125	2.04398e+06	5.12844e+06	129518	114543	7.19726e+06	1.22701e+06	120156	1.11314e+07	2.93418e+06	7.98533e+06	725183	184204	166278	153357	932669	1.32309e+06	133873	277455
HMDB0015102	POS	7.158	311.13	C19 H19 Cl N2	Desloratadine	-0.00079542929682929	-2.56487768491684	38.3214236866819	level3	HMDB	D03693	HMDB0015102	NA	NA	NA	NA	NA	NA	NA	95542.9	109711	109786	99113.2	128308	152074	87263.1	92795.3	134676	251747	123681	122527	97574	130630	138237	112182	139299	141980	99446.4	119216	132561	157816	174109	132270	138928	93163.2	102324	116225	134123	127957
HMDB0015109	POS	5.93	293.1	C10 H16 N2 O8	Ethylenediaminetetraacetic acid	0.00160642984377546	5.49976440443766	38.1397498763723	level3	HMDB	C00284	HMDB0015109	Organic acids and derivatives	Tetracarboxylic acids and derivatives	Carboxylic acids and derivatives	Organic acids	NA	NA	NA	43212.6	37297.2	38269.1	47300.6	37342	33064.7	36067.9	55427.3	51595.7	68149.7	33511	40901	38597.4	53233.5	41012.9	31317.6	45788.2	48175.2	40350.5	35401.8	33370.3	30437.7	39721.7	38174.2	38317.9	30467.1	30612.3	29145.1	33196.2	35416.9
HMDB0015159	NEG	11.081	319.118	C17 H20 O6	Mycophenolic acid	-0.00063170682608415	-1.97330691468102	93.8021580639833	level2	HMDB	C20380	HMDB0015159	Organoheterocyclic compounds	Isobenzofuranones	Isocoumarans	Isobenzofuranones	NA	NA	NA	152162	925843	204061	234553	198745	237878	1.31997e+06	333167	235011	183247	163049	224766	168246	322852	96213.6	170631	223593	136142	176042	130506	215929	259491	225839	356995	438735	268958	2.58597e+06	192878	121933	255208
HMDB0015175	NEG	11.514	257.058	C13 H10 N2 O4	Thalidomide	0.0012328261204857	4.77720972168883	59.1286351242402	level3	HMDB	C07910	HMDB0015175	Organoheterocyclic compounds	Isoindolines	Isoindoles and derivatives	Indole and derivatives	NA	NA	NA	1522.66	1.68679e+06	40889.4	8322.27	689.476	6222.25	1495.78	597.616	3172.89	1215.13	1124.22	958.907	761.618	766.983	910.849	819.666	11332.7	2476.12	557.137	709.962	94150.5	1854.68	59314.3	826.749	615.821	35149.6	30931	49629.6	6134.11	5851.7
HMDB0015197	POS	6.916	212.128	C11 H17 N O3	Isoprenaline	0.00023699359374518	1.12254948412267	49.767740547043	level3	HMDB	C07056	HMDB0015197	Benzenoids	Benzenediols	Phenols	Phenols and derivatives	Circulatory system	Adrenergic signaling in cardiomyocytes	NA	19749.6	20330.8	18090.7	33047.8	25635.1	12919.2	39059.8	21580	23411.4	15758.2	30827.2	32138.7	20144.3	19588	18322.8	27898.4	14579.5	26741.7	22722.3	21833.1	16352.7	21289.5	28481.3	19380.3	30605.5	105350	24110.5	14685.5	16482.4	17120.4
HMDB0015200	POS	0.873	446.187	C21 H27 N5 O4 S	Glipizide	0.00125838341085682	2.82669483015931	20.1070677070494	level3	HMDB	D00335	HMDB0015200	NA	NA	NA	Benzene and derivatives	NA	NA	NA	1.33701e+07	6.50923e+06	2.87898e+06	1.74392e+07	9.37164e+06	2.46863e+07	3.2926e+07	1.78905e+07	8.04411e+06	354541	4.74462e+06	1.48481e+06	9.23183e+06	723119	3.41741e+06	1.00879e+07	2.68798e+06	8.16448e+06	5.9068e+06	5.42015e+06	2.63489e+06	2.22376e+06	7.26577e+06	2.02763e+06	1.77882e+06	4.89083e+06	1.73529e+06	6.16314e+06	9.06206e+06	1.1199e+06
HMDB0015224	POS	17.967	567.281	C29 H44 O12	Ouabain	-18.0091552478598	-30822.6436928378	80.511117926479	level2	HMDB	C01443	HMDB0015224	Steroids	Cardanolide derivatives [Fig]	23-Carbon atoms	Sterol lipids[ST]	Digestive system	Bile secretion	NA	2.93379e+06	1.31257e+06	938729	722402	949257	844935	438959	1.95928e+06	1.04244e+06	1.99264e+06	1.51476e+06	880497	883611	746680	835063	1.33963e+06	1.71669e+06	669988	843151	1.93253e+06	2.93083e+06	2.07701e+06	1.21391e+06	2.03061e+06	929091	1.62903e+07	4.01972e+06	4.87501e+06	4.69347e+06	6.17298e+06
HMDB0015232	POS	4.438	462.233	C28 H29 F2 N3 O	Pimozide	-0.00183861523447604	-3.98634895801204	25.0703286863813	level3	HMDB	C07566	HMDB0015232	Benzenoids	Diphenylmethanes	Benzene and substituted derivatives	Benzene and derivatives	NA	NA	NA	4.60941e+06	3.66257e+06	2.66359e+06	979759	4.54751e+06	2.37283e+06	2.21177e+06	2.33863e+06	1.36774e+06	527620	1.54226e+06	1.51766e+06	1.69408e+06	290149	1.62774e+06	1.23822e+06	654267	3.00873e+06	2.66717e+06	1.91837e+06	1.67434e+06	1.09584e+06	2.62844e+06	472847	2.49533e+06	717377	344149	1.36637e+06	2.91748e+06	485880
HMDB0015239	POS	7.186	184.134	C10 H17 N O2	Methyprylon	0.00034665200095673	1.89297060988943	48.6820839392242	level3	HMDB	D01150	HMDB0015239	NA	NA	NA	NA	NA	NA	NA	5.35528e+06	1.60665e+06	2.34536e+06	4.05263e+06	1.57058e+06	2.68055e+06	2.96337e+06	1.81463e+07	1.3808e+07	1.42213e+07	2.61661e+06	3.6593e+06	784198	1.18366e+07	2.42037e+06	752194	3.93793e+06	2.13421e+06	2.14807e+06	710665	2.16578e+06	835603	2.34097e+06	3.4936e+06	1.31535e+06	5.2733e+06	3.75687e+06	5.28138e+06	4.50415e+06	1.02872e+06
HMDB0015240	POS	0.9	352.187	C20 H27 N O3	Trilostane	21.9802447502344	66768.8495408626	49.8237239058613	level3	HMDB	C12580	HMDB0015240	Lipids and lipid-like molecules	Estrane steroids	Steroids and steroid derivatives	Steroids and derivatives	NA	NA	NA	842151	674612	609949	928180	659329	824273	934080	946839	819710	572635	595795	574465	686976	755042	768121	584517	644446	629716	641363	503931	469367	526314	527643	551659	774090	1.61494e+07	3.02714e+06	669721	683641	3.24939e+06
HMDB0015247	POS	6.76	347.124	C17 H18 N2 O6	Nifedipine	-3.8424415265581e-05	-0.11101584814437	36.8349373035628	level3	HMDB	C07266	HMDB0015247	Organoheterocyclic compounds	Hydropyridines	Pyridines and derivatives	Pyridine and derivatives	NA	NA	NA	46563.9	57066.5	51064.6	45212.2	76621	28576.4	34754.4	36965.9	61415.3	39988.2	178785	294358	54658.9	27142.9	230598	39845.4	33461.8	143716	41226	251864	170792	291455	421982	83777.3	252867	63560.7	677411	7.21953e+06	1.56625e+07	479463
HMDB0015323	POS	8.793	302.138	C17 H19 N O4	Oxymorphone	-0.00041356886242738	-1.37338335185742	75.9083052782436	level2	HMDB	C08019	HMDB0015323	Benzenoids	NA	Phenanthrenes and derivatives	Benzene and derivatives	NA	NA	NA	3.28782e+06	34347.2	2.54343e+06	2.61635e+06	69620.1	132712	64027.9	61340.4	41405.6	23742.4	403153	1.01515e+06	912002	1.39426e+06	2.34488e+06	104436	19580.8	23865.7	48137.9	43472.4	303020	99295.6	161884	34073.2	13074.1	2.18825e+06	810234	16198.7	98176.1	1.14727e+06
HMDB0015339	NEG	8.029	391.16	C19 H22 F2 N4 O3	Sparfloxacin	0.00143867631220473	3.6685391485339	35.5341160994574	level3	HMDB	C07662	HMDB0015339	Organoheterocyclic compounds	Quinoline carboxylic acids	Quinolines and derivatives	Quinoline carboxylic acids	Membrane transport	ABC transporters	map02010 ABC transporters;	1.55955e+07	5.83868e+07	1.58809e+08	1.4732e+08	6.75683e+07	2.2945e+07	2.04204e+07	2.0915e+07	2.53878e+07	2.18021e+07	9.76902e+06	1.01355e+07	1.51958e+08	1.10881e+08	1.12322e+07	3.83629e+07	2.82181e+07	3.40822e+07	2.82444e+07	3.91646e+07	4.51967e+07	5.90703e+07	4.04021e+07	4.46441e+07	4.87189e+07	1.38289e+08	1.52137e+08	7.11885e+07	7.37607e+07	1.64439e+07
HMDB0015407	POS	1.216	241.155	C12 H20 N2 O3	Pirbuterol	0.00016463886188944	0.685574222747394	51.7788173179964	level3	HMDB	C07807	HMDB0015407	Organoheterocyclic compounds	Hydroxypyridines	Pyridines and derivatives	Pyridine and derivatives	NA	NA	NA	1.89136e+08	8.41721e+07	1.4964e+08	1.73605e+08	1.89402e+08	1.71741e+08	1.88089e+08	1.80319e+08	1.68712e+08	1.80027e+08	6.97308e+07	1.33694e+08	3.90436e+07	1.42528e+08	1.15427e+08	1.35248e+08	1.51481e+08	1.34982e+08	1.56045e+08	5.29095e+07	4.53152e+07	1.20676e+08	9.69373e+07	1.13424e+08	1.52784e+08	8.28937e+07	1.53996e+08	9.24931e+07	2.098e+08	2.01088e+08
HMDB0015440	POS	1.728	227.139	C11 H18 N2 O3	Amobarbital	0.00025152845788056	1.11230937893886	72.640920245514	level2	HMDB	C07536	HMDB0015440	Organoheterocyclic compounds	Pyrimidines and pyrimidine derivatives	Diazines	Pyrimidines and pyrimidine derivatives	NA	NA	NA	26806.4	84752.9	31476.2	183105	226442	71438.2	280531	56835.6	6.20109e+06	359827	67184.1	25525.5	28267.5	57121.7	30728.4	1.82143e+07	188064	5.03804e+06	272417	3.4606e+06	101167	526579	5.71363e+06	307816	428915	23447.8	25635.8	596541	27482.4	21840.3
HMDB0015503	POS	4.476	189.103	C11 H12 N2 O	Phenazone	0.00029565584708279	1.57184351154407	88.9806344363085	level2	HMDB	C13244	HMDB0015503	Organoheterocyclic compounds	Pyrazoles	Azoles	Pyrazoles	NA	NA	NA	7.03306e+06	1.19029e+06	2.61158e+06	9.29921e+06	5.84743e+06	612105	4.08424e+07	6.58769e+06	7.64754e+06	97408.8	1.38233e+06	1.72376e+06	5.37517e+06	36565	3.21227e+06	3.18813e+06	48485.3	1.14111e+07	5.96642e+06	3.20106e+06	1.02703e+06	3.09693e+06	4.85581e+06	581760	2.68049e+06	1.11262e+06	36905.1	387040	782874	100209
HMDB0015548	NEG	12.756	353.158	C14 H22 N6 O5	Valganciclovir	-0.00036209150380273	-1.02238033795108	16.4383665792771	level3	HMDB	D02495	HMDB0015548	NA	NA	NA	NA	NA	NA	NA	371.303	598.661	444.57	495.372	800.353	482.111	459.224	608.088	488.797	1002.25	525.385	492.43	515.769	1240.54	515.481	444.872	802.523	400.172	2418.38	446.439	622.97	431.828	359.217	598.889	438.814	10604.7	19092.3	8793.09	140968	410750
HMDB0015573	POS	5.682	283.069	C13 H9 F3 N2 O2	Niflumic acid	-3.83354316682016e-05	-0.135911552752126	80.415257989146	level2	HMDB	C13698	HMDB0015573	Benzenoids	Trifluoromethylbenzenes	Benzene and substituted derivatives	Benzene and derivatives	NA	NA	NA	694629	2.31848e+06	3.29949e+06	185643	668719	136392	109957	101804	581455	110430	759401	2.56892e+06	1.09827e+06	94918.4	2.32363e+06	188388	158784	1.33347e+06	701637	1.85832e+06	3.96464e+06	1.10277e+06	433715	1.04169e+06	243385	1.34667e+06	103379	133666	148128	6.25134e+06
HMDB0015575	POS	6.251	229.086	C14 H12 O3	Trioxsalen	0.00020045740814111	0.878896000453668	81.9942109851776	level2	HMDB	C09314	HMDB0015575	Phenylpropanoids	Furanocoumarins	Coumarins	Coumarins	NA	NA	NA	7376.03	2491.39	6519.87	5555.49	2700.39	3187.7	3074.66	3222.12	3517.49	3550.46	3039.39	2941.27	3020.48	3693.82	3214.39	2665.1	3198.36	3275.8	2869.75	2555.46	3630	24299.1	42281.3	3286.49	2872.78	1.18901e+06	185596	636537	34167.1	6013.95
HMDB0015611	POS	4.229	204.102	C12 H13 N O2	Methsuximide	0.00031611846335977	1.55650824226346	68.6477029435589	level2	HMDB	D00404	HMDB0015611	NA	NA	NA	NA	NA	NA	NA	2.03374e+08	4.81024e+08	1.39907e+08	1.68863e+08	8.46442e+08	8.29362e+08	1.06621e+08	1.68344e+08	1.52001e+08	1.46126e+08	8.69965e+08	6.52378e+07	2.01583e+08	3.17548e+07	7.91294e+07	1.53087e+08	1.16119e+08	1.69462e+08	1.27046e+08	7.40669e+08	2.61289e+08	1.85034e+08	2.57728e+08	2.19946e+08	1.41641e+08	3.08147e+08	2.1058e+08	5.72438e+08	8.32348e+08	1.53235e+08
HMDB0015643	NEG	14.085	297.152	C16 H26 O5	Artemether	-0.0184435802353278	-61.8542574047499	93.5338547711039	level2	HMDB	NA	HMDB0015643	Lipids and lipid-like molecules	Sesquiterpenoids	Prenol lipids	Terpenoids	NA	NA	NA	9.21184e+07	1.03422e+08	8.60615e+07	1.29277e+08	1.01803e+08	1.28503e+08	1.80919e+08	1.34423e+08	1.21972e+08	1.25986e+08	1.37284e+08	1.41286e+08	1.14375e+08	2.14079e+08	1.02161e+08	9.57182e+07	1.39431e+08	9.02918e+07	1.04306e+08	7.34502e+07	1.55931e+08	1.28511e+08	1.78139e+08	2.12068e+08	1.19064e+08	5.01337e+08	2.95114e+08	3.89529e+08	2.13021e+08	9.92106e+07
HMDB0029644	NEG	6.224	167.035	C8 H8 O4	2,4,6-Trihydroxyacetophenone	-0.00023385214376503	-1.39162699702829	89.4918837506419	level2	HMDB	C21895	HMDB0029644	Organic oxygen compounds	Carbonyl compounds	Organooxygen compounds	Carbonyl compounds	NA	NA	NA	430949	1.48561e+06	178965	393394	176074	399315	372048	597997	149960	256994	797383	173136	218080	186604	156627	415890	286081	277262	281936	1.70748e+06	175320	527111	180030	448641	1.04059e+06	3.29337e+06	1.70439e+06	808000	1.10456e+06	2.24874e+06
HMDB0029666	NEG	4.873	153.019	C7 H6 O4	2,4-Dihydroxybenzoic acid	-0.00015165214841772	-0.984584091124476	88.4528305297572	level2	HMDB	NA	HMDB0029666	Benzenoids	Benzoic acids and derivatives	Benzene and substituted derivatives	Benzene and derivatives	NA	NA	NA	4.41616e+06	7.29374e+06	7.13569e+06	3.48691e+06	1.39549e+07	1.75058e+07	3.82589e+06	4.2429e+06	3.96747e+06	5.11027e+06	2.2897e+07	4.45147e+06	4.04289e+06	3.58399e+06	4.18735e+06	6.1692e+06	4.10076e+06	5.19691e+06	4.97416e+06	1.40307e+07	4.44053e+06	5.93854e+06	1.04171e+07	3.85046e+06	2.70359e+06	8.77904e+06	6.69984e+06	7.17613e+06	6.46089e+06	2.75494e+06
HMDB0029686	POS	7.154	137.06	C8 H8 O2	4-Methoxybenzaldehyde	0.00021521099566257	1.58182398174288	86.6288180637589	level2	HMDB	C10761	HMDB0029686	Benzenoids	Benzoyl derivatives	Benzene and substituted derivatives	Benzene and derivatives	NA	NA	NA	886519	1.43055e+06	417058	880811	1.92118e+06	884504	782752	1.06309e+06	1.23826e+06	1.67086e+06	338673	314511	979973	959501	725308	2.74725e+06	5.27949e+06	3.07602e+06	3.2124e+06	2.60145e+06	1.10715e+06	1.45436e+06	660168	1.57652e+06	1.1548e+06	167547	211730	449457	451955	973771
HMDB0029846	NEG	13.832	292.191	C17 H27 N O3	Nonivamide	-0.00062435304687369	-2.1294508082763	27.5459424457129	level3	HMDB	D08282	HMDB0029846	NA	NA	NA	NA	NA	NA	NA	61143.3	4429.94	123594	183926	4297.18	5494.67	5666.7	5539.18	4584.54	7449.06	39680.5	66129.7	127921	252009	103560	4266.22	5267.03	3961.38	6164.8	3626.48	11175.2	110964	150778	7199.28	4897.53	33573.1	55443.5	6809.83	10784.7	61824.2
HMDB0029943	NEG	3.831	271.082	C12 H16 O7	Arbutin	-0.00066101093750603	-2.4293869776547	72.4380834349526	level2	HMDB	C06186	HMDB0029943	Organic oxygen compounds	Carbohydrates and carbohydrate conjugates	Organooxygen compounds	Carbohydrates	Membrane transport	Phosphotransferase system (PTS)	map00010 Glycolysis / Gluconeogenesis;	6.01655e+06	9.432e+06	8.73256e+06	9.51163e+06	1.8104e+07	1.07756e+07	4.65691e+06	7.85833e+06	5.04067e+06	1.15771e+07	1.67368e+07	7.60895e+06	1.02277e+07	8.81955e+06	7.31875e+06	1.05762e+07	1.60382e+07	9.72545e+06	8.8549e+06	8.69598e+06	1.2144e+07	1.38869e+07	9.71457e+06	9.93556e+06	1.39548e+07	4.72658e+06	1.14109e+06	3.48035e+06	3.34882e+06	7.54393e+06
HMDB0030396	NEG	3.69	203.082	C11 H12 N2 O2	DL-Tryptophan	-0.00031036372894277	-1.52072083463097	96.1730351980476	level2	HMDB	C00806	HMDB0030396	Organoheterocyclic compounds	Indolyl carboxylic acids and derivatives	Indoles and derivatives	Indole and derivatives	NA	NA	NA	6.37362e+07	6.33504e+07	3.67237e+07	1.54428e+08	8.48476e+07	1.5472e+08	8.56397e+07	7.39209e+07	8.34809e+07	6.50963e+07	9.01585e+07	6.80938e+07	5.12267e+07	7.04029e+07	6.69993e+07	6.00617e+07	7.57133e+07	5.23048e+07	3.84062e+07	7.79844e+07	5.24353e+07	5.14697e+07	4.25711e+07	5.38263e+07	2.68237e+07	1.07934e+08	1.49203e+08	2.18838e+08	8.188e+07	1.10564e+08
HMDB0030475	NEG	9.901	329.066	C17 H14 O7	Aflatoxin G2	-0.0006455162081238	-1.95567145786558	78.1471997130323	level2	HMDB	C16754	HMDB0030475	Fungal toxins	Aflatoxins	Mycotoxins	Fungal toxins	Biosynthesis of other secondary metabolites	Aflatoxin biosynthesis	map01100 Metabolic pathways;	122033	86106.8	7650.21	199805	13717.2	287375	16477.6	978232	193359	77673.3	51527.6	4516.87	178674	5451.72	4233.04	4896.22	209656	8880.48	4912.48	109153	5732.32	786610	43782.4	5925.57	38241.7	39555.9	70530.2	63914.7	8062.84	7850.22
HMDB0030705	NEG	5.661	515.122	C25 H24 O12	4,5-Dicaffeoylquinic acid	0.00211729317834397	4.10227346676576	65.1356314643361	level2	HMDB	C10468	HMDB0030705	Phenylpropanoids	Caffeate derivatives	Monolignols	Phenylpropanoids	NA	NA	NA	1.36461e+07	1.98154e+07	1.71342e+07	1.03185e+07	1.92434e+07	4.98175e+07	2.87849e+07	3.88523e+07	2.62538e+07	2.38438e+07	1.25487e+07	5.10279e+06	7.36086e+06	2.41457e+06	3.2672e+06	4.68463e+07	3.17091e+07	2.61779e+07	2.81881e+07	2.90123e+07	2.5964e+07	1.1366e+07	9.95571e+06	8.19118e+06	3.26237e+07	834326	1.49899e+06	1.60288e+06	4.64351e+06	795516
HMDB0030776	POS	0.89	127.039	C6 H6 O3	Maltol	0.00031544750174816	2.50292201736355	88.699888865817	level2	HMDB	C11918	HMDB0030776	Polyketides	Monocyclic gamma-pyrones	Pyrones	Polyketides[PK]	Metabolism of terpenoids and polyketides	Polyketide sugar unit biosynthesis	NA	4.79454e+07	3.5621e+07	3.47831e+07	6.45151e+07	6.47828e+07	5.60468e+07	6.88025e+07	3.5583e+07	2.6146e+07	7.18374e+06	6.93943e+06	4.71924e+06	6.61658e+07	1.00867e+07	2.64857e+07	3.97659e+07	1.35389e+07	3.10478e+07	3.22095e+07	1.36638e+07	9.97796e+06	9.30554e+06	3.72278e+07	1.1111e+07	2.38689e+07	3.75746e+07	2.49136e+07	4.89682e+07	5.37035e+07	2.43066e+07
HMDB0030803	POS	6.691	565.155	C26 H28 O14	Corymboside	4.99378355698354e-05	0.0885190481184023	79.2885964766988	level2	HMDB	NA	HMDB0030803	Phenylpropanoids and polyketides	Flavonoid glycosides	Flavonoids	Flavonoids	NA	NA	NA	1.4511e+06	1.00687e+06	1.59979e+06	1.10962e+06	853375	1.54527e+06	889238	1.26556e+06	1.38268e+06	930092	388628	701818	769362	1.18109e+06	581623	1.37569e+06	3.68773e+06	1.52431e+06	2.14188e+06	1.36637e+06	1.21006e+06	1.78418e+06	518033	794515	887029	1.71395e+06	3.6842e+06	3.8452e+06	3.38422e+06	1.57469e+06
HMDB0030818	POS	7.173	207.065	C11 H10 O4	Scoparone	7.65108202926967e-05	0.371307370706596	82.6108648437456	level2	HMDB	C09311	HMDB0030818	Phenylpropanoids	Coumarins	Coumarins	Coumarins	Biosynthesis of other secondary metabolites	Biosynthesis of various secondary metabolites - part 1	NA	3.50105e+06	1.34205e+06	874608	1.23261e+06	3.81044e+06	2.94601e+06	1.22125e+06	2.04187e+06	1.28884e+06	1.62077e+06	1.14663e+06	1.27651e+06	4.25879e+06	2.91404e+06	866113	429908	6.86108e+06	1.39591e+06	4.04008e+06	1.88151e+06	1.53162e+06	1.69426e+06	170400	5.34649e+06	598263	1.3704e+06	1.6906e+06	2.09733e+06	1.26704e+06	2.57705e+06
HMDB0030868	POS	12.636	425.193	C23 H30 O6	Citreoviridin	21.9819267097326	54653.6426162815	93.0861529533364	level2	HMDB	C16766	HMDB0030868	Fungal toxins	Others	Mycotoxins	Fungal toxins	NA	NA	NA	8.08769e+06	2.64784e+07	1.2361e+07	1.09038e+07	5.67708e+07	1.03925e+07	7.85964e+06	3.05754e+07	8.05383e+06	2.94279e+07	4.2366e+06	1.32916e+07	1.63927e+07	5.51157e+07	5.84754e+06	3.48328e+06	4.87735e+07	5.51783e+06	1.20236e+08	1.57629e+07	1.97412e+07	1.33305e+07	3.73979e+06	9.50377e+06	2.16763e+06	5.01379e+06	6.63119e+06	4.82315e+06	2.98812e+06	2.58882e+07
HMDB0031048	POS	15.374	309.242	C19 H34 O4	Avocadyne 1-acetate	-18.0106570540792	-55205.8051157166	75.375653500293	level2	HMDB	NA	HMDB0031048	Lipids and lipid-like molecules	Fatty alcohols	Fatty Acyls	Fatty acyls[FA]	NA	NA	NA	69310	139383	509780	94524.6	286220	105404	49940.9	44549	181499	45242.9	1.03013e+06	569648	142642	515691	1.4664e+06	150175	38413.5	78492	136508	433368	8.34802e+06	469938	684620	277330	427100	75818.4	74012.1	37469.8	29953.6	182167
HMDB0031195	POS	7.785	139.112	C9 H14 O	Isophorone	0.00012053261718847	0.872764086020088	85.2272485238508	level2	HMDB	C14743	HMDB0031195	Organic oxygen compounds	Carbonyl compounds	Organooxygen compounds	Carbonyl compounds	NA	NA	NA	2.39897e+06	1.81162e+06	1.61292e+06	1.37315e+06	1.58796e+06	1.32887e+06	1.86207e+06	1.39083e+06	1.53125e+06	1.6301e+06	1.72564e+06	1.89314e+06	1.6819e+06	1.42466e+06	1.72748e+06	1.81327e+06	1.17324e+06	1.07207e+06	1.08407e+06	1.57836e+06	1.19348e+06	1.28019e+06	1.29167e+06	942181	1.37104e+06	1.51629e+06	1.64124e+06	1.41644e+06	1.24984e+06	2.22593e+06
HMDB0031208	POS	4.67	163.112	C11 H14 O	Valerophenone	0.00026610647546476	1.64157400249238	66.9459220406014	level2	HMDB	NA	HMDB0031208	Organic oxygen compounds	Carbonyl compounds	Organooxygen compounds	Carbonyl compounds	NA	NA	NA	15430.4	2.1037e+06	427790	51413.9	112065	53511.7	17430.8	58418.5	8828.74	185909	17640.6	12728.2	6799.21	8241.14	8149.16	10722.8	9748.88	122548	1.11433e+07	215152	240291	82333.2	31905.9	23684.2	16102.1	5857.6	6085.85	7635.52	12337	7002.36
HMDB0031306	POS	3.128	129.055	C6 H8 O3	4,5-Dimethyl-3-hydroxy-2,5-dihydro-2-furanone	0.00028152302652984	2.19858544228685	39.3979662648904	level3	HMDB	NA	HMDB0031306	Organoheterocyclic compounds	Furanones	Dihydrofurans	Furanones	NA	NA	NA	861515	483956	692769	986849	894745	724031	430589	1.53232e+06	1.37428e+07	688952	117971	530155	843620	184415	904676	1.41852e+07	758897	3.18541e+06	2.50136e+06	3.27098e+06	1.10307e+06	3.65197e+06	2.98552e+06	1.7653e+06	2.04466e+06	55567.7	154574	410174	72050.2	70347.8
HMDB0031403	NEG	7.836	141.092	C8 H14 O2	Cyclohexaneacetic acid	-6.19743750007729e-05	-0.43613402934273	73.6417402251098	level2	HMDB	NA	HMDB0031403	Organic acids and derivatives	Carboxylic acids	Carboxylic acids and derivatives	Organic acids	NA	NA	NA	132457	139374	118588	126653	53218.6	116100	117528	95419.3	131570	118341	130890	237184	143552	157164	165355	138309	48144.1	142818	125823	100296	15826.1	44247.7	148903	109941	147193	58352.9	558364	30858.1	39973.9	38857.8
HMDB0031617	POS	15.051	147.081	C10 H10 O	4-Phenyl-3-buten-2-one	0.00026512970083558	1.81504728138869	54.1601220436808	level3	HMDB	NA	HMDB0031617	Benzenoids	Styrenes	Benzene and substituted derivatives	Benzene and derivatives	NA	NA	NA	2.90588e+06	2.6413e+06	2.52589e+06	5.75325e+06	2.03603e+06	3.09071e+06	4.19546e+06	2.79481e+06	2.85433e+06	5.88731e+06	3.78128e+06	3.07521e+06	3.08749e+06	3.33134e+06	3.39583e+06	2.44898e+06	3.22266e+06	2.92446e+06	1.73834e+06	2.94606e+06	2.84364e+06	2.8103e+06	2.58914e+06	4.06675e+06	3.28264e+06	4.81757e+06	984960	447837	767247	220538
HMDB0031736	POS	7.099	217.159	C15 H20 O	Hexylcinnamaldehyde	8.57114155223826e-05	0.396534139936469	54.9020953925854	level3	HMDB	NA	HMDB0031736	Phenylpropanoids and polyketides	NA	Cinnamaldehydes	Polyketides[PK]	NA	NA	NA	295429	116789	1.70806e+06	116789	113649	107937	203936	147716	91989.5	71243.9	1.27361e+06	244493	920266	101551	570326	122783	125455	168297	96240.5	163956	3.35532e+06	525949	496434	91627	253942	1.91452e+06	1.22576e+06	136869	475686	253839
HMDB0031752	POS	10.884	336.18	C18 H22 O5	Zearalenone	17.0262799026078	53517.0681839352	68.5092322118132	level2	HMDB	C09981	HMDB0031752	Fungal toxins	Others	Mycotoxins	Fungal toxins	NA	NA	NA	4.32432e+07	4.92798e+07	4.04608e+07	6.30752e+07	5.89979e+07	4.85517e+07	7.19177e+07	6.0042e+07	7.20647e+07	5.45805e+07	5.7492e+07	6.43835e+07	5.49377e+07	9.13187e+07	4.03992e+07	5.00724e+07	6.52855e+07	4.78488e+07	4.95762e+07	2.65611e+07	7.14874e+07	6.15144e+07	5.46791e+06	9.83819e+07	1.10902e+08	5.89821e+07	2.62661e+07	3.07822e+07	3.12564e+07	3.55772e+07
HMDB0031791	POS	1.425	442.118	C25 H22 Cl N O3	Fenvalerate	21.9820967900781	52447.1133462963	34.2079725289627	level3	HMDB	C10988	HMDB0031791	Lipids and lipid-like molecules	Fatty acid esters	Fatty Acyls	Fatty acyls[FA]	NA	NA	NA	7.29527e+06	8.3186e+06	5.49274e+06	6.60588e+06	6.70373e+06	6.97482e+06	6.24382e+06	7.31819e+06	6.23823e+06	5.30134e+06	5.18954e+06	3.62292e+06	5.37169e+06	4.47683e+06	5.00729e+06	6.59804e+06	2.03393e+07	6.34808e+06	6.24002e+06	7.14978e+06	4.81824e+06	4.79599e+06	6.96369e+06	5.46333e+06	7.98612e+06	3.82448e+06	5.92147e+07	1.60376e+07	1.51961e+07	6.51378e+06
HMDB0032012	NEG	2.37	153.056	C8 H10 O3	Vanillyl alcohol	-0.00016021902342799	-1.03995787154443	82.7283460794312	level2	HMDB	C06317	HMDB0032012	Benzenoids	Methoxyphenols	Phenols	Phenols and derivatives	Xenobiotics biodegradation and metabolism	Aminobenzoate degradation	NA	833721	1.44517e+06	417199	1.43418e+06	825400	810966	794290	838555	748881	658745	594071	489650	176852	926072	951978	699680	346434	701077	5.39179e+06	830177	1.40104e+06	902011	72094.1	1.01477e+06	211381	370937	391683	382573	293731	439524
HMDB0032024	POS	12.755	135.081	C9 H10 O	4-Ethylbenzaldehyde	0.00023341750701888	1.7409711122504	88.1874313788384	level2	HMDB	NA	HMDB0032024	Benzenoids	Benzoyl derivatives	Benzene and substituted derivatives	Benzene and derivatives	NA	NA	NA	1.89453e+07	1.9634e+07	1.52428e+07	2.45422e+07	1.69528e+07	2.61364e+07	2.5463e+07	2.21182e+07	1.41094e+07	2.0835e+07	1.25859e+07	1.67055e+07	1.26984e+07	3.87125e+06	9.27048e+06	1.87634e+07	1.62966e+07	1.29666e+07	1.2946e+07	9.91672e+06	1.36469e+07	2.92886e+07	1.7823e+07	2.00387e+07	2.65838e+07	6.44657e+06	8.80459e+06	1.50075e+07	5.92292e+06	795655
HMDB0032142	POS	13.459	135.081	C9 H10 O	2,4-Dimethylbenzaldehyde	0.0002458739098472	1.83387861419243	93.2642289385181	level2	HMDB	NA	HMDB0032142	Benzenoids	Benzoyl derivatives	Benzene and substituted derivatives	Benzene and derivatives	NA	NA	NA	4.01358e+07	3.99992e+07	3.84562e+07	4.83379e+07	2.93752e+07	3.03861e+07	1.95079e+07	1.81674e+07	2.8038e+07	6.0456e+07	5.2752e+07	5.31241e+07	5.1473e+07	6.81189e+07	5.31553e+07	3.73806e+07	5.31227e+07	3.95526e+07	1.99465e+07	1.89888e+07	3.47951e+07	3.51234e+07	3.7794e+07	5.54858e+07	4.66773e+07	2.18581e+07	3.26721e+07	3.45166e+07	4.23552e+07	4.4204e+07
HMDB0032306	NEG	4.641	201.077	C9 H14 O5	Methyloxalacetic acid diethyl ester	-0.000323962851553	-1.60310887401926	50.5447376544687	level3	HMDB	C04067	HMDB0032306	Organic acids and derivatives	Beta-keto acids and derivatives	Keto acids and derivatives	Organic acids	NA	NA	NA	6.23178e+06	7.39156e+06	9.3061e+06	3.33714e+06	7.13843e+06	2.37133e+06	5.15273e+06	3.10884e+06	6.27676e+06	1.3973e+07	4.3577e+06	2.8318e+06	2.00936e+06	6.75755e+06	2.89048e+06	2.00201e+06	2.63082e+06	1.95803e+06	2.36671e+06	7.30389e+06	2.37555e+06	8.72318e+06	3.80085e+06	8.87165e+06	2.69133e+06	7.05234e+06	7.25421e+06	2.53856e+06	6.78495e+06	1.27358e+07
HMDB0032573	POS	13.594	167.071	C9 H10 O3	Ethyl paraben	0.00030252278932607	1.82173512506888	90.0951828285513	level2	HMDB	D01647	HMDB0032573	NA	NA	NA	NA	NA	NA	NA	2.97218e+07	3.41183e+07	3.14431e+07	5.50589e+07	3.81634e+07	4.4406e+07	5.98857e+07	4.63239e+07	3.28139e+07	5.98734e+07	5.12216e+07	3.51591e+07	3.71976e+07	4.41663e+07	4.16425e+07	3.8645e+07	4.79869e+07	4.19883e+07	5.68896e+07	3.53835e+07	2.98661e+07	2.78517e+07	3.00939e+07	3.32569e+07	3.93404e+07	5.60429e+07	6.44411e+07	5.37251e+07	5.15979e+07	6.32259e+07
HMDB0032574	NEG	6.629	179.071	C10 H12 O3	Propylparaben	-0.00023105539059997	-1.28308046563636	78.1224265345426	level2	HMDB	D01422	HMDB0032574	NA	NA	NA	NA	NA	NA	NA	28142.9	170255	13394.2	20673.5	32666.2	20179.1	217984	24433	35385.7	421635	371472	37083.5	44993.9	37506.5	454873	15541.9	31026.1	40485.7	42039.3	34063.5	185143	35032.7	20612.1	746728	56265.2	31328.7	7054.5	17424.8	12977.2	39141.9
HMDB0032575	NEG	11.24	193.087	C11 H14 O3	Butylparaben	-0.00031856243265338	-1.64127664820636	60.5524453692964	level2	HMDB	D01420	HMDB0032575	NA	NA	NA	NA	NA	NA	NA	503450	370823	402345	494632	375366	7.87391e+06	513949	528529	547226	5.08418e+06	570011	449271	519591	3.12491e+06	501524	457408	6.85372e+06	493941	483045	459244	552153	420286	492476	571288	455991	4.07199e+06	5.00548e+06	4.6482e+06	5.66603e+06	1.60985e+06
HMDB0032611	POS	12.755	163.076	C10 H10 O2	4-Methoxycinnamaldehyde	0.00024221439718985	1.49452253606704	78.4414933719689	level2	HMDB	C10475	HMDB0032611	Phenylpropanoids and polyketides	NA	Cinnamaldehydes	Polyketides[PK]	NA	NA	NA	1.71235e+07	1.76651e+07	1.39634e+07	2.19824e+07	1.55495e+07	2.30764e+07	2.18623e+07	2.0787e+07	1.29202e+07	1.88134e+07	1.16182e+07	1.59815e+07	1.16186e+07	3.46677e+06	8.62308e+06	1.71055e+07	1.52269e+07	1.16218e+07	1.10149e+07	9.07486e+06	1.20103e+07	2.74455e+07	1.66069e+07	1.80724e+07	2.43124e+07	6.40171e+06	8.21793e+06	1.36207e+07	5.54341e+06	659779
HMDB0032616	POS	5.017	225.076	C11 H12 O5	Sinapic acid	0.00026246639274063	1.17136689872003	81.6550085410851	level2	HMDB	C00482	HMDB0032616	Phenylpropanoids	Sinapate derivatives	Monolignols	Phenylpropanoids	Biosynthesis of other secondary metabolites	Phenylpropanoid biosynthesis	map00940 Phenylpropanoid biosynthesis; map01100 Metabolic pathways; map01110 Biosynthesis of secondary metabolites;	6.36297e+06	4.43571e+06	2.76558e+06	6.53435e+06	6.71487e+06	7.15444e+06	1.17586e+07	1.22532e+07	9.80148e+06	1.29087e+07	2.13694e+06	2.10546e+06	3.04922e+06	3.70018e+06	2.20229e+06	4.76871e+06	1.13794e+07	6.27742e+06	6.30054e+06	3.95158e+06	2.66082e+06	4.49402e+06	1.56857e+06	4.66382e+06	1.99963e+06	3.80228e+06	2.99083e+06	7.27942e+06	5.01222e+06	4.19299e+06
HMDB0032776	POS	6.76	236.092	C12 H13 N O4	3-Ketocarbofuran	0.00010823136713611	0.460393546019942	26.4193605263588	level3	HMDB	NA	HMDB0032776	Organoheterocyclic compounds	NA	Benzofurans	Benzofurans	NA	NA	NA	706217	362334	211371	128864	197779	1.58465e+06	162419	148609	91745.6	294247	22060	100004	125979	110447	137824	433990	936151	298423	254656	292739	171540	203265	206858	52152.9	281103	122839	337331	1.04441e+06	2.47428e+06	57012.6
HMDB0032797	NEG	9.603	209.118	C12 H18 O3	Jasmonic acid	-0.00035171512917031	-1.67383288206772	96.7005527322972	level2	HMDB	C08491	HMDB0032797	Fatty acids related compounds	Others	Fatty acids	Fatty acyls[FA]	Lipid metabolism	alpha-Linolenic acid metabolism	map00592 alpha-Linolenic acid metabolism; map01100 Metabolic pathways; map01110 Biosynthesis of secondary metabolites; map04075 Plant hormone signal transduction;	6.21361e+06	9.23252e+06	1.3605e+07	5.83692e+06	8.0221e+06	8.56885e+06	7.73999e+06	1.00418e+07	1.35992e+07	1.62855e+07	1.35608e+07	1.60872e+07	1.63845e+07	1.9446e+07	1.44167e+07	1.56235e+07	1.56662e+07	2.52698e+07	1.86509e+07	1.82584e+07	9.68316e+06	1.19482e+07	9.25081e+06	1.54621e+07	6.2742e+06	1.16262e+07	8.02888e+06	5.06178e+06	5.40141e+06	6.39222e+06
HMDB0032923	POS	3.051	143.034	C6 H6 O4	Kojic acid	0.00032486819489463	2.28737557097721	82.0933130555053	level2	HMDB	C14516	HMDB0032923	Organoheterocyclic compounds	Pyranones and derivatives	Pyrans	Pyranones and derivatives	NA	NA	NA	5.83418e+06	3.50056e+06	4.19361e+06	6.89357e+06	4.13175e+06	5.89407e+06	6.86709e+06	6.41674e+06	1.4824e+07	5.87413e+06	5.61694e+06	4.83586e+06	5.34363e+06	5.87317e+06	5.12793e+06	1.02702e+08	4.90788e+06	1.77984e+07	7.10952e+06	3.22137e+07	1.14612e+07	1.51357e+08	1.1897e+08	2.50448e+07	1.30341e+07	2.63074e+06	3.31919e+06	3.69353e+06	3.68482e+06	3.55607e+06
HMDB0032989	POS	9.399	219.065	C12 H10 O4	4-Methylumbelliferyl acetate	1.82403742883253e-05	0.0836492214250299	60.6803704663425	level2	HMDB	C03837	HMDB0032989	Phenylpropanoids and polyketides	NA	Coumarins and derivatives	Coumarins and derivatives	NA	NA	NA	2.98427e+07	8.30401e+07	5.23562e+07	2.46606e+07	6.56073e+07	5.39311e+06	7.34101e+06	1.12648e+07	2.10277e+07	2.01625e+07	2.7323e+07	6.82986e+07	5.77614e+07	2.0056e+07	4.36263e+07	2.18087e+07	2.52689e+07	4.2765e+07	3.71809e+07	5.62777e+07	8.47428e+07	2.23805e+07	3.30483e+07	9.84088e+07	2.14931e+07	4.79458e+07	4.29157e+06	5.46095e+06	1.26309e+07	8.01734e+07
HMDB0033115	POS	4.447	144.081	C10 H9 N	6-Methylquinoline	0.00038559902344559	2.69511143162797	87.8048526672457	level2	HMDB	NA	HMDB0033115	Organoheterocyclic compounds	NA	Quinolines and derivatives	Quinolines and derivatives	NA	NA	NA	2.52215e+06	1.47047e+06	1.18013e+06	469925	3.26224e+06	5.49101e+06	800345	568999	645324	1.48553e+06	6.2126e+06	1.81233e+06	3.5236e+06	1.85461e+06	3.51484e+06	881244	1.01608e+06	634811	1.03799e+06	3.64299e+06	1.08095e+06	4.72527e+06	2.06413e+06	623784	835936	1.22323e+06	3.93794e+06	1.78496e+06	2.29172e+06	973641
HMDB0033835	NEG	6.843	211.061	C10 H12 O5	Propyl gallate	-0.0003599380077901	-1.69727259355089	70.332564211292	level2	HMDB	C11155	HMDB0033835	Benzenoids	Benzoic acids and derivatives	Benzene and substituted derivatives	Benzene and derivatives	NA	NA	NA	14574.4	48219.9	70014.4	11281.2	72113.2	6236.88	14369.6	7886.19	15071	16638.8	10049.2	20318.8	36091.7	6906.91	6873.79	30397	3115.79	4227.93	6511.91	29025.1	3978.02	533700	12436.7	70411	11063.2	25998.1	9275.58	41945.9	51015.4	12008.1
HMDB0033838	POS	6.225	197.079	C8 H14 O4	Diethyl succinate	0.00026221600387543	1.50621629940634	41.2997695102544	level3	HMDB	NA	HMDB0033838	Lipids and lipid-like molecules	Fatty acid esters	Fatty Acyls	Fatty acyls[FA]	NA	NA	NA	307677	497137	77742.7	287264	157231	273453	518404	376194	138909	624226	1.9148e+06	178197	149639	533686	275778	111458	285276	158647	381188	137415	449740	289941	427376	526892	232524	742820	446471	204067	348880	678754
HMDB0034118	POS	13.198	229.086	C14 H12 O3	cis-Resveratrol	0.0001610582839362	0.706152408654338	66.4398952190474	level2	HMDB	NA	HMDB0034118	Phenylpropanoids and polyketides	NA	Stilbenes	Polyketides[PK]	NA	NA	NA	1.19901e+07	1.33195e+07	1.3358e+07	1.43553e+07	1.5511e+07	1.59719e+07	2.26532e+07	1.23457e+07	1.67167e+07	1.35445e+07	1.46447e+07	1.63275e+07	1.43204e+07	2.01103e+07	1.17478e+07	1.35738e+07	2.46539e+07	1.39484e+07	1.28844e+07	8.51756e+06	1.38362e+07	1.62696e+07	1.65929e+07	2.07637e+07	3.26283e+07	1.28405e+07	1.23014e+07	1.3123e+07	1.04797e+07	7.58766e+06
HMDB0034146	POS	22.974	284.295	C18 H37 N O	Stearamide	-0.0001189077717072	-0.419742366086712	93.6599364244664	level2	HMDB	C13846	HMDB0034146	FA Fatty acyls	FA0801 Primary amides	FA08 Fatty amides	Fatty acyls[FA]	NA	NA	NA	1.16972e+09	3.13818e+08	9.66823e+08	1.14735e+09	2.49561e+08	8.90031e+08	8.80881e+08	3.93814e+09	4.18089e+09	9.65523e+08	1.03302e+09	1.73389e+09	1.08179e+08	3.36523e+09	1.31998e+09	9.22279e+07	7.90849e+08	4.9234e+08	1.18037e+09	1.5134e+08	9.61029e+08	8.60256e+07	7.28857e+08	1.02555e+09	1.01642e+08	1.50394e+09	5.29324e+08	1.13547e+09	8.19404e+08	1.8482e+08
HMDB0034181	POS	19.863	239.237	C16 H30 O	Muscone	0.00026473482887468	1.11125886996084	74.9708186227801	level2	HMDB	NA	HMDB0034181	Organic oxygen compounds	Carbonyl compounds	Organooxygen compounds	Carbonyl compounds	NA	NA	NA	4.0312e+07	4.17412e+07	3.98948e+07	5.50635e+07	4.61407e+07	2.38695e+07	4.749e+07	5.85421e+07	5.25108e+07	9.15597e+07	6.91801e+07	6.33471e+07	2.76517e+07	8.88745e+07	7.30796e+07	5.16767e+07	7.64245e+07	6.84997e+07	6.72537e+07	5.85994e+07	6.07034e+07	5.73471e+07	3.02536e+07	7.07449e+07	5.82769e+07	3.12102e+07	4.9145e+07	3.40265e+07	3.74549e+07	4.41112e+07
HMDB0034244	POS	10.011	130.065	C9 H7 N	Isoquinoline	0.00021229476561757	1.64495818671308	80.914963386076	level2	HMDB	C06323	HMDB0034244	Organoheterocyclic compounds	NA	Isoquinolines and derivatives	Isoquinolines and derivatives	NA	NA	NA	1.37062e+06	978766	1.20255e+06	4.51921e+06	1.34728e+06	130127	1.97324e+06	1.71904e+06	2.64391e+06	331355	3.61913e+06	2.63225e+06	1.24504e+06	62960.3	2.46298e+06	762612	177921	1.95634e+06	853819	2.49108e+06	785650	1.17236e+06	875901	631221	1.13802e+06	1.50002e+06	142672	94414.4	421208	1.64628e+06
HMDB0034263	POS	7.078	299.11	C12 H20 O7	Citroflex 2	-0.00043056896009829	-1.55934938547615	71.8696546683216	level2	HMDB	D06228	HMDB0034263	NA	NA	NA	NA	NA	NA	NA	2.77583e+06	7.75683e+06	5.91377e+06	5.12359e+06	3.98471e+06	1.78051e+06	1.2356e+06	4.74339e+06	1.86502e+06	1.6757e+06	5.18391e+06	3.22138e+06	6.68423e+06	1.73321e+06	2.41426e+06	5.75865e+06	2.17775e+06	7.55954e+06	1.22513e+06	1.9032e+06	5.40265e+06	6.48324e+06	3.07454e+06	6.19634e+06	2.15713e+06	8.77659e+06	5.91007e+06	3.99909e+07	9.43878e+06	2.3149e+07
HMDB0034363	POS	3.652	326.16	C16 H23 N O6	Monocrotaline	-6.98662494755808e-05	-0.214872225995481	61.8102592778796	level2	HMDB	C10350	HMDB0034363	Alkaloids	Pyrrolizidine alkaloids	Alkaloids derived from ornithine	Alkaloids	NA	NA	NA	10929.6	9073.95	10470.5	13915.5	18170.1	15168.4	33174.2	11458.1	24294.3	10589.5	994626	8952.39	12261	9259.86	10521.1	10352.8	11977.1	9747.6	10094.3	12280	39127.8	8610.98	9538.75	9881.08	30238	797751	157187	13307.4	929038	40450
HMDB0034450	POS	6.536	177.128	C12 H18 O2	Sedanolide	-18.0102250467578	-92773.7185635933	78.0241666964854	level2	HMDB	C17002	HMDB0034450	Organoheterocyclic compounds	NA	Isobenzofurans	Isobenzofurans	NA	NA	NA	2.49854e+06	1.36508e+06	1.64698e+06	2.82011e+06	1.58925e+06	2.95763e+06	2.66202e+06	2.76531e+06	1.17702e+06	1.6171e+06	1.53589e+06	1.3392e+06	1.11402e+06	1.16804e+06	1.46814e+06	1.22469e+06	940935	1.0258e+06	1.23226e+06	1.21627e+06	822903	1.20596e+06	957944	1.64279e+06	479902	3.48479e+06	2.90107e+06	2.56191e+06	2.36533e+06	3.9027e+06
HMDB0034703	POS	11.21	706.401	C34 H59 N O14	Fumonisin B2	-3.19412940825714e-05	-0.0452815224188907	92.9643650717059	level2	HMDB	C19242	HMDB0034703	Fungal toxins	Fumonisins	Mycotoxins	Fungal toxins	NA	NA	NA	3.64651e+07	3.17271e+06	2.53186e+07	753865	962918	5.62723e+06	1.09886e+06	2.76188e+06	317462	2.23514e+06	4.43049e+06	1.18153e+06	4.95329e+06	8.89744e+06	1.12217e+06	1.73741e+06	1.30012e+06	442341	2.05932e+06	1.74517e+07	914481	376787	57453.6	56916.6	624764	2.17938e+07	8.46961e+07	6.3284e+06	8.7032e+06	1.29751e+07
HMDB0034732	POS	5.357	165.091	C10 H12 O2	Thymoquinone	0.00043656040267592	2.66059531829624	57.2993030758293	level3	HMDB	NA	HMDB0034732	Organic oxygen compounds	Carbonyl compounds	Organooxygen compounds	Carbonyl compounds	NA	NA	NA	1.10254e+06	504885	330544	357404	312393	1.07498e+06	660915	671571	730912	464827	201233	968219	629390	759372	1.7706e+06	3.82305e+06	910861	1.9985e+06	2.79297e+06	1.71234e+06	815943	1.06801e+06	967920	428970	624959	348960	557255	357586	447335	514663
HMDB0034863	NEG	13.693	325.144	C16 H22 O7	Raspberry ketone glucoside	0.0146446684374837	44.9034869261348	51.9097840306814	level3	HMDB	NA	HMDB0034863	Organic oxygen compounds	Carbohydrates and carbohydrate conjugates	Organooxygen compounds	Carbohydrates	NA	NA	NA	4700.85	12270.4	6709.09	9938.63	12143.9	9251.15	6461.11	6077.76	9348.55	8087.22	13539.7	16515	12874	17291.1	22369.3	17464.6	10467.7	6731.98	18140.4	6912.97	6076.78	7535.83	6073.44	7134.71	11535.2	60035.3	36937.8	11072.6	10983.3	31717.2
HMDB0034942	NEG	4.143	419.119	C16 H22 O10	Geniposidic acid	-0.00066229646483861	-1.77027202340879	84.8363571476118	level2	HMDB	C11673	HMDB0034942	Terpenoids	Iridoids	Monoterpenoids (C10)	Terpenoids	Metabolism of terpenoids and polyketides	Monoterpenoid biosynthesis	map00902 Monoterpenoid biosynthesis; map01110 Biosynthesis of secondary metabolites;	233651	230464	19010.7	21809.4	117937	508731	93262.2	23287	17957.2	412421	23359.5	18676.8	85454.2	261981	23174.3	113520	419791	26164.5	154742	22045.9	21928	23358.6	23542.8	104468	26822.6	63869.9	214423	221486	302520	47892.9
HMDB0035652	POS	5.008	166.123	C10 H15 N O	Perillartine	0.00030797709734997	1.86522374293839	80.6656885826771	level2	HMDB	NA	HMDB0035652	Lipids and lipid-like molecules	Monoterpenoids	Prenol lipids	Terpenoids	NA	NA	NA	6587.61	4128.02	8454.41	9703.2	4294.63	21210.5	7887.88	38323.9	5020.46	160496	40821.6	40253.4	11641.3	5000.44	35825.3	4704.83	11045.6	6514.37	6475.89	11205	156642	16074.1	45923.3	30660.4	13966.5	5.90232e+06	9.64384e+06	4.14906e+06	4.23742e+06	915104
HMDB0035698	NEG	18.135	357.135	C20 H22 O6	Matairesinol	0.00071875853052461	2.00691138292837	69.9078259117245	level2	HMDB	C10682	HMDB0035698	Phenylpropanoids	Lignans	Lignans	Lignans	Biosynthesis of other secondary metabolites	Biosynthesis of various secondary metabolites - part 1	map01110 Biosynthesis of secondary metabolites;	4.05116e+07	3.64052e+07	3.36493e+07	3.85996e+07	4.90118e+07	8.06073e+07	6.47655e+07	4.17946e+07	4.2038e+07	5.02582e+07	2.40278e+07	3.94376e+07	3.88907e+07	1.12984e+08	5.94951e+07	4.58499e+07	4.40022e+07	3.70077e+07	3.04372e+07	1.1201e+07	1.01039e+08	2.47923e+07	2.83358e+07	6.69469e+07	3.6456e+07	7.73829e+06	2.33361e+07	2.16756e+07	2.07168e+07	1.7382e+07
HMDB0035858	POS	10.562	455.207	C26 H30 O7	Obacunone	0.00035737937503199	0.786834084988514	66.015723135561	level2	HMDB	C08775	HMDB0035858	Terpenoids	Limonoids	Triterpenoids (C30)	Terpenoids	NA	NA	NA	52155.6	52567.7	46486.3	54537.5	45893.3	65820.3	64034.5	65256.1	72915.6	90984	48411.8	57641.1	46989.5	77015.4	58106.2	45991.6	58674.6	48660.3	55247.8	40795.7	50316.9	46314	51650.1	72595.3	65050.6	63596.4	67352.4	57135.6	59337	59231.9
HMDB0035907	POS	8.553	153.128	C10 H18 O2	Linalyl oxide	0.00013850252418024	0.814094932153943	63.0166811115365	level2	HMDB	NA	HMDB0035907	Organoheterocyclic compounds	NA	Tetrahydrofurans	Tetrahydrofurans	NA	NA	NA	114723	146971	85137.8	172225	225622	258034	152512	104141	355193	336415	140691	149756	97359.5	99214.3	196055	1.75951e+06	148317	559460	146397	252030	317817	327608	269454	344946	340278	25969.3	106986	1.93272e+06	91247.2	262060
HMDB0035919	NEG	9.961	327.217	C18 H32 O5	Corchorifatty acid F	-0.0006177397442002	-1.88206197946257	87.1624676891875	level2	HMDB	NA	HMDB0035919	Lipids and lipid-like molecules	Lineolic acids and derivatives	Fatty Acyls	Fatty acyls[FA]	NA	NA	NA	4.95934e+06	6.37098e+06	7.15789e+06	3.99286e+06	5.13111e+06	3.9682e+06	8.11125e+06	3.24855e+06	4.84645e+06	1.15568e+07	9.91789e+06	9.61359e+06	5.62971e+06	8.98015e+06	9.12734e+06	6.86215e+06	1.00714e+07	5.86764e+06	5.0548e+06	8.04356e+06	4.22935e+06	5.73833e+06	4.29537e+06	5.36423e+06	3.07592e+06	5.17657e+06	6.91904e+06	4.51955e+06	5.84782e+06	8.69355e+06
HMDB0035921	POS	11.071	488.228	C26 H30 O8	Limonin	17.0261642149219	36210.9294534638	24.2995908445252	level3	HMDB	C03514	HMDB0035921	Terpenoids	Limonoids	Triterpenoids (C30)	Terpenoids	NA	NA	NA	7774.14	6993	7294.85	7486.56	8654.06	7504.78	7146.21	7443.31	6644.29	11332.1	8168.39	7810.49	7051.58	9017.01	7174.85	12433.6	7493.41	9871.84	8935.03	6460.25	6470.21	7151.2	6521.78	8489.33	8862.36	7613.91	9232.94	7098.23	7113.81	8961.86
HMDB0036626	POS	1.929	166.086	C9 H8 O2	Dihydrocoumarin	0.00021658080575548	1.46286559818497	81.0019483505952	level2	HMDB	C02274	HMDB0036626	Phenylpropanoids and polyketides	NA	3,4-dihydrocoumarins	Coumarins and derivatives	Xenobiotics biodegradation and metabolism	Polycyclic aromatic hydrocarbon degradation	NA	5.73462e+08	5.71994e+08	4.57978e+08	4.79031e+08	5.67367e+08	6.91554e+08	7.87134e+08	5.45513e+08	5.01864e+08	2.63637e+08	6.22248e+08	5.05842e+08	5.2559e+08	4.56398e+08	6.5009e+08	6.20546e+08	4.41922e+08	5.62721e+08	4.50701e+08	4.86018e+08	5.75462e+08	5.17917e+08	5.2421e+08	5.93166e+08	5.33763e+08	5.14093e+08	3.83203e+08	6.19824e+08	5.86605e+08	3.43792e+08
HMDB0036789	POS	12.508	221.19	C15 H24 O	(-)-Caryophyllene oxide	0.00013443229738641	0.610548821650398	89.5407738122446	level2	HMDB	C16908	HMDB0036789	PR Prenol lipids	PR0103 C15 isoprenoids (sesquiterpenes)	PR01 Isoprenoids	Prenol lipids[PR]	NA	NA	NA	343418	130237	449546	158483	117337	119142	1.02572e+06	285030	119040	196297	282707	266142	270581	131264	399132	776985	191568	218682	86277.6	216284	225515	1.50934e+06	349509	190036	435554	675460	812856	49482.6	145512	948550
HMDB0037116	POS	9.046	171.138	C10 H18 O2	delta-Decalactone	8.98946484255703e-05	0.528385877038466	92.7000022163104	level2	HMDB	NA	HMDB0037116	Organoheterocyclic compounds	Delta valerolactones	Lactones	Delta valerolactones	NA	NA	NA	237302	152427	185111	171393	104793	153870	310285	173747	153556	223812	275572	188525	158837	208090	251491	204926	219183	93814.6	314543	190896	135694	106030	49574	159519	168186	634942	411773	188847	2.40402e+06	642578
HMDB0037438	NEG	5.747	623.161	C27 H30 O14	Kaempferitrin	46.0052033417862	79571.2613153467	59.8570093915729	level3	HMDB	C16981	HMDB0037438	PK Polyketides	PK1211 Flavones and Flavonols	PK12 Flavonoids	Polyketides[PK]	NA	NA	NA	3.66148e+06	1.83996e+06	5.78292e+06	3.81716e+06	1.39895e+06	3.17156e+06	2.5422e+06	2.31638e+06	3.3135e+06	4.5937e+06	2.36987e+06	4.37088e+06	3.22054e+06	5.93276e+06	3.8189e+06	2.57818e+06	9.59761e+06	4.01383e+06	3.80449e+06	3.41349e+06	1.70699e+06	1.99346e+06	821294	2.09782e+06	1.17818e+06	8.13907e+06	1.79131e+07	7.33448e+06	5.3751e+06	1.06888e+07
HMDB0037487	POS	7.789	617.184	C28 H34 O14	Poncirin	21.98155232136	36993.8448992841	74.9345909250306	level2	HMDB	C09830	HMDB0037487	Flavonoids	Flavanones	Flavonoids	Flavonoids	NA	NA	NA	3.11941e+06	1.7658e+06	3.99966e+06	1.24095e+06	1.16407e+06	3.93988e+06	1.00325e+06	2.26168e+06	882286	5.00776e+06	1.03108e+06	2.72412e+06	2.62854e+06	2.78141e+06	2.04683e+06	2.92178e+06	2.19656e+06	1.19349e+06	964821	2.39765e+06	1.60206e+06	4.22661e+06	1.07242e+06	4.06147e+06	423296	5.29969e+06	7.24136e+06	2.97516e+06	4.18857e+06	4.67781e+06
HMDB0038340	POS	6.562	323.139	C19 H18 N2 O3	N-(p-Coumaroyl) serotonin	-0.00010564115490296	-0.327943946584029	72.958009258897	level2	HMDB	NA	HMDB0038340	Organoheterocyclic compounds	Tryptamines and derivatives	Indoles and derivatives	Amines and derivatives	NA	NA	NA	2.19141e+07	6.18188e+06	9.8303e+06	2.86426e+07	8.82182e+06	80554.4	1.16671e+07	1.15702e+07	1.30548e+07	116078	6.29801e+06	9.12144e+06	1.51371e+07	99821.2	9.88937e+06	4.2648e+06	98601.9	2.0149e+07	4.16907e+06	1.1435e+07	4.0009e+06	4.21346e+06	9.57244e+06	1.42237e+06	3.62547e+06	2.5762e+06	49858.8	77234.1	251979	436499
HMDB0038361	POS	7.647	635.137	C15 H14 O7	(-)-Epigallocatechin	328.055929711259	1071819.1695278	89.0127159808132	level2	HMDB	C12136	HMDB0038361	Flavonoids	Flavan 3-ols	Flavonoids	Flavonoids	Biosynthesis of other secondary metabolites	Flavonoid biosynthesis	map00941 Flavonoid biosynthesis; map01110 Biosynthesis of secondary metabolites;	6559.16	7366.48	6566.99	6347.1	72850.2	6380.82	32763.6	7436.29	6006.4	8768.26	50849.5	6113.29	6513.79	393142	12961.2	1.18165e+06	11457.9	9478.95	91178.2	28037.1	15029	59237.8	40553.4	9652.43	15939.2	101573	7103.49	30864	255403	317601
HMDB0038601	POS	2.145	173.081	C8 H12 O4	Diethyl maleate	0.00037188539062071	2.16120008966286	76.3745064938902	level2	HMDB	NA	HMDB0038601	Lipids and lipid-like molecules	Fatty acid esters	Fatty Acyls	Fatty acyls[FA]	NA	NA	NA	614480	1.79205e+06	1.4791e+06	476090	2.00081e+06	968732	2.78565e+06	1.82235e+06	713363	2.20805e+06	1.55372e+06	3.02967e+06	3.55378e+06	2.10028e+06	4.09864e+06	1.84217e+06	1.16951e+06	1.41526e+06	931966	2.85387e+06	3.80146e+06	3.51236e+06	2.11748e+06	1.27858e+06	2.32152e+06	183503	1.13391e+06	1.62822e+06	198172	921585
HMDB0038720	NEG	8.861	337.201	C19 H30 O5	Lauryl gallate	-0.00063125437498001	-1.86646059221792	50.7168605892325	level3	HMDB	NA	HMDB0038720	Benzenoids	Benzoic acids and derivatives	Benzene and substituted derivatives	Benzene and derivatives	NA	NA	NA	177866	274311	41960.6	38771.5	308493	368387	279298	41200.3	302388	242930	242332	214894	204803	184182	68864.4	555665	361958	254887	467851	289969	50953.5	449696	1.18457e+06	557403	354665	241652	1.0199e+06	631426	590615	601152
HMDB0039238	POS	5.962	226.108	C12 H11 N5	Benzyladenine	-0.00096439164065031	-4.28425343620747	28.6104212719578	level3	HMDB	C11263	HMDB0039238	Organoheterocyclic compounds	Purines and purine derivatives	Imidazopyrimidines	Purines and derivatives	NA	NA	NA	11652.7	16070	11386.2	14508.9	16749.9	33054.5	29723.7	56775.7	258727	19385.6	9775.84	10658.3	10029.4	15184.2	10634.5	264072	15328.8	97237.8	41924.7	257510	11831.8	207201	396029	14256.5	74495.6	70172.7	55558.2	402641	13123.7	14768.3
HMDB0040270	POS	21.917	393.297	C22 H42 O4	Bis(2-ethylhexyl)adipate	21.9819078500674	59361.0979733353	92.5816882564219	level2	HMDB	C14240	HMDB0040270	Lipids and lipid-like molecules	Fatty acid esters	Fatty Acyls	Fatty acyls[FA]	NA	NA	NA	7.49667e+06	5.72392e+06	6.32278e+06	1.101e+07	5.50163e+06	5.60618e+06	5.61851e+06	1.16852e+07	1.28303e+07	2.45009e+07	6.65436e+06	1.018e+07	6.02702e+06	1.121e+07	8.54944e+06	3.82294e+06	5.82522e+06	5.90673e+06	5.85949e+06	5.00421e+06	5.92884e+06	4.61714e+06	4.6525e+06	7.81262e+06	4.77335e+06	4.53892e+06	6.00084e+06	6.26825e+06	5.46117e+06	7.10034e+06
HMDB0041802	POS	7.786	144.081	C10 H9 N	2-Naphthylamine	0.0002380202746508	1.66362237496987	86.8359005332135	level2	HMDB	C02227	HMDB0041802	Benzenoids	NA	Naphthalenes	Benzene and derivatives	NA	NA	NA	480471	1.03155e+06	237680	30522.3	654433	192116	148701	358298	396615	379430	321930	320836	353379	108889	713923	193394	815109	937500	871790	540624	953105	310553	545075	72419.5	370724	916339	1.49183e+06	1.40011e+06	2.36366e+06	2.18962e+06
HMDB0041857	NEG	8.757	249.076	C13 H14 O5	Citrinin	-0.0006138798437405	-2.45469338615125	77.4420916971248	level2	HMDB	C16765	HMDB0041857	Fungal toxins	Others	Mycotoxins	Fungal toxins	NA	NA	NA	520119	560951	1.55165e+06	226526	1.0605e+06	851579	423184	187253	208261	175392	395122	1.54956e+06	824177	1.16228e+06	618254	44877.9	590076	729979	3.74035e+06	732757	441561	212130	131286	207264	345915	182425	1.8592e+06	135885	72718.2	751917
HMDB0041938	POS	11.571	242.081	C9 H12 Cl N5 O	Moxonidine	0.0008624678125102	3.57762037962368	92.7035443550127	level2	HMDB	C07451	HMDB0041938	Organoheterocyclic compounds	Pyrimidines and pyrimidine derivatives	Diazines	Pyrimidines and pyrimidine derivatives	NA	NA	NA	4.0304e+06	214620	65840.2	1.28341e+07	89902.5	58706.1	421206	578886	877599	63895.9	121017	116187	1.55415e+06	148972	97376.1	57742.2	104336	1.85088e+06	1.44159e+06	361289	296490	59916.9	80761	356690	64503.1	1.17915e+06	52836.9	140373	161179	342078
HMDB0041943	POS	1.932	196.097	C10 H13 N O3	N-Acetyldopamine	0.00013447406365685	0.689294061885661	74.2493553439529	level2	HMDB	NA	HMDB0041943	Benzenoids	Benzenediols	Phenols	Phenols and derivatives	NA	NA	NA	1.12851e+08	1.06015e+08	4.43473e+08	4.03769e+07	4.61764e+06	1.42192e+07	1.50199e+07	6.1393e+07	3.21734e+07	8.31771e+06	2.66066e+08	9.56926e+07	1.73769e+08	1.17455e+07	1.63586e+08	5.53527e+06	3.1264e+06	1.77425e+07	3.31115e+07	2.46356e+08	6.08282e+07	5.32532e+06	1.63636e+07	3.19571e+06	3.50976e+07	2.80382e+08	3.04875e+08	470078	2.36753e+08	7.39456e+07
HMDB0041944	POS	6.109	278.186	C15 H23 N3 O2	N-Acetylprocainamide	-0.00069667232867232	-2.51343810709314	31.6813365648119	level3	HMDB	NA	HMDB0041944	Benzenoids	Benzoic acids and derivatives	Benzene and substituted derivatives	Benzene and derivatives	NA	NA	NA	7.76959e+06	8.15693e+06	7.16268e+06	1.18606e+07	9.9179e+06	9.85381e+06	8.6796e+06	7.2905e+06	9.38156e+06	3.46177e+07	9.92933e+06	8.91955e+06	7.88236e+06	1.42969e+07	9.35778e+06	8.04741e+06	1.09125e+07	1.12606e+07	8.03329e+06	9.29797e+06	9.64762e+06	6.92313e+06	9.75436e+06	1.05664e+07	1.29749e+07	7.32831e+06	1.07552e+07	8.41628e+06	1.55734e+07	1.88132e+07
HMDB0042006	POS	4.728	165.066	C8 H8 N2 O2	Ricinine	0.00031033475258368	1.89160943259539	81.1125356325535	level2	HMDB	C01526	HMDB0042006	Alkaloids	Pyridine alkaloids	Alkaloids derived from nicotinic acid	Alkaloids	NA	NA	NA	9.20853e+06	7.54019e+06	1.86918e+07	1.48406e+07	6.14525e+06	187427	1.4395e+07	5.88408e+06	1.7125e+07	5.04608e+06	1.68094e+07	1.54547e+07	8.95795e+06	348026	2.58471e+07	3.95113e+06	188148	2.70913e+07	6.9069e+06	1.11078e+07	6.57482e+06	3.11933e+07	2.70776e+07	5.80622e+06	1.36534e+07	1.06611e+07	208864	439921	531826	6.05118e+06
HMDB0059712	NEG	1.938	123.045	C7 H8 O2	3-Hydroxybenzyl alcohol	-2.05316405299527e-06	-0.0165507766535787	80.4834481557431	level2	HMDB	C03351	HMDB0059712	Benzenoids	Benzyl alcohols	Benzene and substituted derivatives	Alcohols	Xenobiotics biodegradation and metabolism	Toluene degradation	NA	332061	1.52872e+06	1.4422e+06	624935	1.62873e+06	1.56816e+06	1.3531e+06	1.39989e+06	1.48645e+06	1.28344e+06	997543	256347	1.52196e+06	356610	676107	1.4952e+06	1.63846e+06	1.50556e+06	1.97107e+06	1.55928e+06	1.34591e+06	1.24588e+06	629652	1.36398e+06	1.41516e+06	7.8123e+06	2.10625e+06	6.1083e+06	1.92953e+06	3.49191e+06
HMDB0059898	POS	13.596	195.101	C11 H14 O3	4-Ethoxy ethylbenzoate	-0.00045874245370214	-2.36350303622101	89.8052595489945	level2	HMDB	NA	HMDB0059898	Benzenoids	Benzoic acids and derivatives	Benzene and substituted derivatives	Benzene and derivatives	NA	NA	NA	5.93956e+07	6.92086e+07	6.44368e+07	1.13613e+08	7.6924e+07	9.15607e+07	1.26996e+08	9.57212e+07	6.68628e+07	1.22345e+08	1.01002e+08	7.20092e+07	7.47271e+07	9.27708e+07	8.17843e+07	7.89625e+07	9.80995e+07	8.79105e+07	1.14496e+08	7.34059e+07	6.10744e+07	5.58399e+07	6.15138e+07	6.82e+07	7.93472e+07	3.92235e+07	6.48813e+07	1.52022e+08	1.40526e+08	1.38282e+08
HMDB0059915	NEG	15.395	325.184	C18 H30 O3 S	4-Dodecylbenzenesulfonic acid	-0.00068581961267	-2.10250566052804	95.5101855156629	level2	HMDB	NA	HMDB0059915	Benzenoids	Benzenesulfonic acids and derivatives	Benzene and substituted derivatives	Benzene and derivatives	NA	NA	NA	1.43551e+08	1.44102e+08	1.19335e+08	1.77061e+08	1.32292e+08	1.53752e+08	2.42554e+08	1.69278e+08	1.52918e+08	1.70117e+08	1.60972e+08	1.62452e+08	1.40116e+08	2.65597e+08	1.33697e+08	1.22865e+08	1.86313e+08	1.23046e+08	1.31138e+08	9.92455e+07	2.13537e+08	1.50255e+08	2.04895e+08	2.43544e+08	1.23678e+08	7.02821e+08	3.57008e+08	4.51617e+08	2.96684e+08	1.36733e+08
HMDB0059925	NEG	8.52	179.108	C11 H16 O2	3-tert-Butyl-4-hydroxyanisole	-0.00022436347657617	-1.24566771010052	55.9355037211129	level3	HMDB	NA	HMDB0059925	Benzenoids	Methoxyphenols	Phenols	Phenols and derivatives	NA	NA	NA	385338	226238	677654	149950	139062	141683	264078	140566	202549	163672	169683	289730	317145	89370.1	372634	64641.8	93525.6	85571.6	100493	134263	576836	3.07636e+06	5.2929e+06	184687	1.27536e+06	554491	450695	75930.4	247177	513824
HMDB0059965	POS	2.351	139.039	C7 H6 O3	3,4-Dihydroxybenzaldehyde	0.00031611812781307	2.29018509226492	78.914908265374	level2	HMDB	C16700	HMDB0059965	Organic oxygen compounds	Carbonyl compounds	Organooxygen compounds	Carbonyl compounds	Biosynthesis of other secondary metabolites	Isoquinoline alkaloid biosynthesis	map00950 Isoquinoline alkaloid biosynthesis;	1.19788e+07	1.16884e+07	1.1866e+07	1.62821e+07	9.80031e+06	3.16641e+07	1.74234e+07	9.23069e+06	8.01426e+06	7.81576e+06	3.29127e+07	8.32573e+06	7.11048e+06	1.47991e+07	9.41564e+06	1.97571e+07	3.10392e+07	7.03162e+06	1.67033e+07	9.33908e+06	8.80851e+06	1.55301e+07	1.13817e+07	7.93361e+06	7.37421e+06	5.78602e+06	1.04928e+08	1.08028e+08	1.83636e+07	1.62897e+07
HMDB0060003	POS	7.675	151.039	C8 H8 O4	Isovanillic acid	0.00026741825203657	1.5913750160278	90.5567543987131	level2	HMDB	NA	HMDB0060003	Benzenoids	Benzoic acids and derivatives	Benzene and substituted derivatives	Benzene and derivatives	NA	NA	NA	2.99054e+06	3.06891e+06	1.64095e+06	1.8946e+06	4.55776e+06	2.15672e+06	1.50738e+06	2.31396e+06	1.74044e+06	2.09802e+06	1.09214e+06	1.77543e+06	1.91575e+06	2.23402e+06	1.3165e+06	5.03096e+06	9.08327e+06	4.43331e+06	4.26403e+06	4.89929e+06	1.42813e+06	894549	1.12732e+06	2.3632e+06	2.08657e+06	1.30273e+06	3.02856e+06	1.06532e+07	8.00994e+06	8.52949e+06
HMDB0060374	NEG	1.859	166.051	C8 H9 N O3	2-Amino-3-methoxybenzoic acid	-0.00023096636718378	-1.38254995945937	52.6871679300744	level3	HMDB	C05831	HMDB0060374	Benzenoids	Benzoic acids and derivatives	Benzene and substituted derivatives	Benzene and derivatives	Amino acid metabolism	Tryptophan metabolism	map00380 Tryptophan metabolism;	3.59403e+06	2.7815e+06	3.67307e+06	1.49335e+06	5.5173e+06	5.40927e+06	4.64377e+06	2.60523e+06	2.90431e+06	4.27656e+06	2.1375e+06	2.16916e+06	2.89824e+06	5.7349e+06	5.20425e+06	8.09227e+06	5.27184e+06	4.67594e+06	3.4069e+06	3.06633e+06	6.38597e+06	4.55684e+06	4.12338e+06	4.14166e+06	4.16448e+06	2.81927e+06	1.82663e+06	1.94232e+06	1.45539e+06	3.16528e+06
HMDB0060484	NEG	8.916	202.051	C11 H9 N O3	Indole-3-pyruvic acid	-0.0002851403200168	-1.40422922854952	78.4971278307333	level2	HMDB	C00331	HMDB0060484	Organoheterocyclic compounds	Indolyl carboxylic acids and derivatives	Indoles and derivatives	Indole and derivatives	Amino acid metabolism	Tryptophan metabolism	map00380 Tryptophan metabolism; map01100 Metabolic pathways;	1.01086e+06	624583	561486	1.74046e+06	697429	747021	813552	467300	745880	415485	500299	551452	526243	349055	624392	7.9697e+06	601460	1.26238e+06	615235	1.11706e+06	504903	452698	629545	494464	419277	1.13855e+06	478594	6.04633e+06	645572	1.32941e+06
HMDB0060565	NEG	15.595	221.118	C13 H18 O3	Ibuprofen metabolite A	-0.00033272465651634	-1.49791228473679	22.602045197857	level3	HMDB	NA	HMDB0060565	Phenylpropanoids and polyketides	NA	Phenylpropanoic acids	Phenylpropanoic acids	NA	NA	NA	3.82975e+06	3.81186e+06	3.77237e+06	4.50516e+06	4.27762e+06	4.30014e+06	5.28835e+06	5.22387e+06	5.72224e+06	4.53728e+06	4.26605e+06	5.22753e+06	4.61645e+06	8.03734e+06	3.74867e+06	3.95018e+06	5.26789e+06	3.97579e+06	3.74256e+06	3.04812e+06	5.01119e+06	4.49484e+06	4.37658e+06	7.39682e+06	7.77066e+06	5.07687e+06	3.50522e+06	3.78238e+06	2.8388e+06	3.8669e+06
HMDB0060602	POS	4.85	178.05	C9 H9 N O4	N-Acetyl-5-aminosalicylic acid	0.00030088235320135	1.54256591790432	80.945943821947	level2	HMDB	NA	HMDB0060602	Benzenoids	Benzoic acids and derivatives	Benzene and substituted derivatives	Benzene and derivatives	NA	NA	NA	6.22642e+08	3.4731e+08	2.4787e+08	5.76483e+08	5.39491e+08	5.76676e+08	9.82244e+08	5.66881e+08	3.36841e+08	5.00938e+07	1.80943e+08	1.2962e+08	4.18402e+08	3.83339e+07	1.97212e+08	4.05991e+08	8.23549e+07	3.60446e+08	3.04756e+08	1.74432e+08	1.36345e+08	1.64174e+08	2.6258e+08	9.92312e+07	3.40943e+08	1.89722e+08	1.49373e+08	3.37305e+08	5.08295e+08	1.1689e+08
HMDB0061007	POS	12.971	250.18	C15 H23 N O2	N-Desmethyltramadol	0.00029491945312543	1.1835937138874	58.287644735791	level3	HMDB	NA	HMDB0061007	Benzenoids	Anisoles	Phenol ethers	Benzene and derivatives	NA	NA	NA	205071	223936	198674	256413	196430	274323	294559	275283	194057	1.9325e+06	227798	224327	216482	167072	191155	258117	258497	193797	205282	191339	179851	277829	209723	302943	328127	410967	1.23243e+06	350822	437576	182720
HMDB0061074	POS	11.127	304.154	C17 H21 N O4	nor-6alpha-Οxycodol	-0.00019902761454204	-0.65653816941331	21.4775447853702	level3	HMDB	NA	HMDB0061074	Benzenoids	NA	Phenanthrenes and derivatives	Benzene and derivatives	NA	NA	NA	80938.3	43809.6	696230	662580	51930.9	39996.8	142180	38063	528584	50088.2	455681	1.07875e+06	204156	188176	1.06505e+06	30453.4	37032.8	543247	302395	492903	547178	660870	349979	375040	232204	711189	31891.4	30863.7	26333.2	1.85049e+06
HMDB0061112	NEG	5.502	239.092	C12 H16 O5	CMPF	-0.00050312354161974	-2.0954769524664	89.7211832590072	level2	HMDB	NA	HMDB0061112	Lipids and lipid-like molecules	Fatty acids and conjugates	Fatty Acyls	Fatty acyls[FA]	NA	NA	NA	1.01838e+06	916582	1.38684e+06	1.95406e+06	1.38425e+06	2.03784e+06	1.27112e+06	1.54508e+06	1.5391e+06	4.61867e+06	2.18537e+06	2.40103e+06	1.49528e+06	1.92427e+06	1.98978e+06	729082	1.29938e+06	934136	1.21791e+06	1.24822e+06	2.79367e+06	2.44282e+06	2.45032e+06	3.1768e+06	1.9045e+06	1.11658e+07	6.86428e+06	6.56924e+06	5.8859e+06	3.26636e+06
HMDB0061725	POS	7.381	367.165	C22 H18 N6	Rilpivirine	-0.00162366023431559	-4.43430020356406	69.7847031273557	level2	HMDB	D09720	HMDB0061725	NA	NA	NA	NA	NA	NA	NA	44851.4	22123.3	224104	83937.3	35751.5	20033.7	20401	69260.5	337375	27505.9	249074	232672	67884.6	20194.6	177180	24420.8	22012	174597	60213.2	314347	158817	269171	161965	56819.3	115034	233852	28624.4	26935	31544.4	973358
HMDB0062493	POS	1.391	198.113	C10 H15 N O3	DL-Metanephrine	0.00053234801941926	2.70083203106704	68.608951982261	level2	HMDB	C05588	HMDB0062493	Benzenoids	Methoxyphenols	Phenols	Phenols and derivatives	Amino acid metabolism	Tyrosine metabolism	map00350 Tyrosine metabolism; map01100 Metabolic pathways;	1.37214e+06	677090	471742	659338	753448	938815	5.17692e+06	903313	1.11671e+06	1.42845e+06	2.18719e+06	952583	496180	1.29735e+06	1.19169e+06	1.80289e+08	1.78085e+06	1.84778e+06	1.47534e+06	3.5351e+06	1.36337e+06	1.20079e+06	2.46434e+06	1.54111e+06	1.3651e+06	6.92211e+06	7.34852e+06	300914	518809	1.72041e+06
HMDB0127721	NEG	9.103	335.077	C15 H14 O6	Catechin	46.0048377310937	158594.147461017	46.9314841862894	level3	HMDB	C17590	HMDB0127721	PK Polyketides	PK1202 Flavans, Flavanols and Leucoanthocyanidins	PK12 Flavonoids	Polyketides[PK]	NA	NA	NA	1282.11	1107.22	1386.5	1239.27	1218.43	1090.68	1210.78	1144.48	1023.75	6528.42	1523.93	1155.06	1194.54	1108.73	1305.75	21764.8	887.318	1051.6	826.487	994.205	1410.05	1166.02	2054.34	1996.37	1126.71	1062.78	972.956	1748.82	933.271	3995.96
HMDB0240265	POS	9.31	399.107	C21 H20 O9	Puerarin	-18.0111466167031	-43284.5039351283	46.6922000931459	level3	HMDB	C10524	HMDB0240265	Flavonoids	Isoflavones	Isoflavonoids	Flavonoids	NA	NA	NA	147725	1.09552e+06	2.12895e+06	197765	25719.9	10718	130291	235699	111810	121148	314247	993161	699274	80100	1.62615e+06	89388.5	12654.6	130013	92785	803302	562019	331182	418046	19950.3	4.87616e+06	2.63216e+06	13493.8	13440.4	59785.6	1.39208e+06
C00031	NEG	0.852	179.056	C6 H12 O6	D-(+)-Glucose	-0.00040102429858279	-2.22712847473403	94.8827116416735	level2	KEGG	C00031	NA	Carbohydrates	Aldoses [Fig]	Monosaccharides	Carbohydrates	Carbohydrate metabolism	Pentose phosphate pathway	map00010 Glycolysis / Gluconeogenesis; map00030 Pentose phosphate pathway; map00052 Galactose metabolism; map00500 Starch and sucrose metabolism; map00520 Amino sugar and nucleotide sugar metabolism; map01100 Metabolic pathways; map01110 Biosynthesis of secondary metabolites; map02010 ABC transporters; map04933 AGE-RAGE signaling pathway in diabetic complications;	3.08612e+08	2.3256e+08	1.59335e+08	3.39079e+08	2.71608e+08	3.05489e+08	3.77631e+08	4.0196e+08	3.73969e+08	3.62578e+07	8.26218e+07	1.01537e+08	1.80278e+08	1.45271e+08	9.04952e+07	2.03007e+08	1.79241e+08	1.60337e+08	1.96891e+08	1.60075e+08	1.35299e+08	1.6492e+08	1.62374e+08	1.28702e+08	2.32363e+08	2.14921e+08	1.20349e+08	2.59324e+08	2.36919e+08	9.7098e+07
C00143	POS	1.349	458.177	C20 H23 N7 O6	5,10-Methylenetetrahydrofolate; (6R)-5,10-Methylenetetrahydrofolate; 5,10-Methylene-THF;	-0.00107286140621454	-2.34673995096375	NA	level4	KEGG	C00143	NA	Organoheterocyclic compounds	Pterins and derivatives	Pteridines and derivatives	Pteridines and derivatives	Amino acid metabolism	Glycine, serine and threonine metabolism	map00260 Glycine, serine and threonine metabolism; map00670 One carbon pool by folate; map01100 Metabolic pathways; map01200 Carbon metabolism;	170651	108445	73275.5	83098.4	85866.7	116296	109131	94391.1	174987	121800	120313	111315	89281.1	108990	171519	135917	117843	111805	127671	90202.4	99937.5	1.31045e+06	98290.6	89297.7	143862	260041	54436.1	47232	51955.4	55920.6
C00216	NEG	0.894	149.045	C5 H10 O5	D-(-)-Arabinose	-0.00029559741128082	-1.96995567814034	5.30160066801381	level3	KEGG	C00216	NA	Carbohydrates	Aldoses [Fig]	Monosaccharides	Carbohydrates	Carbohydrate metabolism	Pentose and glucuronate interconversions	NA	1.51822e+07	1.80171e+07	1.65872e+07	1.72449e+07	1.70088e+07	1.54033e+07	1.54409e+07	1.81415e+07	1.77645e+07	4.73983e+06	9.7553e+06	9.32862e+06	1.39557e+07	7.49962e+06	1.01257e+07	1.86488e+07	1.03869e+07	1.47397e+07	1.47543e+07	1.44988e+07	1.68543e+07	2.15872e+07	1.65572e+07	1.82639e+07	1.91813e+07	1.05902e+07	7.07075e+06	1.03588e+07	7.73751e+06	6.16547e+06
C00352	POS	0.864	260.053	C6 H14 N O8 P	D-Glucosamine 6-phosphate; D-Glucosamine phosphate;	0.00034178821709929	1.31941280442211	NA	level4	KEGG	C00352	NA	Organic oxygen compounds	Carbohydrates and carbohydrate conjugates	Organooxygen compounds	Carbohydrates	Amino acid metabolism	Alanine, aspartate and glutamate metabolism	map00250 Alanine, aspartate and glutamate metabolism; map00520 Amino sugar and nucleotide sugar metabolism; map01100 Metabolic pathways;	5.28579e+06	5.67984e+06	5.07977e+06	4.34973e+06	1.65782e+06	6.61305e+06	6.0439e+06	6.80088e+06	8.89204e+06	233787	1.884e+06	3.32621e+06	2.38513e+06	2.64727e+06	1.70487e+06	4.03936e+06	4.34955e+06	2.11405e+06	3.11775e+06	2.93744e+06	3.24005e+06	3.50798e+06	1.81727e+06	2.62835e+06	3.84316e+06	9.04643e+06	7.87392e+06	1.28841e+07	5.69477e+06	9.91999e+06
C00392	POS	0.854	205.069	C6 H14 O6	Mannitol; D-Mannitol;	0.00025091358187978	1.37804760288894	NA	level4	KEGG	C00392	NA	Carbohydrates	Sugar alcohols [Fig]	Monosaccharides	Carbohydrates	Carbohydrate metabolism	Fructose and mannose metabolism	map00051 Fructose and mannose metabolism; map01100 Metabolic pathways; map02010 ABC transporters;	2.20421e+07	4.4927e+07	8.67417e+07	1.63184e+07	1.03399e+07	1.99002e+07	2.72308e+07	2.87741e+07	1.9088e+07	2.19605e+07	1.61815e+07	6.0291e+07	4.01709e+07	1.13916e+08	6.06763e+07	3.3765e+07	3.24616e+07	1.77326e+07	4.40234e+07	4.02972e+07	1.12691e+07	1.71585e+07	2.05205e+07	6.31725e+07	4.48618e+07	3.40891e+07	3.55454e+07	1.49994e+07	2.36684e+07	5.4735e+07
C00478	POS	0.871	325.113	C6 H10 O5	Lichenin; Lichenan;	0.00023900787522279	1.47487634189707	NA	level4	KEGG	C00478	NA	NA	NA	NA	NA	NA	NA	NA	7.33796e+07	3.49583e+07	2.40809e+07	1.32178e+08	5.1473e+07	7.73561e+07	8.46689e+07	8.82373e+07	3.98442e+07	747459	4.09394e+07	7.21672e+06	3.69894e+07	2.01243e+07	1.56957e+07	3.1197e+07	2.8877e+07	3.42933e+07	1.18274e+07	3.00159e+07	5.46076e+06	5.23964e+06	1.44929e+07	8.45567e+06	2.0617e+07	4.23796e+07	2.10939e+07	5.00652e+07	5.99178e+07	1.73921e+07
C00558	NEG	0.896	193.035	C6 H10 O7	D-Tagaturonate; D-Tagaturonic acid;	-0.00030452519553136	-1.56937246325969	NA	level4	KEGG	C00558	NA	Carbohydrates	Sugar acids [Fig]	Monosaccharides	Carbohydrates	Carbohydrate metabolism	Pentose and glucuronate interconversions	map00040 Pentose and glucuronate interconversions; map00053 Ascorbate and aldarate metabolism; map00562 Inositol phosphate metabolism; map01100 Metabolic pathways;	4.74044e+06	3.50816e+06	4.15279e+06	3.9975e+06	5.3738e+06	9.37388e+06	3.90344e+06	6.52759e+06	6.38809e+06	1.29298e+06	6.32885e+06	2.70344e+06	3.61809e+06	4.56695e+06	3.49903e+06	2.00389e+07	3.29197e+06	2.39389e+06	2.0966e+06	4.00931e+06	7.25116e+06	3.02574e+07	1.02497e+07	1.15398e+07	9.87099e+06	1.75734e+06	1.96348e+06	2.23668e+06	2.36511e+06	3.21704e+06
C00588	NEG	4.699	183.066	C5 H15 N O4 P	Choline phosphate; Phosphorylcholine; Phosphocholine; O-Phosphocholine;	-0.00063003006579265	-3.42270235323139	NA	level4	KEGG	C00588	NA	Organic nitrogen compounds	Quaternary ammonium salts	Organonitrogen compounds	Quaternary ammonium salts	Lipid metabolism	Glycerophospholipid metabolism	map00564 Glycerophospholipid metabolism; map01100 Metabolic pathways;	206900	267349	333553	286033	137954	215078	354382	296210	192098	485617	375693	329602	249017	220720	454165	252615	96804.5	143310	378754	271262	1.09941e+06	7.64536e+06	1.23696e+08	1.60639e+06	480790	4.6742e+06	357018	669955	766576	362000
C00627	NEG	3.939	248.033	C8 H12 N O6 P	Pyridoxine phosphate; Pyridoxine 5-phosphate; Pyridoxine 5'-phosphate; Pyridoxol 5'-phosphate;	-0.00039384621692306	-1.58145624610847	NA	level4	KEGG	C00627	NA	Organoheterocyclic compounds	Pyridoxines	Pyridines and derivatives	Pyridine and derivatives	Metabolism of cofactors and vitamins	Vitamin B6 metabolism	map00750 Vitamin B6 metabolism; map01100 Metabolic pathways;	6.89186e+07	6.9367e+07	6.58456e+07	4.55663e+07	6.55287e+07	5.06505e+07	3.86448e+07	3.66905e+07	3.12638e+07	4.07066e+07	1.48081e+07	4.83805e+07	6.1563e+07	3.11502e+07	4.60286e+07	8.0729e+07	6.53549e+07	7.42811e+07	1.828e+07	8.88293e+06	5.50034e+07	4.52929e+07	3.86973e+07	4.5707e+07	5.29187e+07	4.9152e+07	5.26192e+07	9.13303e+07	8.59985e+07	5.73944e+07
C00725	POS	1.486	207.05	C8 H14 O2 S2	Lipoate; Lipoic acid; Thioctic acid; dl-alpha-Lipoic acid; DL-Thioctic acid;	-0.0005504576171802	-2.67155994255587	NA	level4	KEGG	C00725	NA	Vitamins and cofactors	Coenzymes [Fig]	Cofactors	Cofactors	NA	NA	NA	1.83169e+06	1.08306e+06	484844	1.38935e+06	1.34349e+06	312581	1.79417e+06	1.46578e+06	851326	866098	694325	550931	1.10516e+06	581582	380164	695679	651845	1.02364e+06	1.42031e+06	1.33669e+06	355315	556299	598351	513808	1.30641e+06	1.25385e+06	180135	406154	740986	2.58426e+06
C00750	POS	0.757	203.223	C10 H26 N4	Spermine; N,N'-Bis(3-aminopropyl)-1,4-butanediamine;	0.00025845035153793	1.27809211524517	NA	level4	KEGG	C00750	NA	Organic nitrogen compounds	Amines	Organonitrogen compounds	Amines	Amino acid metabolism	Arginine and proline metabolism	map00330 Arginine and proline metabolism; map00410 beta-Alanine metabolism; map00480 Glutathione metabolism; map01100 Metabolic pathways;	408059	422282	379226	565014	429424	512181	569824	524594	449923	1.37631e+07	613319	479620	520379	621332	558752	424467	520366	441347	420472	401708	477874	404378	375800	570373	443438	319056	444995	368905	387466	525234
C00826	NEG	5.168	226.072	C10 H13 N O5	L-Arogenate; L-Arogenic acid; Pretyrosine;	-0.00042381923449852	-1.86639248663516	NA	level4	KEGG	C00826	NA	Organic acids and derivatives	Amino acids, peptides, and analogues	Carboxylic acids and derivatives	Amino acids, peptides, and analogues	Amino acid metabolism	Phenylalanine, tyrosine and tryptophan biosynthesis	map00400 Phenylalanine, tyrosine and tryptophan biosynthesis; map01100 Metabolic pathways; map01110 Biosynthesis of secondary metabolites; map01230 Biosynthesis of amino acids;	3.7538e+06	5.88107e+06	5.03233e+06	3.64843e+06	1.2224e+07	4.45541e+06	5.39615e+06	3.5409e+06	2.98886e+06	4.79768e+06	1.68147e+07	3.8328e+06	5.68561e+06	2.78842e+06	5.55517e+06	5.72409e+06	9.07236e+06	1.12769e+07	1.69946e+07	5.01524e+06	2.09957e+07	2.47498e+06	2.73084e+07	2.65935e+06	8.74875e+06	979113	5.20148e+06	3.91865e+06	1.20473e+07	2.47992e+06
C00831	POS	1.247	279.137	C11 H22 N2 O4 S	Pantetheine; (R)-Pantetheine;	9.5095913025034e-05	0.341911708674235	NA	level4	KEGG	C00831	NA	Organic acids and derivatives	Amino acids, peptides, and analogues	Carboxylic acids and derivatives	Amino acids, peptides, and analogues	Biosynthesis of other secondary metabolites	Carbapenem biosynthesis	map00770 Pantothenate and CoA biosynthesis;	8.34663e+06	4.78955e+06	6.83414e+06	1.57255e+06	5.23289e+06	1.28208e+07	5.98963e+06	9.4499e+06	5.89352e+06	6.40659e+06	5.97952e+06	7.53472e+06	3.87649e+06	1.4107e+07	5.25305e+06	1.11904e+07	1.30233e+07	2.58363e+06	7.15053e+06	6.26793e+06	6.55435e+06	3.41156e+06	3.32069e+06	5.07362e+06	3.08688e+06	6.88454e+06	1.23467e+07	6.07449e+06	6.20403e+06	6.83389e+06
C00881	POS	1.181	228.098	C9 H13 N3 O4	Deoxycytidine; 2'-Deoxycytidine;	0.00023395221256805	1.03021528237236	NA	level4	KEGG	C00881	NA	Nucleic acids	Deoxyribonucleosides	Nucleosides [Fig]	Nucleic acids	Nucleotide metabolism	Pyrimidine metabolism	map00240 Pyrimidine metabolism; map01100 Metabolic pathways; map02010 ABC transporters;	1.34736e+06	1.78265e+06	1.90071e+06	1.24508e+06	1.85571e+06	2.94356e+06	1.99887e+06	1.99787e+06	1.87008e+06	1.0802e+06	2.51157e+06	1.30134e+06	1.55611e+06	1.34694e+06	1.79134e+06	2.96714e+06	2.03987e+06	2.83355e+06	2.96938e+06	2.81452e+06	2.13649e+06	1.15274e+06	1.93246e+06	1.15648e+06	1.51927e+06	1.34514e+06	1.13639e+06	1.94605e+06	1.25004e+06	1.15449e+06
C00919	POS	0.861	222.02	C5 H13 N O4 S	Choline sulfate;	0.00031092037829694	1.69849379785396	NA	level4	KEGG	C00919	NA	Organic acids and derivatives	Sulfuric acid esters	Organic sulfuric acids and derivatives	Organic acids	Membrane transport	ABC transporters	map02010 ABC transporters;	2.96326e+07	4.20721e+07	4.86984e+07	3.38761e+07	3.17743e+07	4.57363e+07	8.27119e+07	3.61329e+07	3.39962e+07	2.78121e+06	2.79386e+07	2.71353e+07	5.54703e+07	3.35681e+07	3.34822e+07	2.37747e+07	3.75119e+07	2.88036e+07	2.71601e+07	2.19303e+07	1.85541e+07	1.83716e+07	1.56238e+07	2.58574e+07	1.50768e+07	4.92948e+07	4.9546e+07	4.6108e+07	4.97597e+07	6.1023e+07
C00922	POS	1.16	145.05	C6 H8 O4	2,3-Dimethylmaleate; Dimethylmaleic acid;	0.00029897401793732	2.07559934674824	NA	level4	KEGG	C00922	NA	Lipids and lipid-like molecules	Fatty acids and conjugates	Fatty Acyls	Fatty acyls[FA]	Metabolism of cofactors and vitamins	Nicotinate and nicotinamide metabolism	map00760 Nicotinate and nicotinamide metabolism;	5.79762e+08	8.48909e+08	9.62301e+07	5.40663e+08	2.68014e+08	2.64019e+08	2.81611e+08	2.48256e+08	7.68637e+07	1.1327e+08	5.74046e+07	4.9608e+07	9.7831e+07	3.59315e+07	3.44925e+07	5.33073e+07	2.46762e+07	7.27337e+07	2.82315e+07	7.36807e+07	3.98961e+07	2.45586e+08	1.72087e+08	2.42271e+07	3.96004e+07	7.61455e+07	7.83342e+07	9.7086e+07	9.04139e+07	3.1955e+07
C00940	NEG	0.889	144.03	C5 H7 N O4	2-Oxoglutaramate; 2-Oxoglutaramic acid; alpha-Ketoglutaramate; 2-Ketoglutaramate;	-7.67419744249764e-05	-0.529118127369732	NA	level4	KEGG	C00940	NA	Organic acids and derivatives	Short-chain keto acids and derivatives	Keto acids and derivatives	Organic acids	Amino acid metabolism	Alanine, aspartate and glutamate metabolism	map00250 Alanine, aspartate and glutamate metabolism; map01100 Metabolic pathways;	1.94678e+06	2.43803e+06	2.64386e+06	3.51243e+06	2.90557e+06	869021	4.25616e+06	3.19087e+06	5.2823e+06	282013	1.37749e+07	1.27173e+07	5.72299e+06	3.18025e+06	2.29664e+07	3.27458e+06	3.19408e+06	9.30976e+06	3.0924e+06	5.64172e+06	3.41776e+06	1.1055e+07	1.0407e+07	2.51639e+06	7.94247e+06	3.23068e+06	991708	527474	1.47501e+06	7.39339e+06
C00942	POS	1.194	346.055	C10 H12 N5 O7 P	3',5'-Cyclic GMP; Guanosine 3',5'-cyclic monophosphate; Guanosine 3',5'-cyclic phosphate; Cyclic GMP; cGMP;	7.32757814603247e-06	0.0212364371466628	NA	level4	KEGG	C00942	NA	Nucleic acids	3',5'-Cyclic nuclcleotides	Cyclic nucleotides [Fig]	Nucleic acids	Nucleotide metabolism	Purine metabolism	map00230 Purine metabolism; map01100 Metabolic pathways;	1.39445e+06	536626	738123	1.65941e+06	154461	613705	649924	1.75386e+06	863177	147117	120086	585049	1.46285e+06	2.8249e+06	460659	142973	3.1985e+06	233089	2.9561e+06	134143	88233.1	68343.4	95461.8	92052.2	102153	476032	925764	84995.4	1.58771e+06	564054
C00968	POS	5.536	314.063	C10 H12 N5 O5 P	3',5'-Cyclic dAMP;	-0.00155751539057292	-4.97517187378163	NA	level4	KEGG	C00968	NA	Nucleic acids	3',5'-Cyclic nuclcleotides	Cyclic nucleotides [Fig]	Nucleic acids	NA	NA	NA	42983.6	49726.5	47127.3	54092.3	57256	70568	44110.4	45255.6	43538.9	55966	43720.5	43972	53439.7	68139.5	61618.7	49723.3	61944.3	53996.7	44919.4	42896.8	119508	139474	45054.1	45640	45241.3	82247	73887.8	1.01913e+06	67856.9	40671.4
C00994	NEG	6.931	297.061	C13 H14 O8	D-Prephenyllactate;	-0.00063603622083974	-2.13385660425345	NA	level4	KEGG	C00994	NA	NA	NA	NA	NA	NA	NA	NA	217349	741607	259981	2.37936e+06	787944	1.67266e+06	630476	584332	451645	337145	911489	559103	454292	2.15324e+06	236493	100205	1.47328e+07	365184	4.76109e+06	1.13271e+06	948238	3.50541e+06	774300	1.3345e+06	588849	401817	664198	409553	83971.8	1.22427e+06
C01041	POS	6.468	176.032	C6 H7 O6	Monodehydroascorbate; Monodehydroascorbate radical; Ascorbate radical; Semidehydroascorbic acid;	0.00051927582032362	2.96687906000401	NA	level4	KEGG	C01041	NA	NA	NA	NA	NA	Carbohydrate metabolism	Ascorbate and aldarate metabolism	map00053 Ascorbate and aldarate metabolism; map01100 Metabolic pathways;	3.95205e+07	5.89063e+07	3.09313e+07	5.69578e+07	4.84211e+07	6.26399e+06	1.91454e+07	9.5752e+06	4.9138e+06	580571	7.05601e+06	2.03867e+07	6.23486e+07	2.77622e+06	1.05296e+07	5.41384e+07	2.90043e+06	5.0871e+07	1.57981e+07	2.67606e+07	2.35391e+06	657807	9.86263e+06	1.1262e+07	837518	2.12906e+07	7.73099e+06	8.88227e+06	1.80751e+07	4.24896e+06
C01069	POS	6.237	330.1	C14 H19 N O6 S	Desulfoglucotropeolin;	-0.0001511503905931	-0.4592934191564	NA	level4	KEGG	C01069	NA	NA	NA	NA	NA	Biosynthesis of other secondary metabolites	Glucosinolate biosynthesis	map00966 Glucosinolate biosynthesis; map01110 Biosynthesis of secondary metabolites; map01210 2-Oxocarboxylic acid metabolism;	24315.2	16650.1	22096.5	31537.5	20437.1	18502.6	30576.9	23506.5	23165.2	23021.4	18453.5	18196.9	24423.7	22524.8	21674.5	19156.7	20185.1	22774.3	20491.3	19140.5	18194.8	17809.4	22398.5	20768.7	21072.8	2.99264e+06	1.23897e+06	548671	1.02156e+06	18181.6
C01109	POS	1.482	159.077	C6 H10 N2 O3	4-Methylene-L-glutamine;	0.00032909609601006	2.08197559395789	NA	level4	KEGG	C01109	NA	NA	NA	NA	NA	Carbohydrate metabolism	C5-Branched dibasic acid metabolism	map00660 C5-Branched dibasic acid metabolism;	1.64789e+07	6.11268e+06	1.94379e+07	1.58971e+07	1.51828e+07	7.37121e+06	2.48312e+07	7.97525e+06	1.78038e+07	2.82101e+06	1.65715e+07	1.83324e+07	1.91317e+07	2.2833e+06	2.4313e+07	1.34392e+07	2.75993e+06	2.41788e+07	8.63141e+06	1.07685e+07	7.84659e+06	1.10913e+07	1.61905e+07	1.02596e+07	1.68007e+07	3.59288e+06	3.23031e+06	5.73535e+06	5.84191e+06	5.31354e+06
C01146	NEG	0.901	103.004	C3 H4 O4	2-Hydroxy-3-oxopropanoate; Tartronate semialdehyde;	-5.79275976519966e-05	-0.556937446556248	NA	level4	KEGG	C01146	NA	Organic oxygen compounds	Carbohydrates and carbohydrate conjugates	Organooxygen compounds	Carbohydrates	Carbohydrate metabolism	Ascorbate and aldarate metabolism	map00053 Ascorbate and aldarate metabolism; map00630 Glyoxylate and dicarboxylate metabolism; map01100 Metabolic pathways;	3.88856e+06	3.90497e+06	5.52407e+06	4.05305e+06	2.30371e+06	4.02356e+06	2.00395e+06	4.90836e+06	3.90826e+06	442088	1.74587e+06	2.41929e+06	3.80453e+06	4.26685e+06	2.77993e+06	5.25205e+06	6.12248e+06	3.18063e+06	1.36541e+06	2.77667e+06	3.9133e+06	7.39472e+06	2.95503e+06	1.47094e+06	2.19051e+06	1.33253e+06	1.67649e+06	2.77936e+06	3.84243e+06	4.81862e+06
C01201	POS	6.397	716.18	C21 H35 N9 O15 P2	N(omega)-(ADP-D-ribosyl)-L-arginine; Nomega-(ADP-D-ribosyl)-L-arginine;	-0.00025110968749686	-0.351117510477452	NA	level4	KEGG	C01201	NA	NA	NA	NA	NA	NA	NA	NA	166246	147557	134250	156029	171391	226186	225702	226408	269284	402843	149838	153122	140212	116855	126496	112839	202626	119088	215258	145524	241005	332465	179932	395446	411781	122590	84669.3	352004	126127	143941
C01210	POS	0.848	156.042	C3 H10 N O4 P	N-Methylethanolamine phosphate;	0.00040998765294375	2.64448885351052	NA	level4	KEGG	C01210	NA	Organic acids and derivatives	Phosphate esters	Organic phosphoric acids and derivatives	Organic acids	Lipid metabolism	Glycerophospholipid metabolism	map00564 Glycerophospholipid metabolism;	2.0249e+07	7.88534e+06	7.61731e+06	9.33686e+06	1.7151e+07	3.77892e+07	5.28169e+07	1.27346e+07	1.07606e+07	635468	1.29843e+07	5.75614e+06	1.54068e+07	2.42834e+06	8.16084e+06	6.26882e+06	1.57961e+07	1.05683e+07	4.43673e+06	1.33217e+07	2.70888e+06	7.88518e+06	1.43869e+07	6.88855e+06	1.31356e+07	3.20167e+07	2.27473e+07	4.3282e+07	2.35539e+07	1.75987e+07
C01215	POS	1.23	188.056	C7 H9 N O5	2-(Acetamidomethylene)succinate; 2-(Acetamidomethylidene)succinate;	0.00035876918991562	1.9180587405239	NA	level4	KEGG	C01215	NA	NA	NA	NA	NA	Metabolism of cofactors and vitamins	Vitamin B6 metabolism	map00750 Vitamin B6 metabolism;	1.55327e+07	1.17312e+07	1.67689e+07	2.13246e+07	1.09097e+07	1.07012e+07	8.52204e+06	1.00655e+07	8.41946e+06	7.51641e+06	9.94349e+06	1.74854e+07	1.4361e+07	2.31874e+07	1.71773e+07	7.93831e+06	1.2908e+07	8.08793e+06	8.3537e+06	8.36956e+06	9.33426e+06	8.01476e+06	6.63209e+06	1.07807e+07	1.07622e+07	1.23188e+07	2.17701e+07	1.88501e+07	1.25944e+07	2.06271e+07
C01218	POS	0.913	275.017	C6 H11 O10 P	6-Phospho-2-dehydro-D-gluconate; 2-Dehydro-D-gluconate 6-phosphate;	0.00032338951450583	1.18021501034683	NA	level4	KEGG	C01218	NA	NA	NA	NA	NA	Carbohydrate metabolism	Pentose phosphate pathway	map00030 Pentose phosphate pathway; map01100 Metabolic pathways;	1.10848e+06	975650	881677	1.25401e+06	952021	7.19544e+06	1.28148e+06	1.30338e+06	977004	823863	856634	825427	986439	1.08345e+06	1.10148e+06	837057	3.92918e+06	900546	916570	719668	669842	695340	751963	751058	1.04666e+06	884704	1.12919e+07	6.39017e+07	1.04892e+07	684270
C01249	POS	6.417	224.055	C10 H9 N O5	7,8-Dihydro-7,8-dihydroxykynurenate;	8.16358291899633e-06	0.0366001052415028	NA	level4	KEGG	C01249	NA	NA	NA	NA	NA	Amino acid metabolism	Tryptophan metabolism	map00380 Tryptophan metabolism;	1.76434e+08	1.77288e+08	1.15332e+08	1.87648e+08	2.14822e+08	2.04579e+08	1.61462e+08	1.71865e+08	1.953e+08	2.78255e+08	1.49234e+08	1.81076e+08	1.38405e+08	2.20819e+08	1.6386e+08	8.28119e+07	1.86677e+08	6.51475e+07	1.302e+08	1.17785e+08	4.81511e+08	1.78206e+08	2.57873e+08	4.99623e+08	6.32544e+08	1.30927e+08	1.25628e+08	1.72306e+08	2.3505e+08	2.53947e+08
C01250	POS	0.885	174.076	C7 H11 N O4	N-Acetyl-L-glutamate 5-semialdehyde; 2-Acetamido-5-oxopentanoate;	0.00040078423597833	2.31575083479854	NA	level4	KEGG	C01250	NA	Organic acids and derivatives	Amino acids, peptides, and analogues	Carboxylic acids and derivatives	Amino acids, peptides, and analogues	Amino acid metabolism	Arginine biosynthesis	map00220 Arginine biosynthesis; map00330 Arginine and proline metabolism; map01100 Metabolic pathways; map01110 Biosynthesis of secondary metabolites; map01210 2-Oxocarboxylic acid metabolism; map01230 Biosynthesis of amino acids;	1.37482e+07	8.09049e+06	1.09009e+07	2.09968e+07	7.25439e+06	1.11677e+07	1.17231e+07	9.68087e+06	8.07558e+06	1.65754e+06	9.96641e+06	1.11579e+07	1.02126e+07	1.3409e+07	9.02052e+06	4.27222e+06	8.94728e+06	7.69447e+06	5.85937e+06	7.70327e+06	1.15468e+07	9.00121e+06	1.17931e+07	1.50555e+07	1.22275e+07	8.09321e+06	1.05293e+07	1.01743e+07	8.27462e+06	1.49398e+07
C01255	POS	5.597	245.186	C12 H24 N2 O3	N-(6-Aminohexanoyl)-6-aminohexanoate;	0.00012056241064328	0.493746646765311	NA	level4	KEGG	C01255	NA	FA Fatty acyls	Null	FA00 Other Fatty Acyls	Fatty acyls[FA]	Xenobiotics biodegradation and metabolism	Caprolactam degradation	NA	1.16745e+08	1.35746e+08	1.48775e+08	5.98172e+07	1.03023e+08	1.47653e+08	1.23781e+08	1.4806e+08	1.02818e+08	8.90089e+07	1.32896e+08	1.44035e+08	1.42148e+08	9.91333e+07	1.43228e+08	1.55241e+08	9.64218e+07	1.48691e+08	1.09701e+08	1.22308e+08	1.08323e+08	8.0534e+07	7.73637e+07	8.70527e+07	7.94633e+07	7.70593e+07	9.04201e+07	1.04297e+08	9.04533e+07	6.46027e+07
C01267	POS	0.845	221.031	C6 H9 N2 O5 P	3-(Imidazol-4-yl)-2-oxopropyl phosphate; Imidazole-acetol phosphate;	-0.0010997763663454	-4.99841757686376	NA	level4	KEGG	C01267	NA	Organic acids and derivatives	Phosphate esters	Organic phosphoric acids and derivatives	Organic acids	Amino acid metabolism	Histidine metabolism	map00340 Histidine metabolism; map01100 Metabolic pathways; map01110 Biosynthesis of secondary metabolites; map01230 Biosynthesis of amino acids;	1.26837e+07	4.61528e+06	4.40056e+06	1.3829e+07	6.6165e+06	1.25976e+07	1.40798e+07	2.18649e+07	1.56002e+07	360784	1.59432e+06	2.19548e+06	5.42029e+06	3.17018e+06	1.89949e+06	5.71055e+06	7.84136e+06	2.98644e+06	5.5342e+06	5.56567e+06	4.77456e+06	2.9503e+06	3.90124e+06	3.50765e+06	7.22946e+06	1.20988e+07	6.82572e+06	1.63074e+07	1.04627e+07	3.86242e+06
C01297	NEG	6.679	193.098	C10 H14 N2 O2	6-Hydroxypseudooxynicotine; 1-(6-Hydroxypyridin-3-yl)-4-(methylamino)butan-1-one;	-0.00038111695309339	-1.96345234350826	NA	level4	KEGG	C01297	NA	Organic oxygen compounds	Carbonyl compounds	Organooxygen compounds	Carbonyl compounds	Metabolism of cofactors and vitamins	Nicotinate and nicotinamide metabolism	map00760 Nicotinate and nicotinamide metabolism; map01100 Metabolic pathways;	3.94356e+06	1.68101e+06	4.02339e+06	5.14891e+06	2.17915e+06	19719.6	4.02287e+06	3.0521e+06	4.08727e+06	121153	1.55206e+06	2.24057e+06	2.75355e+06	85148.9	4.53577e+06	1.29424e+06	62487.9	5.97877e+06	2.33698e+06	2.64791e+06	332669	2.39443e+06	2.13375e+06	1.26602e+06	381936	1.27883e+06	8532.86	23852.3	31354.7	932050
C01382	POS	0.823	254.816	I2	Iodine; I2; Diiodine;	-0.00027798627897368	-1.09525804471158	NA	level4	KEGG	C01382	NA	Homogeneous non-metal compounds	NA	Homogeneous halogens	Homogeneous halogens	NA	NA	NA	3.29329e+06	1.1732e+06	1.06583e+06	2.15576e+06	1.04896e+06	1.83979e+06	2.41959e+06	2.22046e+06	1.32993e+06	3.19732e+06	1.37394e+06	1.95106e+06	1.74748e+06	1.7343e+06	1.68816e+06	993454	1.60521e+06	1.43417e+06	1.10958e+06	936749	1.46959e+06	1.2493e+06	959083	1.96882e+06	1.05916e+06	6.31693e+06	6.72175e+06	8.2416e+06	6.18063e+06	2.95856e+06
C01424	POS	1.863	171.029	C7 H6 O5	Gallate; Gallic acid; 3,4,5-Trihydroxybenzoic acid; 3,4,5-Trihydroxybenzoate; Pyrogallol-5-carboxylic acid;	0.00026818316408139	1.57734832076213	NA	level4	KEGG	C01424	NA	Benzenoids	Benzoic acids and derivatives	Benzene and substituted derivatives	Benzene and derivatives	Xenobiotics biodegradation and metabolism	Aminobenzoate degradation	NA	1.94737e+07	1.70953e+07	2.14348e+07	7.42655e+06	1.8359e+07	1.94136e+07	2.2482e+07	1.38677e+07	2.50387e+07	4.12129e+06	7.99331e+06	1.89877e+07	2.14498e+07	4.76306e+06	1.92464e+07	5.86007e+07	1.49109e+07	2.8258e+07	1.09283e+07	3.05162e+07	1.68458e+07	2.62369e+07	3.06424e+07	1.59385e+07	1.79296e+07	6.83911e+07	5.13299e+07	8.07508e+07	1.02648e+07	4.86974e+06
C01433	POS	5.205	413.142	C17 H26 O10	Loganin	21.9820638458594	56342.2210367979	92.7758362550336	level2	KEGG	C01433	NA	Terpenoids	Iridoids	Monoterpenoids (C10)	Terpenoids	Metabolism of terpenoids and polyketides	Monoterpenoid biosynthesis	map00902 Monoterpenoid biosynthesis; map01100 Metabolic pathways; map01110 Biosynthesis of secondary metabolites;	50679.1	63562.5	60346.8	62909.4	69009.5	164587	47297.2	48979.4	150128	44289.3	49531.8	55871.4	63248.3	41431.5	59620.7	49015	35596.4	67378.8	76919.4	61021.4	57386.3	49609.1	65921.8	47294.5	54262.4	25657.9	40037.7	33952.3	28800.5	32132.9
C01449	POS	0.884	278.123	C12 H15 N5 O3	Queuine; Base Q;	-0.00137814559587923	-4.97314550449014	NA	level4	KEGG	C01449	NA	Organoheterocyclic compounds	Pyrrolo[2,3-d]pyrimidines	Pyrrolopyrimidines	Pyrrolo[2,3-d]pyrimidines	NA	NA	NA	5.66063e+06	1.68983e+06	3.50067e+06	1.69257e+07	2.91472e+06	1.1307e+06	6.43068e+07	6.33524e+06	1.52428e+07	180115	3.28001e+06	328894	1.47666e+06	236891	2.07855e+06	2.95921e+06	228789	3.30003e+06	1.42806e+07	897627	4.89131e+06	5.86269e+06	1.72354e+07	234356	3.77959e+07	1.45511e+06	194749	537960	1.10979e+06	832439
C01513	NEG	12.073	305.136	C13 H18 N6 O3	Lupinate; Lupinic acid; 3-[N6-(4-Hydroxyisopentenyl)adeninyl]-L-alanine; (S)-2-Amino-3-{[(E)-4-hydroxy-3-methylbut-2-enylamino]purin-9-yl}propanoic acid;	-0.00028710062503023	-0.937795903480517	NA	level4	KEGG	C01513	NA	NA	NA	NA	NA	Metabolism of terpenoids and polyketides	Zeatin biosynthesis	map00908 Zeatin biosynthesis; map01110 Biosynthesis of secondary metabolites;	1.48472e+06	3.59859e+06	3.90153e+06	1.44575e+06	2.62128e+06	1.23788e+06	989287	1.2761e+06	1.67662e+06	948771	4.8154e+06	3.04116e+06	3.6992e+06	1.83051e+06	3.46566e+06	1.90964e+06	521048	2.07852e+06	1.42419e+06	2.77969e+06	3.5228e+06	1.53781e+06	3.68269e+06	1.36832e+06	2.09459e+06	692463	575537	374657	371249	1.20804e+06
C01591	POS	18.971	427.303	C20 H38 N6 O4	Leupeptin;	0.00011123084749442	0.260924310993124	NA	level4	KEGG	C01591	NA	NA	NA	NA	NA	NA	NA	NA	5.4194e+06	4.51435e+06	5.32957e+06	7.5224e+06	4.29947e+06	6.76987e+06	7.07264e+06	5.39461e+06	4.9046e+06	8.54954e+06	1.33127e+07	1.25304e+07	1.13842e+07	1.72203e+07	1.60959e+07	1.16607e+07	1.35204e+07	1.10941e+07	1.14282e+07	1.02123e+07	1.15746e+07	9.70284e+06	1.08422e+07	1.85786e+07	1.15992e+07	6.21833e+06	6.83117e+06	6.32919e+06	9.41476e+06	6.925e+06
C01618	NEG	9.594	319.191	C19 H28 O4	Testolate;	-0.00064198180797348	-2.00494783145706	NA	level4	KEGG	C01618	NA	ST Sterol lipids	ST0202 C19 steroids (androgens) and derivatives	ST02 Steroids	Sterol lipids[ST]	NA	NA	NA	396533	991610	255043	282002	896108	711276	452890	348562	664889	283585	1.05479e+06	447230	766109	454515	267720	575012	1.06019e+06	899461	927414	1.38794e+06	169170	5.41589e+06	1.96897e+07	1.00645e+06	964350	2.37251e+06	1.38786e+06	1.53391e+06	1.79599e+06	1.38282e+06
C01632	NEG	6.396	305.114	C15 H18 N2 O5	N-Carbobenzoxyglycylproline; Z-Gly-Pro; Z-Gly-Pro-OH;	-0.00068654988712069	-2.24273605962127	NA	level4	KEGG	C01632	NA	NA	NA	NA	NA	NA	NA	NA	7.75987e+06	8.5802e+06	8.81365e+06	9.83213e+06	9.29915e+06	97140.4	9.74424e+06	5.89208e+06	1.10372e+07	137407	7.57821e+06	7.38573e+06	1.0836e+07	206116	8.90019e+06	6.17118e+06	802356	1.86963e+07	8.25336e+06	8.94178e+06	9.51365e+06	5.16312e+06	1.66622e+07	1.65698e+06	5.72233e+06	1.03219e+06	45788.3	60796.4	83759.2	672536
C01674	POS	6.534	425.178	C16 H28 N2 O11	Chitobiose; Diacetylchitobiose; N,N'-Diacetylchitobiose;	0.00172813898439017	4.0741726144018	NA	level4	KEGG	C01674	NA	Organic oxygen compounds	Carbohydrates and carbohydrate conjugates	Organooxygen compounds	Carbohydrates	Carbohydrate metabolism	Amino sugar and nucleotide sugar metabolism	map00520 Amino sugar and nucleotide sugar metabolism; map01100 Metabolic pathways; map02010 ABC transporters;	1.65048e+06	349504	567876	1.99706e+06	724622	1.74841e+06	1.23359e+06	1.62081e+06	608051	678177	213539	350946	572298	337179	463038	802832	450879	395510	387322	392112	130150	266415	185281	100988	264296	2.24513e+06	2.43467e+06	1.58585e+06	1.32569e+06	2.38844e+06
C01897	POS	7.264	349.118	C20 H16 N2 O4	Camptothecin	-0.00039410570315112	-1.13212652102949	83.6647185478771	level2	KEGG	C01897	NA	Alkaloids	Quinoline alkaloids	Alkaloids derived from tryptophan and anthranilic acid	Alkaloids	Chemical structure transformation maps	Biosynthesis of alkaloids derived from shikimate pathway	NA	457173	273523	414898	87663.8	295654	35288.7	23544.6	35632.9	23904.5	27122.7	21422.6	21685.8	401341	26748.3	28891.4	315638	109133	348814	77458.4	64613.8	496529	41491.8	48397	39500.5	127435	57332.1	30644.8	26048.9	569767	37507.7
C01909	POS	1.194	215.139	C10 H18 N2 O3	Dethiobiotin; Desthiobiotin;	0.00027464293125945	1.28258859830025	NA	level4	KEGG	C01909	NA	Lipids and lipid-like molecules	Fatty acids and conjugates	Fatty Acyls	Fatty acyls[FA]	Metabolism of cofactors and vitamins	Biotin metabolism	map00780 Biotin metabolism; map01100 Metabolic pathways;	1.19627e+07	9.30085e+06	9.97632e+06	9.0823e+06	1.08154e+07	1.2229e+07	1.08662e+07	1.05781e+07	1.10733e+07	1.23327e+07	8.01527e+06	1.0885e+07	1.10964e+07	9.3589e+06	1.03181e+07	1.08509e+07	9.92517e+06	9.84259e+06	1.07465e+07	9.15982e+06	6.48164e+06	9.77857e+06	7.08426e+06	8.29937e+06	9.45026e+06	7.60014e+06	9.65742e+06	8.59716e+06	7.14791e+06	9.66171e+06
C01971	POS	0.845	365.105	C12 H22 O11	D-(+)-Maltose	21.981829688979	64252.5228723327	92.7767498894129	level2	KEGG	C01971	NA	NA	NA	NA	NA	NA	NA	NA	3.13479e+09	2.35124e+09	1.64181e+09	4.47476e+09	3.46891e+09	2.07725e+09	2.89659e+09	2.65066e+09	1.87839e+09	4.47898e+08	5.84347e+08	1.0703e+09	2.64213e+09	1.23719e+09	1.36706e+09	2.39983e+09	1.82244e+09	2.60851e+09	2.56981e+09	1.3263e+09	9.05988e+08	1.29363e+09	1.38107e+09	1.19547e+09	1.74543e+09	1.09107e+09	4.79917e+08	1.19298e+09	1.45927e+09	6.06061e+08
C02130	NEG	0.868	383.119	C14 H24 O12	Acetyl-maltose; 6-O-Acetyl-alpha-D-glucopyranosyl-(1->4)-D-glucose;	-0.00089499171093621	-2.32993836160644	NA	level4	KEGG	C02130	NA	NA	NA	NA	NA	NA	NA	NA	1.84945e+06	1.03457e+06	1.15159e+06	3.00704e+06	286913	3.36349e+06	3.97938e+06	1.02359e+07	2.35906e+06	1.29736e+06	255842	134582	401712	4.15835e+06	189429	507025	1.23849e+07	849635	2.93214e+06	3.13751e+06	469355	406808	153673	3.3301e+06	155201	2.52156e+06	3.74866e+06	952238	1.05213e+06	4.23453e+06
C02185	NEG	9.905	205.123	C13 H18 O2	Plastoquinol-1;	-0.00040201136718565	-1.95027430022897	NA	level4	KEGG	C02185	NA	PR Prenol lipids	PR0201 Ubiquinones	PR02 Quinones and hydroquinones	Prenol lipids[PR]	Energy metabolism	Photosynthesis	map00195 Photosynthesis; map01100 Metabolic pathways;	13353.2	12332.8	1005.16	2076.87	7836.06	22386.6	17792	19797.5	13957.6	16697.9	11837.7	11237.4	21651.2	6037.83	13178.6	1926.64	29437.6	7141.65	9930.42	3680.94	15853.6	1084.36	2075.38	73812.1	969.484	1274.92	1234.67	1864.25	1672.27	5573.19
C02195	NEG	10.828	327.163	C17 H28 O4 S	Steryl sulfate;	-0.00068099554692935	-2.07512516287282	NA	level4	KEGG	C02195	NA	NA	NA	NA	NA	NA	NA	NA	4.65567e+06	5.22829e+06	4.00585e+06	5.94133e+06	8.70916e+06	7.15593e+06	8.19786e+06	7.91393e+06	7.39352e+06	1.19304e+07	6.74093e+06	7.63454e+06	6.73446e+06	1.04871e+07	4.73534e+06	4.91829e+06	8.55692e+06	5.60739e+06	5.23953e+06	3.70886e+06	9.79345e+06	6.75866e+06	6.20615e+06	9.62602e+06	9.87866e+06	6.5925e+06	5.78059e+06	4.85627e+06	3.92523e+06	4.14079e+06
C02256	POS	1.186	190.108	C8 H15 N O4	Castanospermine;	0.00035553262767962	1.8801291639751	NA	level4	KEGG	C02256	NA	Alkaloids	Indolizidine alkaloids	Alkaloids derived from lysine	Alkaloids	NA	NA	NA	6.14475e+06	5.49582e+06	4.9156e+06	8.44043e+06	4.94735e+06	5.29751e+06	1.26234e+07	1.82668e+06	4.21934e+06	1.24612e+06	3.26776e+06	1.83533e+06	3.7533e+06	2.17588e+06	3.60955e+06	3.56283e+06	2.43825e+06	7.54874e+06	5.16162e+06	2.09605e+06	3.00842e+06	6.83055e+06	5.00172e+06	2.59282e+06	5.52935e+06	3.02026e+06	946697	4.3059e+06	3.28503e+06	2.38122e+06
C02325	POS	1.772	211.097	C11 H14 O4	Sinapyl alcohol; Sinapoyl alcohol;	0.00030929802210266	1.47222231850883	NA	level4	KEGG	C02325	NA	Phenylpropanoids	Sinapate derivatives	Monolignols	Phenylpropanoids	Biosynthesis of other secondary metabolites	Phenylpropanoid biosynthesis	map00940 Phenylpropanoid biosynthesis; map01100 Metabolic pathways; map01110 Biosynthesis of secondary metabolites;	3.27592e+07	2.41746e+07	2.17929e+07	3.62236e+07	2.46095e+07	2.97849e+07	3.41133e+07	4.13079e+07	3.42245e+07	1.19689e+07	1.48324e+07	2.06369e+07	2.49171e+07	2.75467e+07	2.115e+07	3.08271e+07	4.07555e+07	2.82754e+07	3.60661e+07	2.89493e+07	1.21166e+07	1.76715e+07	1.00051e+07	1.20666e+07	1.61298e+07	2.57437e+07	1.75122e+07	2.31618e+07	2.3862e+07	2.56145e+07
C02343	NEG	7.789	150.092	C9 H13 N O	(+)-Norephedrine; d-Norephedrine; Norephedrine;	-0.00016306141520772	-1.07916428762078	NA	level4	KEGG	C02343	NA	Benzenoids	Phenylpropanes	Benzene and substituted derivatives	Benzene and derivatives	NA	NA	NA	3.4151e+06	74735.3	519047	44509.6	472333	80828.7	1.50216e+06	850435	63045.2	654061	1.85911e+06	2.34945e+06	790060	92806.2	1.46228e+06	7435.8	8183.42	7144.43	42070.7	151173	5981.19	218997	37818.9	4890.33	92821.5	3.88028e+06	614849	88513.1	139740	936707
C02350	NEG	0.913	157.037	C4 H6 N4 O3	(S)-Allantoin; (S)(+)-Allantoin;	-0.00019906777342271	-1.25957192961215	NA	level4	KEGG	C02350	NA	NA	NA	NA	NA	Nucleotide metabolism	Purine metabolism	map00230 Purine metabolism; map01100 Metabolic pathways;	480555	754679	444762	631184	410681	491637	1.05623e+06	609683	489497	462825	2.95334e+06	4.22667e+06	1.38394e+06	1.11406e+06	2.75761e+06	1.03903e+06	393884	1.2384e+06	387104	329169	1.30921e+06	995558	1.79431e+06	2.29906e+06	1.62467e+06	723961	1.32776e+06	414426	748366	3.01184e+06
C02385	POS	1.185	175.119	C6 H14 N4 O2	DL-Arginine	0.00032150721864354	1.84655748960362	57.3172695814668	level3	KEGG	C02385	NA	Organic acids and derivatives	Amino acids, peptides, and analogues	Carboxylic acids and derivatives	Amino acids, peptides, and analogues	NA	NA	NA	1.48283e+06	2.08931e+06	3.9221e+06	1.02889e+06	1.09076e+06	2.93501e+06	1.39302e+06	5.73931e+06	3.86032e+06	231550	2.81405e+06	2.50513e+06	2.98654e+06	953081	2.64686e+06	2.80168e+06	1.7586e+06	2.82133e+06	4.1288e+06	2.26492e+06	1.00028e+06	955339	992601	1.10057e+06	775359	2.97008e+06	3.01287e+06	4.42949e+06	2.27807e+06	2.13653e+06
C02774	NEG	12.049	187.134	C10 H20 O3	10-Hydroxydecanoic acid	-0.00027026023437315	-1.43647521432655	95.4824054544981	level2	KEGG	C02774	NA	FA Fatty acyls	FA0105 Hydroxy fatty acids	FA01 Fatty Acids and Conjugates	Fatty acyls[FA]	NA	NA	NA	1.12051e+06	1.54792e+06	1.10074e+06	1.29865e+06	1.00979e+06	1.15699e+06	1.9963e+06	1.73505e+06	1.21013e+06	2.39249e+06	4.66623e+06	1.77086e+06	1.07236e+06	2.87687e+06	1.69297e+06	906772	1.41366e+06	1.14507e+06	1.73903e+06	1.22914e+06	2.53043e+06	1.46129e+06	1.84e+06	1.56759e+06	1.2698e+06	1.61847e+06	1.54441e+06	1.21274e+06	1.36412e+06	2.70643e+06
C02775	POS	5.664	150.055	C8 H7 N O2	2,3-Dihydroxyindole; Dihydroxyindole;	0.00029228375709067	1.96100845185028	NA	level4	KEGG	C02775	NA	NA	NA	NA	NA	Amino acid metabolism	Tryptophan metabolism	map00380 Tryptophan metabolism;	2.74484e+08	2.5781e+08	2.41008e+08	1.79198e+08	2.71878e+08	2.09517e+08	1.51406e+08	1.42393e+08	1.16821e+08	1.05354e+08	1.62806e+08	1.55397e+08	2.14999e+08	1.27142e+08	1.56235e+08	3.07231e+08	2.53296e+08	2.56233e+08	2.03791e+08	1.94593e+08	1.99483e+08	1.60133e+08	1.41554e+08	1.82697e+08	1.91005e+08	2.05235e+08	2.5432e+08	4.18819e+08	4.20571e+08	2.66658e+08
C02837	POS	1.237	129.103	C6 H12 N2 O	L-Lysine 1,6-lactam; L-2-Aminohexano-6-lactam; L-alpha-Aminocaprolactam; (S)-2-Aminohexano-6-lactam;	0.00027171927831659	2.12123312297178	NA	level4	KEGG	C02837	NA	NA	NA	NA	NA	NA	NA	NA	6.20566e+06	6.26939e+06	6.05029e+06	8.43158e+06	7.94879e+06	8.29856e+06	6.4093e+06	8.34527e+06	7.86467e+06	1.08338e+07	4.7932e+06	5.48407e+06	6.69462e+06	7.61012e+06	6.00715e+06	6.18096e+06	8.62405e+06	6.11632e+06	4.07408e+06	4.68991e+06	6.12652e+06	5.37141e+06	5.33874e+06	6.00461e+06	6.21275e+06	2.49783e+06	2.93439e+06	2.20834e+06	2.78999e+06	2.87724e+06
C02838	NEG	9.392	286.202	C15 H29 N O4	L-Octanoylcarnitine;	-0.00062993101562369	-2.1932793605134	NA	level4	KEGG	C02838	NA	FA Fatty acyls	FA0707 Fatty acyl carnitines	FA07 Fatty esters	Fatty acyls[FA]	NA	NA	NA	46441	3426.38	58038.9	5182.74	2750.25	7669.71	5080.88	9855.24	8978.59	5423.43	86900	8458.03	2976.48	3240.93	15813.1	11117	2789.5	2892.82	2180.51	67389.8	2208.88	11738.5	4191.68	4885.35	2715.41	27545.4	3198.81	3476.71	3183.55	2.28241e+06
C02864	NEG	10.538	456.199	C21 H27 N7 O5	O-Demethylpuromycin;	-0.00071884210950656	-1.57224524731968	NA	level4	KEGG	C02864	NA	NA	NA	NA	NA	NA	NA	NA	386639	1934.06	222959	75526.9	1938.5	2112.93	26622.1	20937.9	2570.02	3640.62	43251.1	49753.8	63630.9	53399.5	98716.7	2741.03	2832.12	2329.72	2069.53	2108.33	2180.61	12683	4334.93	2775	2038.5	987230	233499	1893.02	31144.7	320478
C02919	NEG	6.051	385.113	C17 H22 O10	4-O-beta-D-Glucosyl-sinapate;	-0.00066888247260976	-1.73231178491238	NA	level4	KEGG	C02919	NA	NA	NA	NA	NA	NA	NA	NA	2.31869e+07	1.99732e+07	2.30545e+07	1.97565e+07	2.29673e+07	9.49469e+06	8.88513e+06	5.75713e+06	6.72958e+06	8.88812e+06	9.94033e+06	1.08879e+07	1.87728e+07	1.32496e+07	1.15167e+07	2.16838e+07	1.08204e+07	1.46752e+07	1.27107e+07	1.31178e+07	7.97763e+06	5.83257e+06	7.72622e+06	7.25912e+06	9.94155e+06	9.54904e+06	1.0331e+07	1.39917e+07	1.50721e+07	1.23645e+07
C02927	NEG	4.914	353.051	C15 H14 O10	2-Caffeoylisocitrate; (E)-Caffeoylisocitrate;	-0.00069387321491376	-1.95976887993357	NA	level4	KEGG	C02927	NA	NA	NA	NA	NA	NA	NA	NA	7.84788e+07	2.07574e+07	2.31164e+07	4.61115e+07	3.38081e+07	7.0438e+07	5.0073e+07	5.72234e+07	2.99803e+07	6.24415e+07	8.75697e+06	8.93466e+06	2.24828e+07	2.80236e+07	9.66297e+06	3.80271e+07	5.25836e+07	2.754e+07	3.58956e+07	1.98906e+07	4.09658e+07	3.59787e+06	1.45823e+07	1.48006e+07	3.54743e+07	8.70495e+06	1.65337e+07	4.75818e+07	3.02906e+07	2.0838e+07
C02951	POS	7.872	233.044	C12 H8 O5	5-Hydroxyxanthotoxin;	3.08869798857359e-05	0.133112205490406	NA	level4	KEGG	C02951	NA	Lipids and lipid-like molecules	Sesquiterpenoids	Prenol lipids	Terpenoids	Biosynthesis of other secondary metabolites	Biosynthesis of various secondary metabolites - part 1	NA	234191	378143	387943	144726	278818	15840.5	36392.3	125472	225646	109263	236462	544946	217106	16768.9	335648	21726	19660.5	242788	200406	415857	829584	523287	331252	882701	175961	1.42246e+06	27884.6	27547.6	25928.8	2.36676e+06
C02993	POS	1.276	338.181	C15 H23 N5 O4	Kyotorphin; L-Tyrosyl-L-arginine;	-0.00131989644603436	-3.91457382671834	NA	level4	KEGG	C02993	NA	Organic acids and derivatives	Amino acids, peptides, and analogues	Carboxylic acids and derivatives	Amino acids, peptides, and analogues	NA	NA	NA	7.47852e+06	5.00353e+06	3.97847e+06	4.16958e+06	3.87181e+06	5.76616e+06	2.77127e+06	3.51499e+06	2.7735e+06	1.28438e+06	2.14549e+06	4.19591e+06	4.59897e+06	3.41488e+06	4.41198e+06	2.77704e+06	3.84161e+06	3.45417e+06	3.05272e+06	3.11968e+06	3.64035e+06	1.70321e+06	2.57767e+06	1.01413e+06	2.81998e+06	97621.2	237299	228120	115023	102658
C03017	NEG	4.333	216.124	C10 H19 N O4	O-Propanoylcarnitine; O-Propionylcarnitine;	-0.00045885464842854	-2.11325783182845	NA	level4	KEGG	C03017	NA	FA Fatty acyls	FA0707 Fatty acyl carnitines	FA07 Fatty esters	Fatty acyls[FA]	NA	NA	NA	180768	357470	304959	94720.4	118187	17000.5	215895	76649.5	290607	28839.8	879590	432883	403517	268699	497551	29232.2	35158.2	360415	252189	1.0481e+06	169695	47977.8	184851	37812.2	262085	114431	875196	61549.7	456338	106993
C03068	POS	1.29	253.118	C12 H16 N2 O4	3-Hydroxyhexobarbital;	9.89217352582727e-05	0.392373726488497	NA	level4	KEGG	C03068	NA	NA	NA	NA	NA	NA	NA	NA	3.49851e+06	3.71248e+06	3.30341e+06	2.77418e+06	3.02815e+06	5.5459e+06	2.37189e+06	4.85155e+06	3.53802e+06	2.62388e+06	3.03406e+06	3.69503e+06	4.27104e+06	3.39847e+06	3.6677e+06	4.4845e+06	3.75769e+06	4.30392e+06	3.16825e+06	2.73406e+06	3.33745e+06	1.91568e+06	3.19434e+06	3.59971e+06	2.76345e+06	2.65508e+06	5.31816e+06	4.98144e+06	3.62886e+06	2.25454e+06
C03183	POS	8.671	574.286	C28 H39 N5 O8	Z-Gly-Pro-Leu-Gly-Pro; Carbobenzoxyglycyl-prolyl-leucyl-glycyl-proline; N-[(Phenylmethoxy)carbonyl]glycyl-L-prolyl-L-leucylglycyl-L-proline;	-0.00161327735293071	-2.81411829917203	NA	level4	KEGG	C03183	NA	NA	NA	NA	NA	NA	NA	NA	5.80121e+06	5.99325e+06	4.89305e+06	7.10029e+06	7.55352e+06	5.99271e+06	5.19461e+06	2.98985e+06	4.40775e+06	1.85349e+07	5.37389e+06	5.02401e+06	4.95775e+06	1.10894e+07	5.14329e+06	5.77004e+06	7.68824e+06	6.47843e+06	4.44327e+06	5.87599e+06	5.68518e+06	3.80533e+06	6.08313e+06	6.41158e+06	6.84638e+06	5.04255e+06	7.14164e+06	7.37214e+06	1.93605e+06	8.56089e+06
C03203	POS	8.407	189.055	C11 H8 O3	1-Hydroxy-2-naphthoate; 1-Hydroxy-2-naphthoic acid; 1-Naphthol-2-carboxylic acid;	0.00015278441892974	0.812478472959671	NA	level4	KEGG	C03203	NA	Benzenoids	Naphthalenecarboxylic acids and derivatives	Naphthalenes	Benzene and derivatives	Xenobiotics biodegradation and metabolism	Polycyclic aromatic hydrocarbon degradation	map01100 Metabolic pathways;	124997	381204	259616	127781	408640	571565	261113	107583	196794	519434	880461	456912	444175	239152	588242	332571	192189	271061	325207	364248	708485	228143	32910.3	668713	290849	568847	219376	202021	147916	411115
C03223	NEG	4.025	197.009	C8 H6 O6	3,4-Dihydroxyphthalate; 3,4-Dihydroxyphthalic acid;	-0.00035682871092035	-1.80201560497113	NA	level4	KEGG	C03223	NA	NA	NA	NA	NA	Xenobiotics biodegradation and metabolism	Polycyclic aromatic hydrocarbon degradation	map01100 Metabolic pathways;	306606	364119	458740	309483	294469	329929	232809	97030.6	172988	121860	148735	243207	210284	114578	259944	482569	103547	302465	422849	241522	228455	150724	505082	77336.1	58857.6	271363	148273	189534	2.0783e+06	24411.2
C03274	NEG	0.859	245.043	C6 H15 O8 P	Glycerophosphoglycerol;	-0.00057974308347752	-2.35619595347942	NA	level4	KEGG	C03274	NA	NA	NA	NA	NA	NA	NA	NA	1.52595e+07	7.89628e+06	1.18815e+07	2.16211e+07	6.64545e+06	2.55862e+07	8.03208e+06	9.34791e+06	8.26875e+06	3.11787e+06	7.06282e+06	4.45258e+06	1.47315e+07	1.50238e+07	4.49339e+06	2.08545e+06	2.53457e+07	5.23334e+06	1.1472e+07	1.07381e+07	3.96652e+06	1.21618e+07	4.89972e+06	6.32584e+06	1.25718e+07	6.04934e+06	9.83575e+06	1.2741e+07	1.13869e+07	1.295e+07
C03325	NEG	9.426	304.155	C17 H23 N O4	(6S)-Hydroxyhyoscyamine; (6S)-6-Hydroxyhyoscyamine;	-0.00067566281757081	-2.21410676881115	NA	level4	KEGG	C03325	NA	Alkaloids	Tropane alkaloids	Alkaloids derived from ornithine	Alkaloids	Biosynthesis of other secondary metabolites	Tropane, piperidine and pyridine alkaloid biosynthesis	map00960 Tropane, piperidine and pyridine alkaloid biosynthesis; map01100 Metabolic pathways; map01110 Biosynthesis of secondary metabolites;	8.8062e+06	1.43962e+07	2.27041e+06	4.15439e+06	7.56312e+06	6.49013e+06	2.66216e+06	1.20681e+06	247955	1.2522e+07	588637	1.25653e+06	1.99373e+06	4.33287e+06	2.56559e+06	5.87463e+06	1.92861e+07	2.02275e+07	4.0067e+06	1.07015e+06	1.15024e+06	941091	1.86122e+06	6.48961e+06	1.64941e+06	481741	4.49563e+06	7.2934e+06	1.39861e+07	1.76107e+06
[truncated: 2,805 more rows]
[truncated: 142 more columns]

## Sheet: Data 9
Supplementary Dataset 9 The count and percentage of metabolites in particular pathway over all metabolites with pathway categorial information.
Class	Count	Percentage (%)
Cell growth and death	1	0.26455
Chronology: Antiinfectives	1	0.26455
Circulatory system	1	0.26455
Endocrine system	1	0.26455
[truncated: 20 more rows]
