# Supplementary material for: Rhizosheath inhabiting Massilia are linked to heterosis in roots of maize
Source: Nat Commun. 2025 Nov 28;16:10777. doi: 10.1038/s41467-025-65829-2 (PMC12663149; doi:10.1038/s41467-025-65829-2)
Supplement: Supplementary file 6 — Source data [file 41467_2025_65829_MOESM6_ESM.xlsx]

## Sheet: Main Fig. 1d
Main Fig. 1d. The midparent heterosis (MPH) of shoot dry weight under different soil conditions . n = 3 biologically independent samples per each conbination.
Crossing combination	Replicates	CK	low N	low N	Drought
B73 x Mo17	REP1	16.129	29.5238	16.2791	-3.44828
B73 x Mo17	REP2	13.3333	27.451	13.253	4.7619
B73 x Mo17	REP3	4.87805	26	-10.7692	-7.14286
B73 x A554	REP1	17.8947	27.451	8.86076	14.2857
B73 x A554	REP2	25	32.1101	10	18.9189
B73 x A554	REP3	25.7143	26	13.253	13.0435
B73 x W64A	REP1	18.75	33.3333	17.2414	9.09091
B73 x W64A	REP2	29.7297	30.1887	14.2857	17.8082
B73 x W64A	REP3	-2.63158	19.5652	2.7027	10.4478
B73 x H99	REP1	28.4404	25.2525	21.7391	27.7108
B73 x H99	REP2	25.5319	32.5581	15.4639	28.5714
B73 x H99	REP3	23.913	31.7647	12.766	29.8246
B73 x Oh43	REP1	27.0833	26.5823	20.3883	18.3673
B73 x Oh43	REP2	29.2929	32.5581	10.8696	18.3673
B73 x Oh43	REP3	28.5714	30.1205	0	23.0769
B73 x H84	REP1	24.7312	27.5	21.9048	37.5
B73 x H84	REP2	19.5402	28.3951	5.74713	24.5283
B73 x H84	REP3	20.4545	29.2683	15.4639	33.3333
B73 x CML 108	REP1	2.77778	13.4328	1.20482	-11.1111
B73 x CML 108	REP2	15.6627	20.5479	19.6078	20
B73 x CML 108	REP3	-5.74713	31.7073	19.5122	11.6279
B73 x TZMI 721	REP1	3.15789	39.7849	5.71429	-2.7027
B73 x TZMI 721	REP2	13.2075	41.0526	-10	28.3019
B73 x TZMI 721	REP3	13.2075	34.1176	4.34783	9.52381
B73 x TZMI 722	REP1	0	18.8406	17.5	7.31707
B73 x TZMI 722	REP2	10.6796	17.6471	14.2857	13.6364
B73 x TZMI 722	REP3	4.16667	13.8462	4.34783	34.4828
B73 x TZSTRI119	REP1	23.9669	42.268	24.1379	24
B73 x TZSTRI120	REP2	4.16667	15.1515	19.5122	5
B73 x TZSTRI121	REP3	6.12245	26.3158	13.1579	19.1489

## Sheet: Main Fig. 1e
Main Fig. 1e. Heterosis pattern of microbiome features (diversity index and ASVs) in both root and rhizosphere
ASV	Kingdom	Compartment	Maternal	Paternal	Hybrid	MatMean	PatMean	MatSE	PatSE	HybMean	HybSE	Midparent	BetterParent	MPH.t.stat	MPH.t.df	MPH.p	BPH.t.stat	BPH.t.df	BPH.p	MPH.pct	BPH.pct	BPH.padj	MPH.padj	HetType	Kingdom	Phylum	Class	Order	Family	Genus	Species	Confidence
ASV1018	Bacteria	Root	B73	Mo17	B73xMo17	-0.210818	-0.0312793	0.113732	0.115088	0.318484	0.109428	-0.121049	-0.0312793	4.01665	11	0.00202769	3.19629	11	0.00425531	-3.63104	-11.182	0.0582651	0.0328117	MPH	Bacteria	Actinobacteriota	Actinobacteria	Corynebacteriales	Nocardiaceae	Nocardia	NA	0.999618
ASV1023	Bacteria	Root	B73	H84	B73xH84	0.554251	0.0565115	0.197122	0.103757	-0.0838888	0.0778634	0.305381	0.0565115	-4.9994	11	0.000402911	-1.80316	11	0.0493965	-1.2747	-2.48446	0.329951	0.0358591	MPH	Bacteria	Actinobacteriota	Actinobacteria	Catenulisporales	Catenulisporaceae	Catenulispora	Catenulispora_sp.	0.968034
ASV1023	Bacteria	Root	B73	W64A	B73xW64A	0.554251	0.0924429	0.197122	0.146469	-0.391766	0.175611	0.323347	0.0924429	-4.07214	11	0.0018447	-2.75728	11	0.0093232	-2.2116	-5.23792	0.0949449	0.0298506	MPH	Bacteria	Actinobacteriota	Actinobacteria	Catenulisporales	Catenulisporaceae	Catenulispora	Catenulispora_sp.	0.968034
ASV1023	Bacteria	Root	B73	CML108	B73xCML108	0.554251	0.315719	0.197122	0.206883	-0.139916	0.104284	0.434985	0.315719	-5.51283	11	0.000182675	-4.36916	11	0.000559549	-1.32166	-1.44317	0.0478909	0.0108387	BPH	Bacteria	Actinobacteriota	Actinobacteria	Catenulisporales	Catenulisporaceae	Catenulispora	Catenulispora_sp.	0.968034
ASV1024	Bacteria	Root	B73	Mo17	B73xMo17	0.00938804	0.0830689	0.0810359	0.0799853	-0.229254	0.0642118	0.0462285	0.00938804	-4.29022	11	0.00127668	-3.71649	11	0.00170125	-5.95916	-25.4198	0.0378529	0.0263671	BPH	Bacteria	Proteobacteria	Alphaproteobacteria	Sphingomonadales	Sphingomonadaceae	Sphingomonas	NA	0.999529
ASV1024	Bacteria	Root	B73	H84	B73xH84	0.00938804	0.208457	0.0810359	0.107082	-0.201039	0.0738143	0.108922	0.00938804	-4.1992	11	0.00148759	-2.85076	11	0.00788766	-2.84571	-22.4143	0.201722	0.0441318	MPH	Bacteria	Proteobacteria	Alphaproteobacteria	Sphingomonadales	Sphingomonadaceae	Sphingomonas	NA	0.999529
ASV1024	Bacteria	Root	B73	W64A	B73xW64A	0.00938804	0.20407	0.0810359	0.22451	-0.161297	0.0369716	0.106729	0.00938804	-7.24951	11	1.64516e-05	-4.61665	11	0.000372213	-2.51128	-18.1811	0.00946484	0.0008562	BPH	Bacteria	Proteobacteria	Alphaproteobacteria	Sphingomonadales	Sphingomonadaceae	Sphingomonas	NA	0.999529
ASV1107	Bacteria	Root	B73	TZMI721	B73xTZMI721	0.243542	0.188872	0.0785016	0.115879	-0.246203	0.107957	0.216207	0.188872	-4.28328	11	0.00129161	-4.03008	11	0.000990866	-2.13874	-2.30354	0.0220468	0.0255452	BPH	Bacteria	Myxococcota	Polyangia	Haliangiales	Haliangiaceae	Haliangium	uncultured_Nannocystineae	0.770034
ASV113	Bacteria	Root	B73	Mo17	B73xMo17	0.0279469	0.30545	0.159155	0.151446	-0.364747	0.141715	0.166699	0.0279469	-3.75011	11	0.00320932	-2.77102	11	0.00909694	-3.18806	-14.0514	0.101203	0.0362826	MPH	Bacteria	Proteobacteria	Gammaproteobacteria	Burkholderiales	Comamonadaceae	Variovorax	NA	0.809737
ASV121	Bacteria	Root	B73	TZMI721	B73xTZMI721	-0.393628	-0.397917	0.202303	0.240163	0.189667	0.113029	-0.395772	-0.393628	5.17955	11	0.000303961	5.16059	11	0.000156524	-1.47923	-1.48184	0.00846765	0.0130163	BPH	Bacteria	Actinobacteriota	Actinobacteria	Pseudonocardiales	Pseudonocardiaceae	Lechevalieria	NA	0.956655
ASV121	Bacteria	Root	B73	Oh43	B73xOh43	-0.393628	-0.414939	0.202303	0.253508	0.213545	0.0873368	-0.404284	-0.393628	7.07409	11	2.06113e-05	6.95209	11	1.20818e-05	-1.5282	-1.5425	0.00215057	0.00366882	BPH	Bacteria	Actinobacteriota	Actinobacteria	Pseudonocardiales	Pseudonocardiaceae	Lechevalieria	NA	0.956655
ASV1236	Bacteria	Root	B73	H99	B73xH99	0.178624	0.312835	0.213898	0.225043	-0.256748	0.0817587	0.24573	0.178624	-6.14586	11	7.24975e-05	-5.32509	11	0.000121445	-2.04484	-2.43736	0.00720571	0.00430152	BPH	Bacteria	Fibrobacterota	Fibrobacteria	Fibrobacterales	Fibrobacteraceae	possible_genus_04	uncultured_bacterium	0.939292
ASV124	Bacteria	Root	B73	W64A	B73xW64A	0.0590808	0.523712	0.123168	0.391398	-0.375139	0.0940081	0.291396	0.0590808	-7.09019	11	2.01861e-05	-4.61896	11	0.000370813	-2.28738	-7.3496	0.00946484	0.0008562	BPH	Bacteria	Verrucomicrobiota	Verrucomicrobiae	Opitutales	Opitutaceae	uncultured	metagenome	0.715297
ASV127	Bacteria	Root	B73	TZSTRI119	B73xTZSTRI119	-0.339313	0.0573262	0.210477	0.25621	0.247201	0.088319	-0.140993	0.0573262	4.39536	11	0.00107142	2.14987	11	0.0273296	-2.75328	3.31217	0.243234	0.0390634	MPH	Bacteria	Actinobacteriota	Actinobacteria	Propionibacteriales	Nocardioidaceae	Marmoricola	NA	0.766072
ASV1386	Bacteria	Root	B73	W64A	B73xW64A	0.264856	0.265975	0.122417	0.236264	-0.194351	0.071962	0.265415	0.264856	-6.38902	11	5.1583e-05	-6.38124	11	2.60706e-05	-1.73225	-1.7338	0.00225363	0.00147194	BPH	Bacteria	Proteobacteria	Gammaproteobacteria	Burkholderiales	Burkholderiaceae	Ralstonia	NA	0.984977
ASV1509	Bacteria	Root	B73	H99	B73xH99	0.0648028	0.00531738	0.1239	0.145215	-0.387066	0.042332	0.0350601	0.00531738	-9.97178	11	7.60469e-07	-9.26917	11	7.84821e-07	-12.0401	-73.7925	6.98491e-05	6.76818e-05	BPH	Bacteria	Actinobacteriota	Actinobacteria	Pseudonocardiales	Pseudonocardiaceae	Kibdelosporangium	NA	0.921344
ASV163	Bacteria	Root	B73	TZMI722	B73xTZMI722	0.168429	0.128388	0.135922	0.177447	-0.541142	0.149363	0.148408	0.128388	-4.6166	11	0.000744488	-4.48256	11	0.00046374	-4.6463	-5.2149	0.0412728	0.0265038	BPH	Bacteria	Proteobacteria	Gammaproteobacteria	Burkholderiales	Comamonadaceae	NA	NA	1
ASV163	Bacteria	Root	B73	Mo17	B73xMo17	0.168429	0.373485	0.135922	0.191822	-0.547988	0.141278	0.270957	0.168429	-5.7967	11	0.000119867	-5.07098	11	0.000180016	-3.02241	-4.25352	0.00640855	0.00355607	BPH	Bacteria	Proteobacteria	Gammaproteobacteria	Burkholderiales	Comamonadaceae	NA	NA	1
ASV166	Bacteria	Root	B73	TZSTRI119	B73xTZSTRI119	0.01088	-0.3051	0.171248	0.26892	0.541481	0.175774	-0.14711	0.01088	3.91748	11	0.00240323	3.01865	11	0.00584189	-4.68078	48.7686	0.129982	0.0394759	MPH	Bacteria	Actinobacteriota	Actinobacteria	Streptomycetales	Streptomycetaceae	Streptomyces	NA	0.999787
ASV173	Bacteria	Root	B73	Mo17	B73xMo17	0.13782	0.116795	0.106459	0.121672	-0.266046	0.0602372	0.127307	0.116795	-6.53008	11	4.24937e-05	-6.35556	11	2.70153e-05	-3.08979	-3.27788	0.00240436	0.00252129	BPH	Bacteria	Proteobacteria	Alphaproteobacteria	Rhizobiales	Rhizobiaceae	Mesorhizobium	NA	0.988824
ASV173	Bacteria	Root	B73	W64A	B73xW64A	0.13782	0.0397207	0.106459	0.148155	-0.316063	0.0582019	0.0887702	0.0397207	-6.95567	11	2.40506e-05	-6.11292	11	3.79826e-05	-4.56046	-8.95714	0.00225363	0.0008562	BPH	Bacteria	Proteobacteria	Alphaproteobacteria	Rhizobiales	Rhizobiaceae	Mesorhizobium	NA	0.988824
ASV173	Bacteria	Root	B73	TZMI722	B73xTZMI722	0.13782	0.356541	0.106459	0.186907	-0.154633	0.0862279	0.24718	0.13782	-4.6599	11	0.000693825	-3.39163	11	0.00300877	-1.62559	-2.12199	0.107112	0.0265038	MPH	Bacteria	Proteobacteria	Alphaproteobacteria	Rhizobiales	Rhizobiaceae	Mesorhizobium	NA	0.988824
ASV176	Bacteria	Root	B73	W64A	B73xW64A	0.104318	0.108287	0.143853	0.207546	-0.265732	0.0634173	0.106303	0.104318	-5.86646	11	0.000108264	-5.83517	11	5.66564e-05	-3.49977	-3.54732	0.00252121	0.00240887	BPH	Bacteria	Verrucomicrobiota	Verrucomicrobiae	Verrucomicrobiales	Rubritaleaceae	Luteolibacter	NA	1
ASV183	Bacteria	Root	B73	W64A	B73xW64A	0.0899257	-0.00314459	0.125231	0.156343	-0.370069	0.111387	0.0433905	-0.00314459	-3.71191	11	0.00342975	-3.29413	11	0.00357605	-9.5288	116.685	0.057867	0.0469611	MPH	Bacteria	Proteobacteria	Gammaproteobacteria	Pseudomonadales	Pseudomonadaceae	Pseudomonas	NA	0.999952
ASV199	Bacteria	Root	B73	TZSTRI119	B73xTZSTRI119	-0.239558	0.0362607	0.116835	0.106784	0.416145	0.123781	-0.101649	0.0362607	4.18314	11	0.00152843	3.069	11	0.00533947	-5.09395	10.4765	0.129982	0.0390634	MPH	Bacteria	Actinobacteriota	Actinobacteria	Streptosporangiales	Thermomonosporaceae	Actinocorallia	metagenome	0.999332
ASV199	Bacteria	Root	B73	TZMI721	B73xTZMI721	-0.239558	-0.289162	0.116835	0.143484	0.162769	0.102561	-0.26436	-0.239558	4.16464	11	0.00157694	3.92281	11	0.00119065	-1.61571	-1.67945	0.0235485	0.0280696	BPH	Bacteria	Actinobacteriota	Actinobacteria	Streptosporangiales	Thermomonosporaceae	Actinocorallia	metagenome	0.999332
ASV20	Bacteria	Root	B73	W64A	B73xW64A	0.154016	0.503484	0.168087	0.299813	-0.350251	0.156411	0.32875	0.154016	-4.34113	11	0.00117258	-3.22399	11	0.0040507	-2.0654	-3.27412	0.0600854	0.0208719	MPH	Bacteria	Proteobacteria	Alphaproteobacteria	Sphingomonadales	Sphingomonadaceae	Sphingobium	NA	0.999606
ASV202	Bacteria	Root	B73	H84	B73xH84	0.33545	0.0993865	0.411754	0.126851	-0.270892	0.111883	0.217418	0.0993865	-4.36447	11	0.00112788	-3.30951	11	0.00347978	-2.24595	-3.72564	0.201722	0.0441318	MPH	Bacteria	Proteobacteria	Gammaproteobacteria	Enterobacterales	Erwiniaceae	Pantoea	NA	0.74756
ASV202	Bacteria	Root	B73	TZMI721	B73xTZMI721	0.33545	0.214371	0.411754	0.177852	-0.152969	0.108892	0.274911	0.214371	-3.9294	11	0.00235449	-3.37344	11	0.00310712	-1.55643	-1.71357	0.0509263	0.0380999	MPH	Bacteria	Proteobacteria	Gammaproteobacteria	Enterobacterales	Erwiniaceae	Pantoea	NA	0.74756
ASV222	Bacteria	Root	B73	W64A	B73xW64A	-0.156856	0.118078	0.0847314	0.196475	-0.29194	0.0328703	-0.0193887	-0.156856	-8.29171	11	4.63947e-06	-4.10961	11	0.000865461	14.0573	0.861202	0.0171169	0.000412913	BPH	Bacteria	Actinobacteriota	Actinobacteria	Propionibacteriales	Nocardioidaceae	Nocardioides	NA	0.991199
ASV246	Bacteria	Root	B73	TZMI721	B73xTZMI721	0.183656	0.0535861	0.088585	0.118642	-0.243437	0.0606841	0.118621	0.0535861	-5.96627	11	9.36995e-05	-4.89457	11	0.000237855	-3.05223	-5.54291	0.00846765	0.0055595	BPH	Bacteria	Proteobacteria	Alphaproteobacteria	Caulobacterales	Caulobacteraceae	Phenylobacterium	NA	0.999869
ASV263	Bacteria	Root	B73	Mo17	B73xMo17	0.0369772	0.223857	0.171847	0.171557	-0.52997	0.174297	0.130417	0.0369772	-3.78886	11	0.00300064	-3.25276	11	0.00384866	-5.06366	-15.3324	0.0570885	0.0362826	MPH	Bacteria	Proteobacteria	Gammaproteobacteria	Burkholderiales	Comamonadaceae	NA	NA	0.999999
ASV264	Bacteria	Root	B73	Mo17	B73xMo17	0.153934	0.455949	0.0850455	0.152014	-0.1175	0.100864	0.304941	0.153934	-4.18825	11	0.00151532	-2.6911	11	0.0104939	-1.38532	-1.76332	0.109878	0.0269727	MPH	Bacteria	Proteobacteria	Alphaproteobacteria	Sphingomonadales	Sphingomonadaceae	Sphingomonas	NA	0.971568
ASV277	Bacteria	Root	B73	TZMI722	B73xTZMI722	-0.0908197	0.111789	0.122152	0.151555	-0.263665	0.0368111	0.0104844	-0.0908197	-7.44746	11	1.28133e-05	-4.69546	11	0.000327472	-26.1482	1.90316	0.0412728	0.00228078	BPH	Bacteria	Proteobacteria	Alphaproteobacteria	Rhizobiales	Rhizobiaceae	Allorhizobium-Neorhizobium-Pararhizobium-Rhizobium	NA	0.994391
ASV29	Bacteria	Root	B73	TZMI721	B73xTZMI721	-0.336008	-0.527427	0.0907328	0.178874	0.180464	0.128031	-0.431718	-0.336008	4.78153	11	0.000570013	4.03398	11	0.000984299	-1.41801	-1.53708	0.0220468	0.0144946	BPH	Bacteria	Actinobacteriota	Actinobacteria	Pseudonocardiales	Pseudonocardiaceae	Lechevalieria	NA	0.968728
ASV3	Bacteria	Root	B73	TZSTRI119	B73xTZSTRI119	0.0638837	-0.172446	0.141798	0.173363	0.526653	0.148624	-0.0542813	0.0638837	3.90876	11	0.00243952	3.1137	11	0.00493008	-10.7023	7.24394	0.129982	0.0394759	MPH	Bacteria	Actinobacteriota	Actinobacteria	Streptomycetales	Streptomycetaceae	Streptomyces	NA	0.999949
ASV300	Bacteria	Root	B73	Mo17	B73xMo17	0.0857958	0.679942	0.160582	0.154074	-0.2818	0.122294	0.382869	0.0857958	-5.435	11	0.00020545	-3.00584	11	0.00597725	-1.73602	-4.28455	0.0759964	0.0052243	MPH	Bacteria	Proteobacteria	Gammaproteobacteria	Burkholderiales	Oxalobacteraceae	NA	NA	0.999072
ASV300	Bacteria	Root	B73	A554	B73xA554	0.0857958	0.285607	0.160582	0.157684	-0.420651	0.0972892	0.185701	0.0857958	-6.23247	11	6.41617e-05	-5.20558	11	0.000145973	-3.2652	-5.90293	0.00866105	0.00571039	BPH	Bacteria	Proteobacteria	Gammaproteobacteria	Burkholderiales	Oxalobacteraceae	NA	NA	0.999072
ASV32	Bacteria	Root	B73	H84	B73xH84	0.41847	0.481908	0.172661	0.210429	-0.442813	0.203917	0.450189	0.41847	-4.37925	11	0.00110048	-4.2237	11	0.00071373	-1.98362	-2.05817	0.0635219	0.0441318	MPH	Bacteria	Proteobacteria	Gammaproteobacteria	Burkholderiales	Comamonadaceae	NA	NA	1
ASV34	Bacteria	Root	B73	Mo17	B73xMo17	0.229673	0.294702	0.113836	0.124801	-0.35022	0.0852432	0.262187	0.229673	-7.18423	11	1.78833e-05	-6.8028	11	1.4714e-05	-2.33576	-2.52486	0.00240436	0.0020677	BPH	Bacteria	Proteobacteria	Alphaproteobacteria	Rhizobiales	Rhizobiaceae	Allorhizobium-Neorhizobium-Pararhizobium-Rhizobium	NA	0.996959
ASV365	Bacteria	Root	B73	TZSTRI119	B73xTZSTRI119	-0.355483	0.11199	0.103691	0.305297	0.359953	0.097312	-0.121746	0.11199	4.95006	11	0.000435591	2.54813	11	0.0135425	-3.95658	2.21416	0.200881	0.0374975	MPH	Bacteria	Actinobacteriota	Actinobacteria	Corynebacteriales	Nocardiaceae	Nocardia	Nocardia_pseudovaccinii	0.907591
ASV365	Bacteria	Root	B73	TZMI721	B73xTZMI721	-0.355483	-0.0285572	0.103691	0.171002	0.46738	0.15244	-0.19202	-0.0285572	4.32565	11	0.00120327	3.25334	11	0.00384475	-3.43402	-17.3664	0.0526435	0.0255452	MPH	Bacteria	Actinobacteriota	Actinobacteria	Corynebacteriales	Nocardiaceae	Nocardia	Nocardia_pseudovaccinii	0.907591
ASV374	Bacteria	Root	B73	TZSTRI119	B73xTZSTRI119	0.362592	0.358891	0.280071	0.253337	-0.473783	0.199605	0.360742	0.358891	-4.18088	11	0.00153428	-4.17161	11	0.000779243	-2.31336	-2.32013	0.0613743	0.0390634	MPH	Bacteria	Actinobacteriota	Actinobacteria	Catenulisporales	Actinospicaceae	Actinospica	NA	1
ASV4	Bacteria	Root	B73	A554	B73xA554	-0.28265	-0.268606	0.135331	0.169239	0.33253	0.147858	-0.275628	-0.268606	4.11313	11	0.00172064	4.06564	11	0.000932612	-2.20644	-2.23798	0.033201	0.050643	BPH	Bacteria	Actinobacteriota	Actinobacteria	Micrococcales	Micrococcaceae	NA	NA	1
ASV40	Bacteria	Root	B73	A554	B73xA554	-0.330297	-0.0433326	0.215169	0.27515	0.411419	0.0923992	-0.186815	-0.0433326	6.47444	11	4.58555e-05	4.92159	11	0.000227854	-3.20228	-10.4944	0.0101395	0.00571039	BPH	Bacteria	Actinobacteriota	Actinobacteria	Propionibacteriales	Nocardioidaceae	Kribbella	NA	1
ASV40	Bacteria	Root	B73	TZSTRI119	B73xTZSTRI119	-0.330297	-0.269165	0.215169	0.342421	0.183005	0.122422	-0.299731	-0.269165	3.94323	11	0.00229924	3.69356	11	0.00177057	-1.61057	-1.6799	0.070612	0.0394759	MPH	Bacteria	Actinobacteriota	Actinobacteria	Propionibacteriales	Nocardioidaceae	Kribbella	NA	1
ASV416	Bacteria	Root	B73	W64A	B73xW64A	-0.164667	0.0200488	0.0970228	0.138718	-0.313916	0.0205519	-0.0723093	-0.164667	-11.756	11	1.43643e-07	-7.26205	11	8.09545e-06	3.3413	0.906365	0.00144099	2.55684e-05	BPH	Bacteria	Actinobacteriota	Actinobacteria	Propionibacteriales	Nocardioidaceae	Marmoricola	NA	0.786944
ASV42	Bacteria	Root	B73	Oh43	B73xOh43	0.392345	0.166039	0.1289	0.234641	-0.471059	0.136423	0.279192	0.166039	-5.49946	11	0.000186388	-4.67003	11	0.000341254	-2.68722	-3.83703	0.0303716	0.0165885	BPH	Bacteria	Proteobacteria	Gammaproteobacteria	Burkholderiales	Burkholderiaceae	Burkholderia-Caballeronia-Paraburkholderia	NA	0.995805
ASV42	Bacteria	Root	B73	Mo17	B73xMo17	0.392345	0.739996	0.1289	0.329313	-0.417153	0.166827	0.566171	0.392345	-5.89426	11	0.00010398	-4.85231	11	0.000254439	-1.7368	-2.06323	0.00754837	0.00355607	BPH	Bacteria	Proteobacteria	Gammaproteobacteria	Burkholderiales	Burkholderiaceae	Burkholderia-Caballeronia-Paraburkholderia	NA	0.995805
ASV62	Bacteria	Root	B73	Mo17	B73xMo17	0.159571	0.0915992	0.120751	0.151069	-0.325585	0.119944	0.125585	0.0915992	-3.76152	11	0.00314637	-3.47817	11	0.00258255	-3.59254	-4.55445	0.0459694	0.0362826	BPH	Bacteria	Proteobacteria	Alphaproteobacteria	Rhizobiales	Rhizobiaceae	Phyllobacterium	NA	0.987891
ASV64	Bacteria	Root	B73	TZMI721	B73xTZMI721	-0.112746	-0.115164	0.133614	0.163781	0.256027	0.0748121	-0.113955	-0.112746	4.94549	11	0.000438752	4.92933	11	0.000225071	-3.24673	-3.27083	0.00846765	0.0130163	BPH	Bacteria	Proteobacteria	Gammaproteobacteria	Xanthomonadales	Xanthomonadaceae	Lysobacter	NA	0.997701
ASV66	Bacteria	Root	B73	CML108	B73xCML108	-0.0910373	-0.554147	0.168872	0.19139	0.570948	0.201526	-0.322592	-0.0910373	4.43386	11	0.00100518	3.28485	11	0.00363542	-2.76988	-7.27158	0.129421	0.0357843	MPH	Bacteria	Actinobacteriota	Actinobacteria	Pseudonocardiales	Pseudonocardiaceae	Saccharothrix	NA	0.998102
ASV66	Bacteria	Root	B73	TZMI721	B73xTZMI721	-0.0910373	-0.402885	0.168872	0.211438	0.71342	0.193767	-0.246961	-0.0910373	4.95638	11	0.000431252	4.15168	11	0.000805931	-3.8888	-8.83657	0.0220468	0.0130163	BPH	Bacteria	Actinobacteriota	Actinobacteria	Pseudonocardiales	Pseudonocardiaceae	Saccharothrix	NA	0.998102
ASV68	Bacteria	Root	B73	TZMI721	B73xTZMI721	-0.42284	-0.212	0.111856	0.159683	0.338091	0.0544308	-0.31742	-0.212	12.043	11	1.12126e-07	10.1063	11	3.32567e-07	-2.06512	-2.59477	5.91969e-05	1.99585e-05	BPH	Bacteria	Actinobacteriota	Actinobacteria	Micrococcales	Intrasporangiaceae	Terrabacter	NA	0.996331
ASV68	Bacteria	Root	B73	TZSTRI119	B73xTZSTRI119	-0.42284	0.0163959	0.111856	0.191526	0.201996	0.0348123	-0.203222	0.0163959	11.6401	11	1.58982e-07	5.33145	11	0.000120268	-1.99397	11.3199	0.0214077	2.82988e-05	BPH	Bacteria	Actinobacteriota	Actinobacteria	Micrococcales	Intrasporangiaceae	Terrabacter	NA	0.996331
ASV7	Bacteria	Root	B73	H84	B73xH84	0.385182	0.972771	0.36164	0.2864	-0.378864	0.24972	0.678977	0.385182	-4.23611	11	0.00139798	-3.05962	11	0.0054297	-1.55799	-1.9836	0.201722	0.0441318	MPH	Bacteria	Proteobacteria	Gammaproteobacteria	Burkholderiales	Oxalobacteraceae	Massilia	NA	0.725184
ASV748	Bacteria	Root	B73	TZMI722	B73xTZMI722	0.125863	0.258386	0.210578	0.288672	-0.374917	0.122217	0.192124	0.125863	-4.63961	11	0.000717101	-4.09745	11	0.000883517	-2.95143	-3.97878	0.052422	0.0265038	MPH	Bacteria	Actinobacteriota	Actinobacteria	Pseudonocardiales	Pseudonocardiaceae	Saccharopolyspora	NA	0.996449
ASV75	Bacteria	Root	B73	CML108	B73xCML108	0.231498	-0.195071	0.204485	0.369273	0.64164	0.0988107	0.0182134	0.231498	6.30931	11	5.76213e-05	4.15079	11	0.000807149	34.229	1.77169	0.0478909	0.0102566	BPH	Bacteria	Actinobacteriota	Actinobacteria	Streptomycetales	Streptomycetaceae	Streptomyces	NA	0.999191
ASV755	Bacteria	Root	B73	Mo17	B73xMo17	0.352848	0.139771	0.194636	0.145522	-0.257221	0.134603	0.246309	0.139771	-3.74085	11	0.00326136	-2.94935	11	0.0066124	-2.0443	-2.84031	0.0784671	0.0362826	MPH	Bacteria	Bacteroidota	Bacteroidia	Chitinophagales	Chitinophagaceae	Niastella	metagenome	0.999934
ASV755	Bacteria	Root	B73	W64A	B73xW64A	0.352848	0.17203	0.194636	0.251818	-0.506262	0.121899	0.262439	0.17203	-6.30603	11	5.78852e-05	-5.56436	11	8.45405e-05	-2.92906	-3.94286	0.00300964	0.00147194	BPH	Bacteria	Bacteroidota	Bacteroidia	Chitinophagales	Chitinophagaceae	Niastella	metagenome	0.999934
ASV768	Bacteria	Root	B73	CML108	B73xCML108	-0.326022	-0.179145	0.164861	0.188832	0.297387	0.0958442	-0.252584	-0.179145	5.73817	11	0.000130624	4.97195	11	0.00021038	-2.17738	-2.66003	0.0374477	0.0108387	BPH	Bacteria	Bacteroidota	Bacteroidia	Chitinophagales	Chitinophagaceae	NA	NA	1
ASV79	Bacteria	Root	B73	Mo17	B73xMo17	0.217648	0.301137	0.271609	0.228637	-0.458401	0.191103	0.259393	0.217648	-3.75606	11	0.00317632	-3.53762	11	0.00232606	-2.76721	-3.10615	0.0459694	0.0362826	BPH	Bacteria	Proteobacteria	Gammaproteobacteria	Burkholderiales	Oxalobacteraceae	Massilia	NA	0.997633
ASV792	Bacteria	Root	B73	H99	B73xH99	0.0536441	0.281349	0.145179	0.193147	-0.372554	0.0931513	0.167496	0.0536441	-5.79756	11	0.000119717	-4.57533	11	0.000398202	-3.22425	-7.94491	0.01772	0.00532741	BPH	Bacteria	Myxococcota	Polyangia	Polyangiales	Polyangiaceae	Sorangium	Sorangium_cellulosum	0.998939
ASV90	Bacteria	Root	B73	Mo17	B73xMo17	0.178344	0.180352	0.141562	0.0871105	-0.162105	0.0800709	0.179348	0.178344	-4.26438	11	0.00133317	-4.25184	11	0.000680764	-1.90386	-1.90895	0.0173108	0.0263671	BPH	Bacteria	Proteobacteria	Alphaproteobacteria	Azospirillales	Inquilinaceae	Inquilinus	Inquilinus_limosus	0.823483
ASV90	Bacteria	Root	B73	W64A	B73xW64A	0.178344	-0.0635917	0.141562	0.0890674	-0.218538	0.0700408	0.057376	-0.0635917	-3.93934	11	0.00231467	-2.21223	11	0.0245135	-4.80888	2.43658	0.140755	0.0343343	MPH	Bacteria	Proteobacteria	Alphaproteobacteria	Azospirillales	Inquilinaceae	Inquilinus	Inquilinus_limosus	0.823483
ASV933	Bacteria	Root	B73	H84	B73xH84	0.039979	0.294326	0.174326	0.181428	-0.413964	0.0997411	0.167153	0.039979	-5.82625	11	0.000114798	-4.55122	11	0.00041424	-3.47657	-11.3545	0.0635219	0.020434	MPH	Bacteria	Bacteroidota	Bacteroidia	Chitinophagales	Chitinophagaceae	Niastella	NA	0.955883
ASV959	Bacteria	Root	B73	A554	B73xA554	0.193195	0.151992	0.121267	0.122102	-0.25768	0.0752793	0.172593	0.151992	-5.7157	11	0.000135024	-5.44203	11	0.000101638	-2.49299	-2.69536	0.00866105	0.00600859	BPH	Bacteria	Bacteroidota	Bacteroidia	Cytophagales	Microscillaceae	uncultured	metagenome	0.781635
ASV959	Bacteria	Root	B73	W64A	B73xW64A	0.193195	0.219024	0.121267	0.189702	-0.224955	0.0945902	0.206109	0.193195	-4.55718	11	0.000820423	-4.42065	11	0.000513704	-2.09144	-2.16439	0.0114299	0.0162261	BPH	Bacteria	Bacteroidota	Bacteroidia	Cytophagales	Microscillaceae	uncultured	metagenome	0.781635
ASV96	Bacteria	Root	B73	TZSTRI119	B73xTZSTRI119	0.0429846	-0.623991	0.202556	0.271023	0.532387	0.174433	-0.290503	0.0429846	4.71751	11	0.000631981	2.80567	11	0.00855016	-2.83264	11.3855	0.152193	0.0374975	MPH	Bacteria	Actinobacteriota	Actinobacteria	Streptomycetales	Streptomycetaceae	Streptomyces	NA	0.994791
ASV984	Bacteria	Root	B73	TZSTRI119	B73xTZSTRI119	-0.0934012	-0.0966204	0.160825	0.193821	-0.390587	0.0734019	-0.0950108	-0.0966204	-4.02683	11	0.00199275	-4.0049	11	0.0010344	3.11098	3.04249	0.0613743	0.0394759	MPH	Bacteria	Proteobacteria	Gammaproteobacteria	Burkholderiales	Comamonadaceae	NA	NA	0.999999
ASV99	Bacteria	Root	B73	H99	B73xH99	-0.14045	0.366172	0.194423	0.157013	-0.992499	0.0823668	0.112861	-0.14045	-13.42	11	3.65609e-08	-10.3446	11	2.63225e-07	-9.79399	6.06655	4.68541e-05	6.50784e-06	BPH	Bacteria	Actinobacteriota	Actinobacteria	Streptomycetales	Streptomycetaceae	Streptomyces	NA	0.999966
CAP1	Bacteria	Root	B73	Mo17	B73xMo17	-0.135357	-0.347379	0.0864903	0.096445	0.111016	0.0994692	-0.241368	-0.135357	3.54264	11	0.00461125	2.47688	11	0.0153718	-1.45995	-1.82017	0.13444	0.0482825	MPH	NA	NA	NA	NA	NA	NA	NA	NA
CAP2	Bacteria	Root	B73	A554	B73xA554	0.261306	0.204956	0.053704	0.0678518	-0.27481	0.0859815	0.233131	0.204956	-5.90756	11	0.000101994	-5.57987	11	8.26017e-05	-2.17878	-2.34082	0.00866105	0.00600859	BPH	NA	NA	NA	NA	NA	NA	NA	NA
CAP2	Bacteria	Root	B73	CML108	B73xCML108	0.261306	-0.0877018	0.053704	0.0588717	-0.330657	0.0817161	0.0868021	-0.0877018	-5.10865	11	0.000339428	-2.97316	11	0.00633676	-4.80932	2.77024	0.187991	0.0151046	MPH	NA	NA	NA	NA	NA	NA	NA	NA
CAP2	Bacteria	Root	B73	TZSTRI119	B73xTZSTRI119	0.261306	0.143127	0.053704	0.0424322	-0.245555	0.107119	0.202216	0.143127	-4.18014	11	0.0015362	-3.62851	11	0.00198348	-2.21432	-2.71564	0.070612	0.0390634	MPH	NA	NA	NA	NA	NA	NA	NA	NA
CAP2	Bacteria	Root	B73	Mo17	B73xMo17	0.261306	0.23021	0.053704	0.0445876	-0.354642	0.103473	0.245758	0.23021	-5.80247	11	0.000118859	-5.65221	11	7.41634e-05	-2.44305	-2.54051	0.00330027	0.00355607	BPH	NA	NA	NA	NA	NA	NA	NA	NA
CAP2	Bacteria	Root	B73	TZMI721	B73xTZMI721	0.261306	0.184588	0.053704	0.0607467	-0.324002	0.0901236	0.222947	0.184588	-6.06887	11	8.08818e-05	-5.64324	11	7.51582e-05	-2.45327	-2.75527	0.00668908	0.0055595	BPH	NA	NA	NA	NA	NA	NA	NA	NA
CAP2	Bacteria	Root	B73	TZMI722	B73xTZMI722	0.261306	0.0443273	0.053704	0.0762647	-0.293873	0.0899057	0.152817	0.0443273	-4.96843	11	0.000423106	-3.76173	11	0.0015726	-2.92305	-7.62962	0.0699809	0.0265038	MPH	NA	NA	NA	NA	NA	NA	NA	NA
CAP5	Bacteria	Root	B73	Mo17	B73xMo17	-0.167655	-0.00118212	0.0591602	0.0824938	0.419016	0.0721035	-0.0844184	-0.00118212	6.98211	11	2.32326e-05	5.82771	11	5.72772e-05	-5.96356	-355.462	0.00330027	0.0020677	BPH	NA	NA	NA	NA	NA	NA	NA	NA
ASV100	Bacteria	Rhizosphere	B73	Oh43	B73xOh43	-0.209592	0.0179538	0.0948875	0.0833525	0.14858	0.0457973	-0.0958191	0.0179538	5.33654	11	0.000238671	2.85227	11	0.00786642	-2.55063	7.27567	0.150659	0.0242016	MPH	Bacteria	Actinobacteriota	MB-A2-108	MB-A2-108	MB-A2-108	MB-A2-108	uncultured_bacterium	0.991029
ASV101	Bacteria	Rhizosphere	B73	A554	B73xA554	0.0267547	0.0570794	0.0619022	0.0533315	-0.108645	0.0307397	0.0419171	0.0267547	-4.89797	11	0.000473149	-4.40472	11	0.000527455	-3.5919	-5.06078	0.0787227	0.0451737	MPH	Bacteria	Proteobacteria	Alphaproteobacteria	Azospirillales	uncultured	uncultured	uncultured_bacterium	0.973762
ASV124	Bacteria	Rhizosphere	B73	H84	B73xH84	0.145228	0.289773	0.172505	0.15387	-0.279931	0.0968451	0.2175	0.145228	-5.13636	11	0.000325074	-4.39009	11	0.000540418	-2.28704	-2.92753	0.0268858	0.0194069	BPH	Bacteria	Verrucomicrobiota	Verrucomicrobiae	Opitutales	Opitutaceae	uncultured	metagenome	0.715297
ASV127	Bacteria	Rhizosphere	B73	TZMI721	B73xTZMI721	0.0622715	-0.0386726	0.0893593	0.100377	0.309296	0.0743458	0.0117995	0.0622715	4.00153	11	0.00208075	3.32265	11	0.00339966	25.2127	3.9669	0.0776697	0.0400712	MPH	Bacteria	Actinobacteriota	Actinobacteria	Propionibacteriales	Nocardioidaceae	Marmoricola	NA	0.766072
ASV14	Bacteria	Rhizosphere	B73	Oh43	B73xOh43	0.52592	0.137106	0.140858	0.14605	-0.280077	0.135831	0.331513	0.137106	-4.50257	11	0.000897402	-3.07133	11	0.00531731	-1.84484	-3.04278	0.131146	0.0446073	MPH	Bacteria	Bacteroidota	Bacteroidia	Chitinophagales	Chitinophagaceae	Niastella	NA	0.991631
ASV14	Bacteria	Rhizosphere	B73	TZMI721	B73xTZMI721	0.52592	0.0245524	0.140858	0.129698	-0.186706	0.086816	0.275236	0.0245524	-5.32093	11	0.000244439	-2.43341	11	0.0166043	-1.67835	-8.6044	0.18357	0.0182413	MPH	Bacteria	Bacteroidota	Bacteroidia	Chitinophagales	Chitinophagaceae	Niastella	NA	0.991631
ASV140	Bacteria	Rhizosphere	B73	TZSTRI119	B73xTZSTRI119	-0.104971	-0.121622	0.0731581	0.0435491	0.0733109	0.0401415	-0.113297	-0.104971	4.64875	11	0.000706517	4.44134	11	0.000496403	-1.64707	-1.69839	0.0456302	0.042179	BPH	Bacteria	Proteobacteria	Alphaproteobacteria	Sphingomonadales	Sphingomonadaceae	Sphingomonas	NA	0.999632
ASV140	Bacteria	Rhizosphere	B73	CML108	B73xCML108	-0.104971	-0.0622072	0.0731581	0.0799773	0.119702	0.0328784	-0.0835892	-0.0622072	6.18311	11	6.87785e-05	5.53278	11	8.86398e-05	-2.43202	-2.92424	0.0176393	0.00821215	BPH	Bacteria	Proteobacteria	Alphaproteobacteria	Sphingomonadales	Sphingomonadaceae	Sphingomonas	NA	0.999632
ASV144	Bacteria	Rhizosphere	B73	Oh43	B73xOh43	0.275615	0.0911647	0.13603	0.065973	-0.120523	0.0476988	0.18339	0.0911647	-6.37149	11	5.285e-05	-4.43801	11	0.00049915	-1.6572	-2.32203	0.0496655	0.0157968	BPH	Bacteria	Proteobacteria	Gammaproteobacteria	Burkholderiales	Comamonadaceae	NA	NA	0.999984
ASV144	Bacteria	Rhizosphere	B73	H84	B73xH84	0.275615	0.0588544	0.13603	0.0927699	-0.122766	0.0587319	0.167234	0.0588544	-4.93771	11	0.000444201	-3.09237	11	0.00512132	-1.7341	-3.08593	0.152871	0.0199351	MPH	Bacteria	Proteobacteria	Gammaproteobacteria	Burkholderiales	Comamonadaceae	NA	NA	0.999984
ASV149	Bacteria	Rhizosphere	B73	H84	B73xH84	-0.0701399	-0.0887891	0.0624473	0.107695	0.156619	0.0498522	-0.0794645	-0.0701399	4.73568	11	0.000613708	4.54863	11	0.000416001	-2.97093	-3.23295	0.0240583	0.0244256	BPH	Bacteria	Actinobacteriota	Actinobacteria	Corynebacteriales	Mycobacteriaceae	Mycobacterium	metagenome	0.892902
ASV155	Bacteria	Rhizosphere	B73	TZMI721	B73xTZMI721	0.0603506	0.0862535	0.0584038	0.0892987	-0.093131	0.0382962	0.073302	0.0603506	-4.34594	11	0.00116322	-4.00775	11	0.00102937	-2.27051	-2.54317	0.0467991	0.0299036	BPH	Bacteria	Myxococcota	Polyangia	Polyangiales	BIrii41	BIrii41	NA	1
ASV159	Bacteria	Rhizosphere	B73	TZMI721	B73xTZMI721	0.2334	0.0365626	0.0905804	0.0962702	-0.109117	0.0537566	0.134981	0.0365626	-4.5408	11	0.00084276	-2.70998	11	0.0101458	-1.80839	-3.98438	0.13766	0.0270248	MPH	Bacteria	Bacteroidota	Bacteroidia	Chitinophagales	Chitinophagaceae	uncultured	uncultured_Flavobacterium	0.923862
ASV159	Bacteria	Rhizosphere	B73	Oh43	B73xOh43	0.2334	0.11539	0.0905804	0.0948779	-0.127051	0.0681864	0.174395	0.11539	-4.42091	11	0.00102697	-3.55556	11	0.00225392	-1.72852	-2.10105	0.0960268	0.0446073	MPH	Bacteria	Bacteroidota	Bacteroidia	Chitinophagales	Chitinophagaceae	uncultured	uncultured_Flavobacterium	0.923862
ASV160	Bacteria	Rhizosphere	B73	TZMI721	B73xTZMI721	-0.0592855	-0.0147621	0.0756113	0.0672914	0.122752	0.0419203	-0.0370238	-0.0147621	3.81142	11	0.00288569	3.28037	11	0.0036645	-4.31549	-9.31535	0.0776697	0.0488479	MPH	Bacteria	Firmicutes	Bacilli	Bacillales	Bacillaceae	Bacillus	NA	0.996405
ASV165	Bacteria	Rhizosphere	B73	TZMI721	B73xTZMI721	-0.0756996	-0.0119665	0.0969612	0.13093	0.281028	0.0710082	-0.043833	-0.0119665	4.57497	11	0.000796864	4.1262	11	0.000841457	-7.41133	-24.4846	0.0467991	0.0270248	BPH	Bacteria	Actinobacteriota	Actinobacteria	Micrococcales	Intrasporangiaceae	NA	NA	0.999935
ASV165	Bacteria	Rhizosphere	B73	W64A	B73xW64A	-0.0756996	-0.0948354	0.0969612	0.0669812	0.250905	0.050195	-0.0852675	-0.0756996	6.69733	11	3.38825e-05	6.50672	11	2.1936e-05	-3.94257	-4.31449	0.0065479	0.0101139	BPH	Bacteria	Actinobacteriota	Actinobacteria	Micrococcales	Intrasporangiaceae	NA	NA	0.999935
ASV170	Bacteria	Rhizosphere	B73	H99	B73xH99	-0.20094	-0.0130468	0.0825185	0.0766523	0.0831669	0.0330473	-0.106993	-0.0130468	5.75417	11	0.000127585	2.91139	11	0.00707687	-1.77731	-7.37449	0.281043	0.0190421	MPH	Bacteria	Actinobacteriota	MB-A2-108	MB-A2-108	MB-A2-108	MB-A2-108	metagenome	0.778327
ASV185	Bacteria	Rhizosphere	B73	TZMI721	B73xTZMI721	-0.140203	-0.180422	0.0857363	0.0801185	0.230663	0.059632	-0.160312	-0.140203	6.55648	11	4.09918e-05	6.21925	11	3.26826e-05	-2.43884	-2.64521	0.00975574	0.0115403	BPH	Bacteria	Actinobacteriota	Actinobacteria	Micrococcales	Intrasporangiaceae	NA	NA	0.997911
ASV188	Bacteria	Rhizosphere	B73	Oh43	B73xOh43	0.166639	0.151187	0.128717	0.198725	-0.221946	0.0769243	0.158913	0.151187	-4.95109	11	0.000434878	-4.85066	11	0.000255114	-2.39665	-2.46802	0.0390263	0.0324528	BPH	Bacteria	Bacteroidota	Bacteroidia	Chitinophagales	Chitinophagaceae	Niastella	NA	0.998652
ASV19	Bacteria	Rhizosphere	B73	Oh43	B73xOh43	0.0925341	-0.0558292	0.0458787	0.0362248	-0.161938	0.0412913	0.0183524	-0.0558292	-4.36631	11	0.00112441	-2.56977	11	0.0130306	-9.82381	1.9006	0.163762	0.0447517	MPH	Bacteria	Proteobacteria	Gammaproteobacteria	Burkholderiales	Comamonadaceae	NA	NA	1
ASV202	Bacteria	Rhizosphere	B73	CML108	B73xCML108	0.241726	0.597414	0.258788	0.266396	-0.199924	0.0972573	0.41957	0.241726	-6.36964	11	5.29858e-05	-4.54105	11	0.000421206	-1.4765	-1.82707	0.0583239	0.00821215	MPH	Bacteria	Proteobacteria	Gammaproteobacteria	Enterobacterales	Erwiniaceae	Pantoea	NA	0.74756
ASV221	Bacteria	Rhizosphere	B73	Oh43	B73xOh43	-0.192971	-0.0189054	0.0686574	0.0457023	0.171655	0.0603679	-0.105938	-0.0189054	4.59837	11	0.000766969	3.15666	11	0.00456658	-2.62033	-10.0797	0.131146	0.0426134	MPH	Bacteria	Actinobacteriota	MB-A2-108	MB-A2-108	MB-A2-108	MB-A2-108	metagenome	0.737932
ASV249	Bacteria	Rhizosphere	B73	Oh43	B73xOh43	0.0336079	-0.0153329	0.0614996	0.0405604	0.116123	0.0228175	0.00913749	0.0336079	4.68876	11	0.000662092	3.61632	11	0.00202624	11.7085	2.45524	0.093276	0.0426134	MPH	Bacteria	Proteobacteria	Alphaproteobacteria	Sphingomonadales	Sphingomonadaceae	Sphingomonas	NA	0.977689
ASV254	Bacteria	Rhizosphere	B73	CML108	B73xCML108	0.0242124	-0.108412	0.094595	0.0606283	0.151489	0.0457914	-0.0420997	0.0242124	4.22762	11	0.00141808	2.77949	11	0.0089602	-4.59834	5.25667	0.183279	0.0470331	MPH	Bacteria	Proteobacteria	Alphaproteobacteria	Sphingomonadales	Sphingomonadaceae	Sphingomonas	NA	0.996993
ASV254	Bacteria	Rhizosphere	B73	TZMI721	B73xTZMI721	0.0242124	-0.124973	0.094595	0.0658409	0.129376	0.04731	-0.0503802	0.0242124	3.79954	11	0.0029456	2.22287	11	0.0240617	-3.568	4.34339	0.218557	0.0488479	MPH	Bacteria	Proteobacteria	Alphaproteobacteria	Sphingomonadales	Sphingomonadaceae	Sphingomonas	NA	0.996993
ASV260	Bacteria	Rhizosphere	B73	TZSTRI119	B73xTZSTRI119	-0.0716185	-0.187211	0.0463612	0.0213481	0.221795	0.0679835	-0.129415	-0.0716185	5.1661	11	0.000310379	4.31595	11	0.000611459	-2.71383	-4.0969	0.0456302	0.0205884	BPH	Bacteria	Actinobacteriota	Actinobacteria	Propionibacteriales	Nocardioidaceae	Marmoricola	NA	0.971633
ASV279	Bacteria	Rhizosphere	B73	Oh43	B73xOh43	0.227164	0.039716	0.103036	0.113855	-0.134777	0.062729	0.13344	0.039716	-4.2758	11	0.00130789	-2.78169	11	0.00892487	-2.01002	-4.39351	0.15671	0.0459299	MPH	Bacteria	Bacteroidota	Bacteroidia	Chitinophagales	Chitinophagaceae	Niastella	uncultured_Niastella	0.908413
ASV279	Bacteria	Rhizosphere	B73	H84	B73xH84	0.227164	-0.0653087	0.103036	0.125702	-0.131343	0.0362471	0.0809276	-0.0653087	-5.85622	11	0.000109889	-1.82179	11	0.0478818	-2.62297	1.01111	0.319488	0.0082005	MPH	Bacteria	Bacteroidota	Bacteroidia	Chitinophagales	Chitinophagaceae	Niastella	uncultured_Niastella	0.908413
ASV279	Bacteria	Rhizosphere	B73	TZMI721	B73xTZMI721	0.227164	0.106863	0.103036	0.0735267	-0.115881	0.0566767	0.167014	0.106863	-4.99138	11	0.000408044	-3.93009	11	0.00117586	-1.69384	-2.08439	0.0467991	0.0203002	BPH	Bacteria	Bacteroidota	Bacteroidia	Chitinophagales	Chitinophagaceae	Niastella	uncultured_Niastella	0.908413
ASV286	Bacteria	Rhizosphere	B73	TZMI721	B73xTZMI721	-0.150904	-0.153287	0.0690521	0.0669689	0.127153	0.0718698	-0.152096	-0.150904	3.88548	11	0.00253928	3.8689	11	0.00130644	-1.83601	-1.84261	0.0487465	0.045938	BPH	Bacteria	Proteobacteria	Gammaproteobacteria	Burkholderiales	Comamonadaceae	Ramlibacter	NA	0.717347
ASV290	Bacteria	Rhizosphere	B73	CML108	B73xCML108	0.048057	0.347643	0.205807	0.123674	-0.261072	0.0857221	0.19785	0.048057	-5.3536	11	0.000232531	-3.60618	11	0.00206254	-2.31955	-6.43254	0.0909918	0.0154245	MPH	Bacteria	Bdellovibrionota	Oligoflexia	Oligoflexales	Oligoflexales	Oligoflexus	metagenome	0.970859
ASV305	Bacteria	Rhizosphere	B73	TZMI721	B73xTZMI721	0.338236	-0.120614	0.149809	0.0677485	-0.197485	0.0611554	0.108811	-0.120614	-5.00849	11	0.000397176	-1.25699	11	0.117396	-2.81493	0.637338	0.431394	0.0203002	MPH	Bacteria	Chloroflexi	Chloroflexia	Chloroflexales	Roseiflexaceae	uncultured	NA	1
ASV305	Bacteria	Rhizosphere	B73	CML108	B73xCML108	0.338236	0.0361519	0.149809	0.0591018	-0.248501	0.0762391	0.187194	0.0361519	-5.71485	11	0.000135194	-3.73368	11	0.00165112	-2.3275	-7.87379	0.0909918	0.0110787	MPH	Bacteria	Chloroflexi	Chloroflexia	Chloroflexales	Roseiflexaceae	uncultured	NA	1
ASV305	Bacteria	Rhizosphere	B73	H84	B73xH84	0.338236	0.138472	0.149809	0.0794088	-0.135051	0.0568727	0.238354	0.138472	-6.56564	11	4.04839e-05	-4.8094	11	0.000272534	-1.5666	-1.9753	0.0203378	0.00562624	BPH	Bacteria	Chloroflexi	Chloroflexia	Chloroflexales	Roseiflexaceae	uncultured	NA	1
ASV32	Bacteria	Rhizosphere	B73	H84	B73xH84	0.749861	0.319349	0.143295	0.155057	-0.325447	0.0724228	0.534605	0.319349	-11.8754	11	1.2949e-07	-8.90322	11	1.16488e-06	-1.60876	-2.0191	0.000695435	7.73057e-05	BPH	Bacteria	Proteobacteria	Gammaproteobacteria	Burkholderiales	Comamonadaceae	NA	NA	1
ASV32	Bacteria	Rhizosphere	B73	CML108	B73xCML108	0.749861	0.0700624	0.143295	0.17786	-0.0617737	0.0984415	0.409962	0.0700624	-4.79204	11	0.000560464	-1.33923	11	0.103755	-1.15068	-1.8817	0.528682	0.0278831	MPH	Bacteria	Proteobacteria	Gammaproteobacteria	Burkholderiales	Comamonadaceae	NA	NA	1
ASV32	Bacteria	Rhizosphere	B73	TZMI721	B73xTZMI721	0.749861	-0.207079	0.143295	0.0753784	-0.20899	0.115183	0.271391	-0.207079	-4.17059	11	0.00156115	-0.0165948	11	0.493529	-1.77007	0.00923049	0.747061	0.0340885	MPH	Bacteria	Proteobacteria	Gammaproteobacteria	Burkholderiales	Comamonadaceae	NA	NA	1
ASV32	Bacteria	Rhizosphere	B73	W64A	B73xW64A	0.749861	0.0704324	0.143295	0.124053	-0.0896829	0.0931249	0.410147	0.0704324	-5.3673	11	0.000227719	-1.71936	11	0.056762	-1.21866	-2.27332	0.452998	0.0378782	MPH	Bacteria	Proteobacteria	Gammaproteobacteria	Burkholderiales	Comamonadaceae	NA	NA	1
ASV323	Bacteria	Rhizosphere	B73	TZMI721	B73xTZMI721	0.0354523	-0.0943775	0.0491934	0.0546657	0.201234	0.0574039	-0.0294626	0.0354523	4.01883	11	0.00202014	2.88799	11	0.00737943	-7.83015	4.6762	0.110138	0.0400712	MPH	Bacteria	Proteobacteria	Alphaproteobacteria	Sphingomonadales	Sphingomonadaceae	Sphingomonas	NA	0.999794
ASV327	Bacteria	Rhizosphere	B73	TZMI721	B73xTZMI721	-0.112331	-0.0876327	0.0500602	0.0628902	0.17122	0.0657915	-0.099982	-0.0876327	4.12215	11	0.00169451	3.93445	11	0.00116709	-2.71251	-2.95384	0.0467991	0.0348836	BPH	Bacteria	Actinobacteriota	Actinobacteria	Propionibacteriales	Nocardioidaceae	Nocardioides	Marmoricola_sp.	0.786746
ASV348	Bacteria	Rhizosphere	B73	TZMI721	B73xTZMI721	-0.0807088	-0.128604	0.0782559	0.0513628	0.154231	0.0410625	-0.104656	-0.0807088	6.30472	11	5.79912e-05	5.72152	11	6.6935e-05	-2.47369	-2.91096	0.0133201	0.0115403	BPH	Bacteria	Chloroflexi	KD4-96	KD4-96	KD4-96	KD4-96	NA	1
ASV349	Bacteria	Rhizosphere	B73	TZMI721	B73xTZMI721	0.101111	0.0532408	0.0799897	0.0674951	-0.210859	0.0658446	0.0771758	0.0532408	-4.37447	11	0.00110926	-4.01096	11	0.00102373	-3.7322	-4.96048	0.0467991	0.0299036	BPH	Bacteria	Bacteroidota	Bacteroidia	Chitinophagales	Chitinophagaceae	uncultured	NA	0.778487
ASV35	Bacteria	Rhizosphere	B73	TZMI721	B73xTZMI721	0.00223087	-0.135809	0.0618733	0.0597909	0.177417	0.0539275	-0.0667889	0.00223087	4.5284	11	0.000860086	3.24854	11	0.00387766	-3.65638	78.5282	0.0776697	0.0270248	MPH	Bacteria	Proteobacteria	Gammaproteobacteria	Xanthomonadales	Xanthomonadaceae	Luteimonas	NA	0.796898
ASV371	Bacteria	Rhizosphere	B73	H99	B73xH99	0.103037	0.0159466	0.0335809	0.051226	-0.174564	0.0330421	0.0594918	0.0159466	-7.08356	11	2.03601e-05	-5.76569	11	6.27218e-05	-3.93425	-11.9468	0.0187224	0.00607748	BPH	Bacteria	Actinobacteriota	Acidimicrobiia	IMCC26256	IMCC26256	IMCC26256	uncultured_Ferrimicrobium	0.980459
ASV374	Bacteria	Rhizosphere	B73	TZMI721	B73xTZMI721	0.0990402	-0.0362669	0.134747	0.0573562	-0.252459	0.0612116	0.0313867	-0.0362669	-4.63713	11	0.00072	-3.53189	11	0.00234961	-9.04352	5.96116	0.0649048	0.0270248	MPH	Bacteria	Actinobacteriota	Actinobacteria	Catenulisporales	Actinospicaceae	Actinospica	NA	1
ASV38	Bacteria	Rhizosphere	B73	TZMI721	B73xTZMI721	-0.104344	-0.0247128	0.066986	0.0407439	0.149093	0.0493519	-0.0645286	-0.0247128	4.32854	11	0.00119748	3.52176	11	0.0023918	-3.31049	-7.03302	0.0649048	0.0299036	MPH	Bacteria	Proteobacteria	Alphaproteobacteria	Sphingomonadales	Sphingomonadaceae	Sphingomonas	NA	0.998173
ASV386	Bacteria	Rhizosphere	B73	CML108	B73xCML108	-0.130241	-0.0038691	0.0510487	0.0579624	0.109052	0.0307515	-0.067055	-0.0038691	5.72679	11	0.000132834	3.67206	11	0.00183818	-2.62631	-29.1854	0.0909918	0.0110787	MPH	Bacteria	Chloroflexi	KD4-96	KD4-96	KD4-96	KD4-96	NA	1
ASV407	Bacteria	Rhizosphere	B73	TZMI721	B73xTZMI721	-0.0104385	0.162745	0.133043	0.189933	-0.298786	0.0876366	0.0761531	-0.0104385	-4.27834	11	0.00130233	-3.29027	11	0.00360066	-4.9235	27.6235	0.0776697	0.0299036	MPH	Bacteria	Proteobacteria	Gammaproteobacteria	Burkholderiales	Methylophilaceae	Methylotenera	NA	0.984753
ASV407	Bacteria	Rhizosphere	B73	H84	B73xH84	-0.0104385	-0.0164082	0.133043	0.0840761	-0.434052	0.0908977	-0.0134233	-0.0164082	-4.6275	11	0.000731385	-4.59466	11	0.000385815	31.3356	25.4534	0.0240583	0.0272898	BPH	Bacteria	Proteobacteria	Gammaproteobacteria	Burkholderiales	Methylophilaceae	Methylotenera	NA	0.984753
ASV408	Bacteria	Rhizosphere	B73	TZMI721	B73xTZMI721	-0.184889	-0.117044	0.078323	0.0677015	0.298529	0.100966	-0.150967	-0.117044	4.45194	11	0.000975557	4.11597	11	0.000856184	-2.97745	-3.55056	0.0467991	0.0291204	BPH	Bacteria	Actinobacteriota	Actinobacteria	Propionibacteriales	Nocardioidaceae	Nocardioides	NA	0.986279
ASV42	Bacteria	Rhizosphere	B73	Oh43	B73xOh43	0.754057	0.481844	0.403558	0.326653	-0.516648	0.265132	0.617951	0.481844	-4.27938	11	0.00130008	-3.76602	11	0.00156093	-1.83607	-2.07223	0.093276	0.0459299	MPH	Bacteria	Proteobacteria	Gammaproteobacteria	Burkholderiales	Burkholderiaceae	Burkholderia-Caballeronia-Paraburkholderia	NA	0.995805
ASV42	Bacteria	Rhizosphere	B73	H84	B73xH84	0.754057	0.517905	0.403558	0.370622	-0.607403	0.219655	0.635981	0.517905	-5.66062	11	0.000146487	-5.12307	11	0.000165937	-1.95507	-2.17281	0.0151873	0.00971697	BPH	Bacteria	Proteobacteria	Gammaproteobacteria	Burkholderiales	Burkholderiaceae	Burkholderia-Caballeronia-Paraburkholderia	NA	0.995805
ASV42	Bacteria	Rhizosphere	B73	TZSTRI119	B73xTZSTRI119	0.754057	-0.063364	0.403558	0.297174	-1.40411	0.261489	0.345346	-0.063364	-6.69037	11	3.42009e-05	-5.12736	11	0.000164833	-5.0658	21.1594	0.019681	0.00510449	BPH	Bacteria	Proteobacteria	Gammaproteobacteria	Burkholderiales	Burkholderiaceae	Burkholderia-Caballeronia-Paraburkholderia	NA	0.995805
ASV425	Bacteria	Rhizosphere	B73	TZSTRI119	B73xTZSTRI119	-0.00318089	0.151271	0.0550667	0.0547474	-0.142962	0.0348005	0.074045	-0.00318089	-6.23574	11	6.3868e-05	-4.01663	11	0.00101387	-2.93074	43.9439	0.060528	0.00762584	MPH	Bacteria	Acidobacteriota	Vicinamibacteria	Vicinamibacterales	uncultured	uncultured	uncultured_bacterium	0.723508
ASV429	Bacteria	Rhizosphere	B73	H84	B73xH84	-0.00470426	0.0504505	0.0361436	0.0542828	-0.0928839	0.0266176	0.0228731	-0.00470426	-4.3489	11	0.0011575	-3.31284	11	0.0034593	-5.06084	18.7446	0.114733	0.0363699	MPH	Bacteria	Firmicutes	Bacilli	Bacillales	Planococcaceae	Solibacillus	NA	0.972368
ASV445	Bacteria	Rhizosphere	B73	A554	B73xA554	0.218948	0.154931	0.121501	0.166725	-0.186357	0.0504513	0.18694	0.154931	-7.39916	11	1.36132e-05	-6.76471	11	1.54799e-05	-1.99688	-2.20284	0.00462074	0.00406354	BPH	Bacteria	Proteobacteria	Gammaproteobacteria	Burkholderiales	Comamonadaceae	NA	NA	0.999999
ASV445	Bacteria	Rhizosphere	B73	H84	B73xH84	0.218948	0.0938016	0.121501	0.0973832	-0.187529	0.055403	0.156375	0.0938016	-6.20732	11	6.64713e-05	-5.0779	11	0.000178075	-2.19923	-2.99921	0.0151873	0.00661389	BPH	Bacteria	Proteobacteria	Gammaproteobacteria	Burkholderiales	Comamonadaceae	NA	NA	0.999999
ASV445	Bacteria	Rhizosphere	B73	TZSTRI119	B73xTZSTRI119	0.218948	0.127415	0.121501	0.122832	-0.176982	0.0395609	0.173182	0.127415	-8.85126	11	2.46665e-06	-7.69439	11	4.72077e-06	-2.02195	-2.38902	0.00140915	0.000736296	BPH	Bacteria	Proteobacteria	Gammaproteobacteria	Burkholderiales	Comamonadaceae	NA	NA	0.999999
ASV445	Bacteria	Rhizosphere	B73	TZMI721	B73xTZMI721	0.218948	0.0146773	0.121501	0.161088	-0.0883372	0.0394432	0.116813	0.0146773	-5.20115	11	0.000293954	-2.61172	11	0.0120916	-1.75623	-7.01864	0.147321	0.0194989	MPH	Bacteria	Proteobacteria	Gammaproteobacteria	Burkholderiales	Comamonadaceae	NA	NA	0.999999
ASV445	Bacteria	Rhizosphere	B73	Oh43	B73xOh43	0.218948	0.100641	0.121501	0.0996862	-0.261328	0.0661048	0.159795	0.100641	-6.37053	11	5.29207e-05	-5.47568	11	9.65964e-05	-2.6354	-3.59664	0.0390263	0.0157968	BPH	Bacteria	Proteobacteria	Gammaproteobacteria	Burkholderiales	Comamonadaceae	NA	NA	0.999999
ASV445	Bacteria	Rhizosphere	B73	CML108	B73xCML108	0.218948	0.390716	0.121501	0.225932	-0.170093	0.0557678	0.304832	0.218948	-8.51611	11	3.58753e-06	-6.97609	11	1.17081e-05	-1.55799	-1.77686	0.00698971	0.00214175	BPH	Bacteria	Proteobacteria	Gammaproteobacteria	Burkholderiales	Comamonadaceae	NA	NA	0.999999
ASV445	Bacteria	Rhizosphere	B73	Mo17	B73xMo17	0.218948	0.0895597	0.121501	0.134678	-0.160271	0.0475099	0.154254	0.0895597	-6.62021	11	3.75949e-05	-5.25851	11	0.000134518	-2.03901	-2.78955	0.0401537	0.0112221	BPH	Bacteria	Proteobacteria	Gammaproteobacteria	Burkholderiales	Comamonadaceae	NA	NA	0.999999
ASV446	Bacteria	Rhizosphere	B73	TZMI721	B73xTZMI721	0.0235206	0.0890842	0.0617981	0.072533	-0.140605	0.0458701	0.0563024	0.0235206	-4.29273	11	0.00127134	-3.57806	11	0.00216669	-3.49732	-6.97795	0.0649048	0.0299036	MPH	Bacteria	Firmicutes	Bacilli	Paenibacillales	Paenibacillaceae	Paenibacillus	NA	0.999701
ASV447	Bacteria	Rhizosphere	B73	Oh43	B73xOh43	0.223856	0.163237	0.0890372	0.0753158	-0.113146	0.057604	0.193547	0.163237	-5.32417	11	0.000243232	-4.798	11	0.000277564	-1.58459	-1.69314	0.0390263	0.0242016	BPH	Bacteria	Chloroflexi	Chloroflexia	Chloroflexales	Roseiflexaceae	uncultured	NA	1
ASV447	Bacteria	Rhizosphere	B73	TZMI722	B73xTZMI722	0.223856	0.0692417	0.0890372	0.0786984	-0.178658	0.0495098	0.146549	0.0692417	-6.56853	11	4.03248e-05	-5.00708	11	0.000199032	-2.2191	-3.5802	0.059411	0.0170724	MPH	Bacteria	Chloroflexi	Chloroflexia	Chloroflexales	Roseiflexaceae	uncultured	NA	1
ASV453	Bacteria	Rhizosphere	B73	TZMI722	B73xTZMI722	-0.0966739	-0.135725	0.0737874	0.0633507	0.109378	0.0357229	-0.1162	-0.0966739	6.31465	11	5.71941e-05	5.76806	11	6.25042e-05	-1.9413	-2.13141	0.037315	0.0170724	BPH	Bacteria	Proteobacteria	Gammaproteobacteria	Burkholderiales	Nitrosomonadaceae	Nitrosospira	NA	0.996147
ASV484	Bacteria	Rhizosphere	B73	A554	B73xA554	0.00396987	-0.0826956	0.0631191	0.0500574	0.0819031	0.0229398	-0.0393628	0.00396987	5.28626	11	0.000257791	3.39729	11	0.00297879	-3.08072	19.6312	0.159215	0.0307802	MPH	Bacteria	Actinobacteriota	Acidimicrobiia	uncultured	uncultured	uncultured	NA	0.702415
ASV493	Bacteria	Rhizosphere	B73	TZSTRI119	B73xTZSTRI119	-0.0323425	0.0690505	0.0388554	0.0475939	-0.153492	0.0297599	0.018354	-0.0323425	-5.77442	11	0.000123847	-4.0709	11	0.00092429	-9.36287	3.74584	0.060528	0.0123228	MPH	Bacteria	Acidobacteriota	Blastocatellia	Blastocatellales	Blastocatellaceae	NA	NA	0.999996
ASV499	Bacteria	Rhizosphere	B73	TZMI721	B73xTZMI721	0.036729	0.0750124	0.063849	0.0307812	-0.070742	0.0268244	0.0558707	0.036729	-4.72006	11	0.000629386	-4.00647	11	0.00103163	-2.26617	-2.92605	0.0467991	0.0270248	BPH	Bacteria	Proteobacteria	Alphaproteobacteria	Reyranellales	Reyranellaceae	Reyranella	NA	1
ASV499	Bacteria	Rhizosphere	B73	A554	B73xA554	0.036729	0.0494557	0.063849	0.0285187	-0.091306	0.0278415	0.0430924	0.036729	-4.82727	11	0.000529675	-4.59872	11	0.000383267	-3.11884	-3.48593	0.0762701	0.0451737	MPH	Bacteria	Proteobacteria	Alphaproteobacteria	Reyranellales	Reyranellaceae	Reyranella	NA	1
ASV50	Bacteria	Rhizosphere	B73	H84	B73xH84	0.0446631	0.0814024	0.0620489	0.0573621	-0.154121	0.0440767	0.0630328	0.0446631	-4.92672	11	0.000452015	-4.50995	11	0.000443285	-3.44509	-4.45073	0.0240583	0.0199351	BPH	Bacteria	Nitrospirota	Nitrospiria	Nitrospirales	Nitrospiraceae	Nitrospira	NA	1
ASV50	Bacteria	Rhizosphere	B73	CML108	B73xCML108	0.0446631	-0.0137197	0.0620489	0.0773348	-0.163573	0.0412949	0.0154717	-0.0137197	-4.33576	11	0.00118314	-3.62886	11	0.00198228	-11.5724	10.9225	0.0909918	0.0415491	MPH	Bacteria	Nitrospirota	Nitrospiria	Nitrospirales	Nitrospiraceae	Nitrospira	NA	1
ASV50	Bacteria	Rhizosphere	B73	TZMI721	B73xTZMI721	0.0446631	0.0500385	0.0620489	0.0547542	-0.0811163	0.0335597	0.0473508	0.0446631	-3.82801	11	0.00280401	-3.74793	11	0.00161075	-2.71309	-2.81618	0.0541606	0.0488479	MPH	Bacteria	Nitrospirota	Nitrospiria	Nitrospirales	Nitrospiraceae	Nitrospira	NA	1
ASV508	Bacteria	Rhizosphere	B73	H84	B73xH84	0.0171607	0.0428331	0.0645736	0.062035	-0.161753	0.0297074	0.0299969	0.0171607	-6.45462	11	4.7121e-05	-6.02253	11	4.3211e-05	-6.39233	-10.4258	0.00644924	0.00562624	BPH	Bacteria	Verrucomicrobiota	Verrucomicrobiae	Chthoniobacterales	Xiphinematobacteraceae	Candidatus_Xiphinematobacter	NA	0.99999
ASV511	Bacteria	Rhizosphere	B73	TZMI721	B73xTZMI721	-0.0195517	-0.0599829	0.0452578	0.0390035	0.131742	0.0377656	-0.0397673	-0.0195517	4.54142	11	0.000841902	4.00613	11	0.00103223	-4.31282	-7.73813	0.0467991	0.0270248	BPH	Bacteria	Actinobacteriota	Thermoleophilia	Solirubrobacterales	Solirubrobacteraceae	Conexibacter	metagenome	0.787606
ASV515	Bacteria	Rhizosphere	B73	TZMI721	B73xTZMI721	-0.0216757	0.0900026	0.052257	0.0580839	-0.107034	0.0358963	0.0341635	-0.0216757	-3.93349	11	0.00233801	-2.37792	11	0.0183177	-4.133	3.93797	0.19528	0.0436184	MPH	Bacteria	Actinobacteriota	Thermoleophilia	Solirubrobacterales	Solirubrobacteraceae	Solirubrobacter	NA	0.999984
ASV523	Bacteria	Rhizosphere	B73	CML108	B73xCML108	0.0783402	0.0468405	0.0708559	0.0759531	-0.0454598	0.0237387	0.0625904	0.0468405	-4.55165	11	0.000827899	-3.88818	11	0.00126375	-1.72631	-1.97052	0.0909918	0.035304	MPH	Bacteria	Chloroflexi	Chloroflexia	Chloroflexales	Roseiflexaceae	uncultured	uncultured_bacterium	0.985666
ASV527	Bacteria	Rhizosphere	B73	H84	B73xH84	-0.00244237	0.0574281	0.044769	0.0479631	-0.0804133	0.0218693	0.0274929	-0.00244237	-4.93414	11	0.000446721	-3.56532	11	0.00221567	-3.92488	31.9242	0.082672	0.0199351	MPH	Bacteria	Acidobacteriota	Acidobacteriae	Solibacterales	Solibacteraceae	Candidatus_Solibacter	metagenome	0.923934
ASV54	Bacteria	Rhizosphere	B73	H84	B73xH84	-0.0973749	-0.0404536	0.0563005	0.0556214	0.144436	0.0488162	-0.0689142	-0.0404536	4.37049	11	0.00111664	3.78747	11	0.00150393	-3.09589	-4.57042	0.0598566	0.0363699	MPH	Bacteria	Actinobacteriota	Thermoleophilia	Gaiellales	Gaiellaceae	Gaiella	uncultured_actinobacterium	0.894155
ASV558	Bacteria	Rhizosphere	B73	CML108	B73xCML108	0.0562847	-0.0643912	0.0748882	0.0411352	-0.10962	0.0240061	-0.00405326	-0.0643912	-4.39749	11	0.00106765	-1.88405	11	0.0431227	26.0449	0.702405	0.373105	0.0398365	MPH	Bacteria	Actinobacteriota	Actinobacteria	Micromonosporales	Micromonosporaceae	Rhizocola	NA	0.994871
ASV60	Bacteria	Rhizosphere	B73	Oh43	B73xOh43	-0.0706927	-0.127443	0.0724562	0.0557518	0.00991618	0.0188126	-0.0990676	-0.0706927	5.79312	11	0.000120498	4.28483	11	0.000644133	-1.1001	-1.14027	0.0549353	0.023979	MPH	Bacteria	Actinobacteriota	Actinobacteria	Frankiales	Geodermatophilaceae	Blastococcus	NA	0.998536
ASV60	Bacteria	Rhizosphere	B73	H84	B73xH84	-0.0706927	-0.0256846	0.0724562	0.0344019	0.163736	0.0305846	-0.0481887	-0.0256846	6.92913	11	2.49027e-05	6.19334	11	3.38969e-05	-4.39782	-7.37487	0.00644924	0.00495563	BPH	Bacteria	Actinobacteriota	Actinobacteria	Frankiales	Geodermatophilaceae	Blastococcus	NA	0.998536
ASV603	Bacteria	Rhizosphere	B73	CML108	B73xCML108	0.0750658	-0.00337868	0.0353725	0.0175581	-0.0567908	0.0148914	0.0358436	-0.00337868	-6.22067	11	6.52344e-05	-3.58678	11	0.00213381	-2.58441	15.8086	0.0909918	0.00821215	MPH	Bacteria	RCP2-54	RCP2-54	RCP2-54	RCP2-54	RCP2-54	NA	0.987939
ASV607	Bacteria	Rhizosphere	B73	CML108	B73xCML108	0.0737334	0.0507961	0.0623243	0.0562464	-0.137006	0.0319284	0.0622647	0.0507961	-6.24119	11	6.33813e-05	-5.88199	11	5.29241e-05	-3.20038	-3.69718	0.0157978	0.00821215	BPH	Bacteria	Cyanobacteria	Cyanobacteriia	Cyanobacteriales	Nostocaceae	Nostoc_PCC-7524	Trichormus_variabilis	0.702202
ASV615	Bacteria	Rhizosphere	B73	TZMI721	B73xTZMI721	0.275724	0.0125416	0.151316	0.05621	-0.179695	0.0632445	0.144133	0.0125416	-5.12025	11	0.00033334	-3.03958	11	0.00562756	-2.24673	-15.3279	0.0933237	0.0199004	MPH	Bacteria	Bacteroidota	Bacteroidia	Cytophagales	uncultured	uncultured	uncultured_Cyclobacteriaceae	0.739631
ASV615	Bacteria	Rhizosphere	B73	H84	B73xH84	0.275724	0.0303321	0.151316	0.0470914	-0.0585607	0.0494219	0.153028	0.0303321	-4.28128	11	0.00129595	-1.79865	11	0.0497696	-1.38268	-2.93065	0.319488	0.038684	MPH	Bacteria	Bacteroidota	Bacteroidia	Cytophagales	uncultured	uncultured	uncultured_Cyclobacteriaceae	0.739631
ASV624	Bacteria	Rhizosphere	B73	TZSTRI119	B73xTZSTRI119	0.0582843	0.0517664	0.0359254	0.0452001	-0.0230645	0.0140996	0.0550253	0.0517664	-5.53844	11	0.00017578	-5.3073	11	0.0001248	-1.41916	-1.44555	0.0186263	0.0149915	BPH	Bacteria	Proteobacteria	Gammaproteobacteria	Burkholderiales	SC-I-84	SC-I-84	uncultured_Nitrosomonadaceae	0.926458
ASV630	Bacteria	Rhizosphere	B73	TZMI721	B73xTZMI721	-0.106925	-0.103623	0.0368823	0.0340368	0.27901	0.0892768	-0.105274	-0.103623	4.30441	11	0.00124673	4.28592	11	0.000642957	-3.65033	-3.69256	0.0467991	0.0299036	BPH	Bacteria	Actinobacteriota	Actinobacteria	Propionibacteriales	Nocardioidaceae	Nocardioides	NA	0.99997
ASV665	Bacteria	Rhizosphere	B73	W64A	B73xW64A	-0.0227083	0.176424	0.0657451	0.0905025	-0.0923383	0.0319452	0.0768576	-0.0227083	-5.29645	11	0.00025379	-2.17967	11	0.0259475	-2.20142	3.06627	0.374705	0.0378782	MPH	Bacteria	Acidobacteriota	Blastocatellia	Pyrinomonadales	Pyrinomonadaceae	RB41	NA	0.997254
ASV68	Bacteria	Rhizosphere	B73	TZMI721	B73xTZMI721	-0.0732015	0.0450575	0.0657233	0.102809	0.383291	0.0683893	-0.014072	0.0450575	5.81031	11	0.000117504	4.94571	11	0.000219301	-28.2379	7.5067	0.0261846	0.01403	BPH	Bacteria	Actinobacteriota	Actinobacteria	Micrococcales	Intrasporangiaceae	Terrabacter	NA	0.996331
ASV692	Bacteria	Rhizosphere	B73	H99	B73xH99	0.163391	0.265556	0.132785	0.111256	-0.0075428	0.0364956	0.214474	0.163391	-6.08338	11	7.92261e-05	-4.68368	11	0.00033378	-1.03517	-1.04616	0.0664223	0.015766	MPH	Bacteria	Proteobacteria	Gammaproteobacteria	Burkholderiales	Oxalobacteraceae	[Aquaspirillum]_arcticum_group	uncultured_bacterium	0.966093
ASV702	Bacteria	Rhizosphere	B73	Oh43	B73xOh43	0.0348158	0.161746	0.0735088	0.0776349	-0.0232305	0.0275549	0.0982807	0.0348158	-4.40979	11	0.00104607	-2.10657	11	0.0294629	-1.23637	-1.66724	0.236044	0.0446073	MPH	Bacteria	Proteobacteria	Alphaproteobacteria	Sphingomonadales	Sphingomonadaceae	Sphingobium	NA	0.99964
ASV702	Bacteria	Rhizosphere	B73	CML108	B73xCML108	0.0348158	0.100156	0.0735088	0.0588239	-0.0617681	0.0282268	0.0674858	0.0348158	-4.57912	11	0.000791485	-3.4217	11	0.00285301	-1.91528	-2.77414	0.106453	0.035304	MPH	Bacteria	Proteobacteria	Alphaproteobacteria	Sphingomonadales	Sphingomonadaceae	Sphingobium	NA	0.99964
ASV709	Bacteria	Rhizosphere	B73	W64A	B73xW64A	0.056595	0.184083	0.130809	0.210406	-0.13149	0.0277416	0.120339	0.056595	-9.07767	11	1.92697e-06	-6.7799	11	1.51695e-05	-2.09267	-3.32335	0.0065479	0.0011504	BPH	Bacteria	Verrucomicrobiota	Verrucomicrobiae	Verrucomicrobiales	Rubritaleaceae	Luteolibacter	Verrucomicrobium_sp.	0.851276
ASV71	Bacteria	Rhizosphere	B73	TZMI721	B73xTZMI721	0.110477	0.00925241	0.0306036	0.0483947	-0.134419	0.0363067	0.0598645	0.00925241	-5.35119	11	0.000233387	-3.95717	11	0.00112246	-3.24539	-15.528	0.0467991	0.0182413	BPH	Bacteria	Proteobacteria	Alphaproteobacteria	Azospirillales	Azospirillaceae	Skermanella	NA	0.996223
ASV73	Bacteria	Rhizosphere	B73	W64A	B73xW64A	-0.175628	0.00678347	0.0534811	0.0566222	0.0924761	0.035321	-0.0844223	0.00678347	5.00831	11	0.000397291	2.42611	11	0.0168203	-2.0954	12.6326	0.356724	0.0474365	MPH	Bacteria	Actinobacteriota	Actinobacteria	Micrococcales	Intrasporangiaceae	NA	NA	0.99714
ASV77	Bacteria	Rhizosphere	B73	CML108	B73xCML108	-0.0780322	-0.0222459	0.065501	0.0525725	0.170363	0.0497774	-0.050139	-0.0222459	4.42976	11	0.00101202	3.8694	11	0.00130531	-4.39781	-8.65815	0.0909918	0.0398365	MPH	Bacteria	Actinobacteriota	Actinobacteria	Micrococcales	Microbacteriaceae	Agromyces	NA	0.993939
ASV78	Bacteria	Rhizosphere	B73	Oh43	B73xOh43	-0.145066	-0.0371988	0.06411	0.0813012	0.16399	0.0556549	-0.0911324	-0.0371988	4.58401	11	0.000785171	3.61494	11	0.00203114	-2.79947	-5.40848	0.093276	0.0426134	MPH	Bacteria	Actinobacteriota	Actinobacteria	Propionibacteriales	Nocardioidaceae	Aeromicrobium	uncultured_bacterium	0.988212
ASV89	Bacteria	Rhizosphere	B73	H84	B73xH84	-0.123734	-0.0720549	0.056069	0.0667235	0.224781	0.0716911	-0.0978943	-0.0720549	4.50091	11	0.000899858	4.14048	11	0.000821347	-3.29616	-4.11957	0.0377188	0.0316009	BPH	Bacteria	Actinobacteriota	Actinobacteria	Propionibacteriales	Nocardioidaceae	NA	NA	0.999994
ASV92	Bacteria	Rhizosphere	B73	TZMI721	B73xTZMI721	0.13027	0.0440566	0.0321269	0.0426715	-0.0292493	0.0280074	0.0871632	0.0440566	-4.1565	11	0.00159879	-2.61738	11	0.0119701	-1.33557	-1.6639	0.147321	0.0340885	MPH	Bacteria	Myxococcota	bacteriap25	bacteriap25	bacteriap25	bacteriap25	NA	0.898743
Biomass	Bacteria	Rhizosphere	B73	A554	B73xA554	-0.0853895	-0.136223	0.0164345	0.0169315	0.0437771	0.0186836	-0.110806	-0.0853895	8.27375	11	4.73703e-06	6.91337	11	1.2712e-05	-1.39508	-1.51268	0.00462074	0.00282801	BPH	NA	NA	NA	NA	NA	NA	NA	NA
Biomass	Bacteria	Rhizosphere	B73	TZMI721	B73xTZMI721	-0.0853895	-0.0512229	0.0164345	0.0242826	0.122944	0.0217446	-0.0683062	-0.0512229	8.79529	11	2.62388e-06	8.00965	11	3.22887e-06	-2.79989	-3.40017	0.00192763	0.00156646	BPH	NA	NA	NA	NA	NA	NA	NA	NA
Biomass	Bacteria	Rhizosphere	B73	Mo17	B73xMo17	-0.0853895	-0.0637229	0.0164345	0.01522	0.0504438	0.0179012	-0.0745562	-0.0637229	6.98278	11	2.32122e-05	6.3776	11	2.62022e-05	-1.67659	-1.79161	0.0156427	0.0112221	BPH	NA	NA	NA	NA	NA	NA	NA	NA
Biomass	Bacteria	Rhizosphere	B73	Oh43	B73xOh43	-0.0853895	-0.0637229	0.0164345	0.0185125	0.0462771	0.0221089	-0.0745562	-0.0637229	5.46537	11	0.000196224	4.97537	11	0.000209244	-1.6207	-1.72622	0.0390263	0.0242016	BPH	NA	NA	NA	NA	NA	NA	NA	NA
Biomass	Bacteria	Rhizosphere	B73	CML108	B73xCML108	-0.0853895	-0.12707	0.0164345	0.0258399	0.0146105	0.0230348	-0.10623	-0.0853895	5.24598	11	0.000274281	4.34126	11	0.000586169	-1.13754	-1.1711	0.0583239	0.0163033	MPH	NA	NA	NA	NA	NA	NA	NA	NA
Biomass	Bacteria	Rhizosphere	B73	TZSTRI119	B73xTZSTRI119	-0.0853895	-0.0362229	0.0164345	0.0280584	0.0662771	0.0235289	-0.0608062	-0.0362229	5.40117	11	0.000216275	4.35635	11	0.000571607	-2.08997	-2.8297	0.0456302	0.0161395	BPH	NA	NA	NA	NA	NA	NA	NA	NA
CAP1	Bacteria	Rhizosphere	B73	TZMI721	B73xTZMI721	0.178951	0.0292207	0.0632335	0.0579287	-0.263827	0.0783541	0.104086	0.0292207	-4.69551	11	0.000654889	-3.74004	11	0.00163298	-3.53471	-10.0288	0.0541606	0.0270248	MPH	NA	NA	NA	NA	NA	NA	NA	NA
CAP1	Bacteria	Rhizosphere	B73	H84	B73xH84	0.178951	0.146735	0.0632335	0.079818	-0.211257	0.0618886	0.162843	0.146735	-6.04474	11	8.37185e-05	-5.78447	11	6.10177e-05	-2.29731	-2.43972	0.00728551	0.00713999	BPH	NA	NA	NA	NA	NA	NA	NA	NA
CAP1	Bacteria	Rhizosphere	B73	TZSTRI119	B73xTZSTRI119	0.178951	0.0777909	0.0632335	0.0481269	-0.363654	0.0735398	0.128371	0.0777909	-6.6906	11	3.41905e-05	-6.00281	11	4.44512e-05	-3.83284	-5.67476	0.00884579	0.00510449	BPH	NA	NA	NA	NA	NA	NA	NA	NA
CAP3	Bacteria	Rhizosphere	B73	TZMI721	B73xTZMI721	-0.285962	0.00374824	0.0848105	0.0609878	0.227091	0.0655055	-0.141107	0.00374824	5.62087	11	0.000155403	3.40952	11	0.00291507	-2.60935	59.586	0.0725124	0.0154626	MPH	NA	NA	NA	NA	NA	NA	NA	NA
CAP3	Bacteria	Rhizosphere	B73	TZMI722	B73xTZMI722	-0.285962	-0.112274	0.0848105	0.0901172	0.277205	0.083459	-0.199118	-0.112274	5.70727	11	0.000136715	4.66671	11	0.000343099	-2.39216	-3.46901	0.0682767	0.0272063	MPH	NA	NA	NA	NA	NA	NA	NA	NA
CAP4	Bacteria	Rhizosphere	B73	H84	B73xH84	-0.162306	0.0701645	0.0436995	0.0707801	0.351197	0.0434245	-0.0460707	0.0701645	9.14846	11	1.78557e-06	6.47174	11	2.30128e-05	-8.623	4.00533	0.00644924	0.000532992	BPH	NA	NA	NA	NA	NA	NA	NA	NA
CAP4	Bacteria	Rhizosphere	B73	CML108	B73xCML108	-0.162306	-0.0654465	0.0436995	0.0547714	0.19347	0.0592514	-0.113876	-0.0654465	5.18716	11	0.000300395	4.3698	11	0.000558953	-2.69896	-3.95616	0.0583239	0.0163033	MPH	NA	NA	NA	NA	NA	NA	NA	NA
Leaf.area	Bacteria	Rhizosphere	B73	TZMI721	B73xTZMI721	-7.00614	-2.08114	4.99987	5.89983	25.5689	5.08596	-4.54364	-2.08114	5.92071	11	0.00010007	5.43654	11	0.000102487	-6.62739	-13.286	0.0152961	0.01403	BPH	NA	NA	NA	NA	NA	NA	NA	NA
rhizoSize	Bacteria	Rhizosphere	B73	Oh43	B73xOh43	-0.539693	-0.368544	0.16273	0.111339	0.496205	0.184121	-0.454118	-0.368544	5.1614	11	0.000312653	4.69662	11	0.000326853	-2.09268	-2.3464	0.0390263	0.0266649	BPH	NA	NA	NA	NA	NA	NA	NA	NA
rhizoSize	Bacteria	Rhizosphere	B73	A554	B73xA554	-0.539693	-0.126545	0.16273	0.0398143	0.220222	0.0878538	-0.333119	-0.126545	6.29843	11	5.85024e-05	3.94709	11	0.00114204	-1.66109	-2.74027	0.113633	0.011642	MPH	NA	NA	NA	NA	NA	NA	NA	NA
rhizoSize	Bacteria	Rhizosphere	B73	CML108	B73xCML108	-0.539693	0.0629706	0.16273	0.0192854	0.145036	0.0678386	-0.238361	0.0629706	5.65162	11	0.000148458	1.20972	11	0.125871	-1.60847	1.30324	0.565	0.0110787	MPH	NA	NA	NA	NA	NA	NA	NA	NA
rhizoSize	Bacteria	Rhizosphere	B73	TZSTRI119	B73xTZSTRI119	-0.539693	-0.347735	0.16273	0.107786	-0.0808438	0.0245798	-0.443714	-0.347735	14.7629	11	1.34758e-08	10.8582	11	1.61411e-07	-0.817802	-0.767513	9.63626e-05	8.04504e-06	BPH	NA	NA	NA	NA	NA	NA	NA	NA
SPAD	Bacteria	Rhizosphere	B73	A554	B73xA554	3.07063	-9.6127	3.82967	4.2901	-18.546	2.87193	-3.27103	-9.6127	-5.31873	11	0.000245267	-3.11057	11	0.00495769	4.66978	0.929326	0.197316	0.0307802	MPH	NA	NA	NA	NA	NA	NA	NA	NA
SPAD	Bacteria	Rhizosphere	B73	H99	B73xH99	3.07063	-6.7127	3.82967	2.98054	-24.6794	2.50791	-1.82103	-6.7127	-9.11451	11	1.85195e-06	-7.16401	11	9.17682e-06	12.5524	2.67652	0.00547856	0.00110561	BPH	NA	NA	NA	NA	NA	NA	NA	NA
SPAD	Bacteria	Rhizosphere	B73	H84	B73xH84	3.07063	15.1706	3.82967	4.9647	-3.2377	2.51927	9.12063	3.07063	-4.90553	11	0.000467489	-2.50404	11	0.0146477	-1.35499	-2.05441	0.242908	0.0199351	MPH	NA	NA	NA	NA	NA	NA	NA	NA
CAP1	Fungi	Root	B73	TZSTRI119	B73xTZSTRI119	0.257018	0.287636	0.13848	0.149865	-0.133619	0.0767516	0.272327	0.257018	-5.28909	11	0.000256675	-5.08963	11	0.000174836	-1.49066	-1.51988	0.0134624	0.00529843	BPH	NA	NA	NA	NA	NA	NA	NA	NA
CAP1	Fungi	Root	B73	Oh43	B73xOh43	0.257018	0.343187	0.13848	0.100925	-0.259951	0.0707884	0.300102	0.257018	-7.91165	11	7.25852e-06	-7.30302	11	7.68486e-06	-1.86621	-2.01141	0.00020884	0.000279453	BPH	NA	NA	NA	NA	NA	NA	NA	NA
CAP1	Fungi	Root	B73	Mo17	B73xMo17	0.257018	0.588307	0.13848	0.10313	0.148227	0.0463108	0.422662	0.257018	-5.92596	11	9.9313e-05	-2.34916	11	0.0192721	-0.649303	-0.423284	0.370988	0.0076471	MPH	NA	NA	NA	NA	NA	NA	NA	NA
CAP1	Fungi	Root	B73	CML108	B73xCML108	0.257018	0.210307	0.13848	0.086357	-0.652661	0.0961339	0.233663	0.210307	-9.21968	11	1.65456e-06	-8.97673	11	1.07496e-06	-3.79318	-4.10337	8.27718e-05	0.000127401	BPH	NA	NA	NA	NA	NA	NA	NA	NA
CAP1	Fungi	Root	B73	TZMI721	B73xTZMI721	0.257018	0.233838	0.13848	0.0767046	-0.280804	0.128226	0.245428	0.233838	-4.10395	11	0.00174763	-4.01356	11	0.0010192	-2.14414	-2.20085	0.0196195	0.0336419	BPH	NA	NA	NA	NA	NA	NA	NA	NA
CAP1	Fungi	Root	B73	H99	B73xH99	0.257018	0.269002	0.13848	0.0803048	-0.259084	0.111889	0.26301	0.257018	-4.66617	11	0.000686802	-4.61261	11	0.000374671	-1.98507	-2.00804	0.0144249	0.0264419	BPH	NA	NA	NA	NA	NA	NA	NA	NA
CAP2	Fungi	Root	B73	TZSTRI119	B73xTZSTRI119	-0.0793809	0.938852	0.1089	0.134728	-0.0659658	0.082577	0.429736	-0.0793809	-6.0029	11	8.88902e-05	0.162456	11	0.563054	-1.1535	-0.168996	0.71074	0.00342227	MPH	NA	NA	NA	NA	NA	NA	NA	NA
CAP3	Fungi	Root	B73	W64A	B73xW64A	-0.202328	-0.239486	0.0922516	0.175862	0.134912	0.105176	-0.220907	-0.202328	3.38307	11	0.00610926	3.20643	11	0.00417924	-1.61072	-1.6668	0.0536335	0.0427648	MPH	NA	NA	NA	NA	NA	NA	NA	NA
CAP4	Fungi	Root	B73	Oh43	B73xOh43	-0.232054	0.313524	0.118031	0.129654	0.489589	0.123398	0.040735	0.313524	3.63744	11	0.00390554	1.4268	11	0.0906998	11.0189	0.561568	0.303647	0.0429609	MPH	NA	NA	NA	NA	NA	NA	NA	NA
CAP4	Fungi	Root	B73	TZMI721	B73xTZMI721	-0.232054	0.0556059	0.118031	0.15218	0.442948	0.145394	-0.088224	0.0556059	3.65331	11	0.00379869	2.66407	11	0.0110129	-6.02071	6.96584	0.141333	0.0417855	MPH	NA	NA	NA	NA	NA	NA	NA	NA
CAP5	Fungi	Root	B73	A554	B73xA554	-0.642819	0.0741548	0.232129	0.152692	0.402248	0.10675	-0.284332	0.0741548	6.43165	11	4.86344e-05	3.07347	11	0.00529708	-2.41471	4.42444	0.31977	0.00374485	MPH	NA	NA	NA	NA	NA	NA	NA	NA
CAP5	Fungi	Root	B73	H99	B73xH99	-0.642819	-0.222575	0.232129	0.130927	0.314297	0.0936787	-0.432697	-0.222575	7.974	11	6.73751e-06	5.73099	11	6.60071e-05	-1.72637	-2.41209	0.00508254	0.000518789	BPH	NA	NA	NA	NA	NA	NA	NA	NA
fASV11	Fungi	Root	B73	W64A	B73xW64A	0.769407	-0.00393042	0.152378	0.146724	-0.298335	0.135948	0.382738	-0.00393042	-5.0098	11	0.00039636	-2.16557	11	0.0265932	-1.77948	74.9041	0.12798	0.0109843	MPH	Fungi	Ascomycota	Sordariomycetes	Xylariales	Xylariales_fam_Incertae_sedis	Fusidium	unidentified	0.907156
fASV13	Fungi	Root	B73	TZMI721	B73xTZMI721	-0.125332	0.666679	0.384957	0.621136	-1.11759	0.214862	0.270674	-0.125332	-6.46115	11	4.66999e-05	-4.61809	11	0.000371342	-5.12891	7.91701	0.00953112	0.00179795	BPH	Fungi	Ascomycota	Sordariomycetes	Hypocreales	Bionectriaceae	Clonostachys	unidentified	0.963468
fASV19	Fungi	Root	B73	W64A	B73xW64A	0.359339	0.448003	0.123762	0.370666	-0.37845	0.163594	0.403671	0.359339	-4.78087	11	0.000570616	-4.50988	11	0.000443336	-1.93752	-2.05318	0.0170684	0.0109843	BPH	Fungi	Ascomycota	Sordariomycetes	Xylariales	NA	NA	NA	0.738116
fASV21	Fungi	Root	B73	W64A	B73xW64A	0.217255	-0.0713148	0.160586	0.158174	-0.28778	0.0880408	0.0729702	-0.0713148	-4.09754	11	0.00176676	-2.4587	11	0.0158761	-4.94381	3.03535	0.106175	0.0194344	MPH	Fungi	Ascomycota	Sordariomycetes	Xylariales	NA	NA	NA	0.879645
fASV24	Fungi	Root	B73	Oh43	B73xOh43	0.806838	0.819248	0.397515	0.551961	-0.766544	0.216777	0.813043	0.806838	-7.28669	11	1.56916e-05	-7.25806	11	8.13664e-06	-1.94281	-1.95006	0.00020884	0.00040275	BPH	Fungi	Ascomycota	Sordariomycetes	Hypocreales	Hypocreales_fam_Incertae_sedis	Sarocladium	Sarocladium_hominis	0.993122
fASV24	Fungi	Root	B73	TZMI721	B73xTZMI721	0.806838	-0.440341	0.397515	0.261893	-0.872538	0.286482	0.183248	-0.440341	-3.68535	11	0.00359214	-1.50864	11	0.0797828	-5.76151	0.981504	0.438805	0.0417855	MPH	Fungi	Ascomycota	Sordariomycetes	Hypocreales	Hypocreales_fam_Incertae_sedis	Sarocladium	Sarocladium_hominis	0.993122
fASV27	Fungi	Root	B73	TZSTRI119	B73xTZSTRI119	-0.0769564	1.15949	0.206278	0.636001	-0.310564	0.222608	0.541268	-0.0769564	-3.82661	11	0.00281085	-1.04941	11	0.158249	-1.57377	3.03558	0.553872	0.0360725	MPH	Fungi	Ascomycota	Sordariomycetes	Hypocreales	Clavicipitaceae	Metacordyceps	Metacordyceps_chlamydosporia	0.99987
fASV28	Fungi	Root	B73	TZMI721	B73xTZMI721	0.0922689	0.0826484	0.333473	0.292494	-0.468539	0.0741551	0.0874587	0.0826484	-7.49777	11	1.20335e-05	-7.4329	11	6.52444e-06	-6.35727	-6.66907	0.000502382	0.000926577	BPH	Fungi	Ascomycota	Sordariomycetes	Hypocreales	Hypocreaceae	Trichoderma	Trichoderma_aggressivum	0.963571
fASV3	Fungi	Root	B73	W64A	B73xW64A	0.555758	0.434643	0.546281	0.427691	-0.84302	0.336149	0.495201	0.434643	-3.98103	11	0.00215499	-3.80088	11	0.00146939	-2.70238	-2.93957	0.0377144	0.0207418	BPH	Fungi	Ascomycota	Pezizomycotina_cls_Incertae_sedis	Pezizomycotina_ord_Incertae_sedis	Pezizomycotina_fam_Incertae_sedis	Botryoderma	unidentified	0.784213
fASV31	Fungi	Root	B73	Mo17	B73xMo17	0.00414005	0.118433	0.371397	0.414646	-0.690611	0.139077	0.0612865	0.00414005	-5.40635	11	0.00021458	-4.99545	11	0.000202715	-12.2686	-167.812	0.0156091	0.00826134	BPH	Fungi	Basidiomycota	Agaricomycetes	Agaricales	Entolomataceae	Clitopilus	unidentified	0.982962
fASV41	Fungi	Root	B73	W64A	B73xW64A	0.22179	-0.118244	0.44127	0.38832	-0.845056	0.211804	0.0517729	-0.118244	-4.23424	11	0.00140239	-3.43153	11	0.00280395	-17.3224	6.1467	0.0520905	0.0179973	MPH	Fungi	Basidiomycota	Agaricomycetes	Cantharellales	Cantharellales_fam_Incertae_sedis	Sistotrema	Sistotrema_adnatum	0.997089
fASV42	Fungi	Root	B73	CML108	B73xCML108	-0.434302	1.27363	0.185959	0.933263	-0.59321	0.233251	0.419662	-0.434302	-4.34242	11	0.00117007	-0.681278	11	0.254892	-2.41354	0.365894	0.612884	0.0225239	MPH	Fungi	Basidiomycota	Agaricomycetes	Agaricales	Entolomataceae	Clitopilus	unidentified	0.99289
fASV43	Fungi	Root	B73	W64A	B73xW64A	-0.314922	-0.423536	0.250828	0.134859	0.823949	0.242933	-0.369229	-0.314922	4.91156	11	0.000463031	4.68801	11	0.000331446	-3.23154	-3.61636	0.0170684	0.0109843	BPH	Fungi	Ascomycota	Eurotiomycetes	Eurotiales	Aspergillaceae	Penicillium	unidentified	0.915826
fASV55	Fungi	Root	B73	W64A	B73xW64A	0.212782	-0.154747	0.348799	0.144542	-0.506713	0.149242	0.0290176	-0.154747	-3.58968	11	0.00424602	-2.35836	11	0.0189618	-18.4622	2.27446	0.106175	0.0343952	MPH	Fungi	Ascomycota	Sordariomycetes	Hypocreales	Cordycipitaceae	Lecanicillium	Lecanicillium_saksenae	0.988876
fASV58	Fungi	Root	B73	W64A	B73xW64A	0.159932	0.0632388	0.824261	0.332592	-0.62017	0.205505	0.111586	0.0632388	-3.56076	11	0.0044669	-3.3255	11	0.0033825	-6.55779	-10.8068	0.0520905	0.0343952	MPH	Fungi	Basidiomycota	Agaricomycetes	Trechisporales	NA	NA	NA	0.976725
fASV59	Fungi	Root	B73	TZSTRI119	B73xTZSTRI119	-0.212752	0.885413	0.234223	0.617988	-0.594222	0.241253	0.33633	-0.212752	-3.85717	11	0.00266629	-1.5812	11	0.0710687	-2.76678	1.79302	0.453227	0.0360725	MPH	Fungi	Ascomycota	Sordariomycetes	Hypocreales	Hypocreaceae	Trichoderma	Trichoderma_pubescens	0.830408
fASV65	Fungi	Root	B73	W64A	B73xW64A	-0.0426309	0.436664	0.217409	0.204467	-0.27533	0.110857	0.197017	-0.0426309	-4.26087	11	0.00134106	-2.09909	11	0.0298469	-2.3975	5.45847	0.135189	0.0179973	MPH	Fungi	Ascomycota	Dothideomycetes	Pleosporales	Periconiaceae	Periconia	Periconia_macrospinosa	0.814212
fASV68	Fungi	Root	B73	TZMI721	B73xTZMI721	-0.858193	-0.37549	0.412608	0.342847	1.44078	0.520803	-0.616841	-0.37549	3.95086	11	0.00226935	3.48744	11	0.00254072	-3.33574	-4.83706	0.0391271	0.034948	BPH	Fungi	Ascomycota	Sordariomycetes	NA	NA	NA	NA	0.73332
fASV7	Fungi	Root	B73	Oh43	B73xOh43	-0.0700118	0.0391994	0.32966	0.213276	-0.85532	0.219524	-0.0154062	-0.0700118	-3.82607	11	0.00281346	-3.57732	11	0.00216949	54.5179	11.2168	0.0332093	0.0361061	BPH	Fungi	Ascomycota	Eurotiomycetes	Eurotiales	Trichocomaceae	Talaromyces	NA	0.802158
fASV7	Fungi	Root	B73	TZSTRI119	B73xTZSTRI119	-0.0700118	1.61023	0.32966	0.635219	-0.635211	0.217976	0.770108	-0.0700118	-6.44712	11	4.76099e-05	-2.59294	11	0.0125035	-1.82483	8.07292	0.253195	0.00342227	MPH	Fungi	Ascomycota	Eurotiomycetes	Eurotiales	Trichocomaceae	Talaromyces	NA	0.802158
fASV78	Fungi	Root	B73	Oh43	B73xOh43	0.434019	0.300939	0.452488	0.290786	-0.191993	0.141768	0.367479	0.300939	-3.94638	11	0.00228684	-3.47703	11	0.00258774	-1.52246	-1.63798	0.0332093	0.0352173	BPH	Fungi	Basidiomycota	Agaricomycetes	Agaricales	Entolomataceae	Clitopilus	unidentified	0.991121
fASV78	Fungi	Root	B73	H99	B73xH99	0.434019	-0.190582	0.452488	0.229637	-0.484798	0.150877	0.121719	-0.190582	-4.01995	11	0.00201629	-1.95005	11	0.0385558	-4.98294	1.54378	0.329866	0.0388137	MPH	Fungi	Basidiomycota	Agaricomycetes	Agaricales	Entolomataceae	Clitopilus	unidentified	0.991121
fASV78	Fungi	Root	B73	TZMI721	B73xTZMI721	0.434019	0.42604	0.452488	0.584285	-0.364148	0.16474	0.43003	0.42604	-4.82079	11	0.000535206	-4.79657	11	0.000278201	-1.8468	-1.85473	0.00953112	0.013737	BPH	Fungi	Basidiomycota	Agaricomycetes	Agaricales	Entolomataceae	Clitopilus	unidentified	0.991121
fASV86	Fungi	Root	B73	Oh43	B73xOh43	1.1001	1.67772	0.79852	0.826997	-0.484952	0.202588	1.38891	1.1001	-9.24962	11	1.60261e-06	-7.82403	11	4.03271e-06	-1.34916	-1.44082	0.00020884	0.000123401	BPH	Fungi	Ascomycota	Sordariomycetes	Hypocreales	Hypocreales_fam_Incertae_sedis	Sarocladium	Sarocladium_hominis	0.95294
fASV86	Fungi	Root	B73	W64A	B73xW64A	1.1001	-0.333009	0.79852	0.274614	-0.764984	0.138759	0.383546	-0.333009	-8.27717	11	4.71828e-06	-3.11313	11	0.00493508	-2.9945	1.29718	0.0542859	0.000363308	MPH	Fungi	Ascomycota	Sordariomycetes	Hypocreales	Hypocreales_fam_Incertae_sedis	Sarocladium	Sarocladium_hominis	0.95294
fASV9	Fungi	Root	B73	Oh43	B73xOh43	-0.13307	-0.0181245	0.186417	0.233439	-0.611959	0.134388	-0.0755974	-0.13307	-3.99115	11	0.002118	-3.56349	11	0.00222279	7.09497	3.59876	0.0332093	0.0352173	BPH	Fungi	Mucoromycota	Mucoromycetes	Mucorales	Rhizopodaceae	Rhizopus	Rhizopus_arrhizus	1
fASV9	Fungi	Root	B73	Mo17	B73xMo17	-0.13307	0.00128705	0.186417	0.258344	-0.521482	0.107814	-0.0658917	-0.13307	-4.22571	11	0.00142264	-3.60261	11	0.00207545	6.91423	2.91884	0.0799047	0.0365145	MPH	Fungi	Mucoromycota	Mucoromycetes	Mucorales	Rhizopodaceae	Rhizopus	Rhizopus_arrhizus	1
fASV9	Fungi	Root	B73	TZSTRI119	B73xTZSTRI119	-0.13307	1.7646	0.186417	0.574016	-0.271553	0.207357	0.815767	-0.13307	-5.24371	11	0.000275243	-0.667845	11	0.259	-1.33288	1.04067	0.579899	0.00529843	MPH	Fungi	Mucoromycota	Mucoromycetes	Mucorales	Rhizopodaceae	Rhizopus	Rhizopus_arrhizus	1
fASV9	Fungi	Root	B73	W64A	B73xW64A	-0.13307	-0.627899	0.186417	0.137898	0.852402	0.375357	-0.380485	-0.13307	3.28457	11	0.00727452	2.62543	11	0.0117995	-3.24031	-7.40565	0.0908564	0.0466782	MPH	Fungi	Mucoromycota	Mucoromycetes	Mucorales	Rhizopodaceae	Rhizopus	Rhizopus_arrhizus	1
fASV9	Fungi	Root	B73	H99	B73xH99	-0.13307	-0.137186	0.186417	0.19713	-0.731259	0.140359	-0.135128	-0.137186	-4.24719	11	0.0013722	-4.23253	11	0.000703214	4.41159	4.33041	0.0180492	0.0352198	BPH	Fungi	Mucoromycota	Mucoromycetes	Mucorales	Rhizopodaceae	Rhizopus	Rhizopus_arrhizus	1
fASV9	Fungi	Root	B73	CML108	B73xCML108	-0.13307	1.34102	0.186417	0.508384	-0.599442	0.172177	0.603974	-0.13307	-6.9894	11	2.30123e-05	-2.70867	11	0.0101696	-1.9925	3.5047	0.0783057	0.000885972	MPH	Fungi	Mucoromycota	Mucoromycetes	Mucorales	Rhizopodaceae	Rhizopus	Rhizopus_arrhizus	1
Observed	Fungi	Root	B73	CML108	B73xCML108	-2.39453	0.902523	1.14098	0.953663	2.35547	0.626608	-0.746003	0.902523	4.94962	11	0.000435893	2.31875	11	0.0203337	-4.15745	1.60987	0.142336	0.0111879	MPH	NA	NA	NA	NA	NA	NA	NA	NA
Shannon	Fungi	Root	B73	CML108	B73xCML108	-0.148655	0.0681922	0.11332	0.123057	0.304123	0.0837444	-0.0402314	0.0681922	4.11197	11	0.00172401	2.81727	11	0.00837459	-8.55935	3.45979	0.076917	0.0265498	MPH	NA	NA	NA	NA	NA	NA	NA	NA
ACE.ACE	Fungi	Rhizosphere	B73	TZSTRI119	B73xTZSTRI119	0.404564	-1.20127	2.08851	2.13006	4.64151	1.27864	-0.398351	0.404564	3.94157	11	0.00230582	3.31362	11	0.00345449	-12.6518	10.4729	0.0318876	0.0162764	BPH	NA	NA	NA	NA	NA	NA	NA	NA
CAP1	Fungi	Rhizosphere	B73	CML108	B73xCML108	-0.307271	-0.16335	0.111889	0.0947282	0.364732	0.109713	-0.23531	-0.16335	5.46918	11	0.000195098	4.81328	11	0.000270839	-2.55	-3.23282	0.00464296	0.00390196	BPH	NA	NA	NA	NA	NA	NA	NA	NA
CAP1	Fungi	Rhizosphere	B73	H84	B73xH84	-0.307271	-0.109269	0.111889	0.134567	0.36452	0.111332	-0.20827	-0.109269	5.1449	11	0.000320778	4.25566	11	0.000676413	-2.75023	-4.33597	0.0333438	0.0102094	BPH	NA	NA	NA	NA	NA	NA	NA	NA
CAP1	Fungi	Rhizosphere	B73	TZSTRI119	B73xTZSTRI119	-0.307271	-0.113789	0.111889	0.0986487	0.497402	0.105706	-0.21053	-0.113789	6.69719	11	3.3889e-05	5.782	11	6.12391e-05	-3.36262	-5.37128	0.00183717	0.000843372	BPH	NA	NA	NA	NA	NA	NA	NA	NA
CAP1	Fungi	Rhizosphere	B73	TZMI722	B73xTZMI722	-0.307271	0.0577756	0.111889	0.113353	0.350894	0.101891	-0.124748	0.0577756	4.66812	11	0.000684631	2.87677	11	0.00752906	-3.81283	5.07339	0.0903487	0.0159762	MPH	NA	NA	NA	NA	NA	NA	NA	NA
CAP1	Fungi	Rhizosphere	B73	Oh43	B73xOh43	-0.307271	-0.212103	0.111889	0.0995625	0.442894	0.0994065	-0.259687	-0.212103	7.06776	11	2.07812e-05	6.58908	11	1.96074e-05	-2.7055	-3.08811	0.00117644	0.00124687	BPH	NA	NA	NA	NA	NA	NA	NA	NA
CAP1	Fungi	Rhizosphere	B73	TZMI721	B73xTZMI721	-0.307271	-0.0542575	0.111889	0.0911463	0.328141	0.0691743	-0.180764	-0.0542575	7.35685	11	1.4358e-05	5.52804	11	8.92725e-05	-2.8153	-7.04784	0.0107127	0.00172296	BPH	NA	NA	NA	NA	NA	NA	NA	NA
CAP2	Fungi	Rhizosphere	B73	H84	B73xH84	-0.279039	-0.133063	0.119846	0.101227	0.0770117	0.0574226	-0.206051	-0.133063	4.92947	11	0.000450044	3.65839	11	0.00188256	-1.37375	-1.57876	0.0451815	0.0102094	BPH	NA	NA	NA	NA	NA	NA	NA	NA
CAP2	Fungi	Rhizosphere	B73	TZMI722	B73xTZMI722	-0.279039	0.04112	0.119846	0.0891767	0.504141	0.136242	-0.11896	0.04112	4.57349	11	0.000798808	3.39852	11	0.00297232	-5.23791	11.2603	0.079424	0.0159762	MPH	NA	NA	NA	NA	NA	NA	NA	NA
CAP2	Fungi	Rhizosphere	B73	W64A	B73xW64A	-0.279039	-0.0633297	0.119846	0.0948288	0.749152	0.108981	-0.171185	-0.0633297	8.4449	11	3.89039e-06	7.45523	11	6.34465e-06	-5.37628	-12.8294	0.000617451	0.000466846	BPH	NA	NA	NA	NA	NA	NA	NA	NA
CAP2	Fungi	Rhizosphere	B73	TZSTRI119	B73xTZSTRI119	-0.279039	0.364849	0.119846	0.125055	-0.24324	0.0610425	0.042905	-0.279039	-4.68763	11	0.000663297	0.586474	11	0.715302	-6.66926	-0.128297	0.787488	0.00810855	MPH	NA	NA	NA	NA	NA	NA	NA	NA
CAP3	Fungi	Rhizosphere	B73	CML108	B73xCML108	0.0898136	0.330477	0.120491	0.0827191	-0.146136	0.0470886	0.210145	0.0898136	-7.5662	11	1.10538e-05	-5.01076	11	0.00019788	-1.6954	-2.6271	0.00403098	0.000663226	BPH	NA	NA	NA	NA	NA	NA	NA	NA
CAP3	Fungi	Rhizosphere	B73	Oh43	B73xOh43	0.0898136	-0.017247	0.120491	0.0696158	-0.309658	0.0939263	0.0362833	-0.017247	-3.68311	11	0.0036062	-3.11319	11	0.00493454	-9.53445	16.9543	0.0538314	0.0309103	MPH	NA	NA	NA	NA	NA	NA	NA	NA
CAP3	Fungi	Rhizosphere	B73	TZMI721	B73xTZMI721	0.0898136	0.272948	0.120491	0.0690747	-0.287619	0.0960662	0.181381	0.0898136	-4.88205	11	0.000485295	-3.92888	11	0.0011783	-2.58572	-4.2024	0.0353489	0.0264051	BPH	NA	NA	NA	NA	NA	NA	NA	NA
CAP4	Fungi	Rhizosphere	B73	A554	B73xA554	-0.277874	-0.116256	0.0963043	0.0687995	-0.79592	0.111201	-0.197065	-0.277874	-5.38536	11	0.00022154	-4.65866	11	0.000347611	3.03887	1.86432	0.0139044	0.00886161	BPH	NA	NA	NA	NA	NA	NA	NA	NA
CAP4	Fungi	Rhizosphere	B73	TZSTRI119	B73xTZSTRI119	-0.277874	-0.205059	0.0963043	0.109001	0.155515	0.0595154	-0.241466	-0.205059	6.67022	11	3.51405e-05	6.0585	11	4.10441e-05	-1.64404	-1.75839	0.00164177	0.000843372	BPH	NA	NA	NA	NA	NA	NA	NA	NA
CAP5	Fungi	Rhizosphere	B73	Mo17	B73xMo17	-0.303411	0.336305	0.125477	0.10854	-0.434983	0.0576679	0.016447	-0.303411	-7.8281	11	8.02592e-06	-2.28155	11	0.021709	-27.4476	0.433643	0.578345	0.000481555	MPH	NA	NA	NA	NA	NA	NA	NA	NA
CAP5	Fungi	Rhizosphere	B73	Oh43	B73xOh43	-0.303411	-0.268534	0.125477	0.0753291	0.254763	0.087684	-0.285972	-0.268534	6.16687	11	7.03744e-05	5.96799	11	4.67335e-05	-1.89087	-1.94872	0.00186934	0.00211123	BPH	NA	NA	NA	NA	NA	NA	NA	NA
CAP5	Fungi	Rhizosphere	B73	TZSTRI119	B73xTZSTRI119	-0.303411	0.248462	0.125477	0.120795	-0.498247	0.0771938	-0.0274746	-0.303411	-6.09858	11	7.75295e-05	-2.52399	11	0.0141371	17.1348	0.642153	0.0996313	0.00155059	MPH	NA	NA	NA	NA	NA	NA	NA	NA
CAP5	Fungi	Rhizosphere	B73	TZMI722	B73xTZMI722	-0.303411	-0.0951889	0.125477	0.0951304	0.166389	0.0783676	-0.1993	-0.0951889	4.66633	11	0.000686616	3.33784	11	0.00330933	-1.83487	-2.74799	0.079424	0.0159762	MPH	NA	NA	NA	NA	NA	NA	NA	NA
CAP5	Fungi	Rhizosphere	B73	W64A	B73xW64A	-0.303411	0.431779	0.125477	0.0950837	-0.374932	0.102404	0.0641842	-0.303411	-4.2881	11	0.00128123	-0.698429	11	0.249704	-6.8415	0.235725	0.563141	0.0307494	MPH	NA	NA	NA	NA	NA	NA	NA	NA
dist_to_centroid	Fungi	Rhizosphere	B73	CML108	B73xCML108	0.00479176	0.00418809	0.00178439	0.00212093	-0.0049138	0.00154073	0.00448993	0.00418809	-6.10343	11	7.69972e-05	-5.90752	11	5.09997e-05	-2.09441	-2.17328	0.00203999	0.00184793	BPH	NA	NA	NA	NA	NA	NA	NA	NA
dist_to_centroid	Fungi	Rhizosphere	B73	Oh43	B73xOh43	0.00479176	0.00330599	0.00178439	0.00148325	-0.00604212	0.00216938	0.00404887	0.00330599	-4.65156	11	0.000703296	-4.30912	11	0.00061848	-2.4923	-2.82763	0.00927719	0.00945832	BPH	NA	NA	NA	NA	NA	NA	NA	NA
dist_to_centroid	Fungi	Rhizosphere	B73	TZSTRI119	B73xTZSTRI119	0.00479176	0.00157677	0.00178439	0.00263983	-0.00470977	0.00168813	0.00318427	0.00157677	-4.6762	11	0.000675713	-3.72396	11	0.00167927	-2.47907	-3.98697	0.0211812	0.00810855	BPH	NA	NA	NA	NA	NA	NA	NA	NA
fASV10	Fungi	Rhizosphere	B73	TZMI722	B73xTZMI722	0.380625	-0.193913	0.281071	0.32628	-1.04685	0.295251	0.093356	-0.193913	-3.86183	11	0.00264495	-2.88886	11	0.00736788	-12.2136	4.39857	0.0903487	0.0288731	MPH	Fungi	Ascomycota	Sordariomycetes	Hypocreales	Hypocreales_fam_Incertae_sedis	Acremonium	Acremonium_persicinum	0.999999
fASV10	Fungi	Rhizosphere	B73	TZMI721	B73xTZMI721	0.380625	0.271764	0.281071	0.346263	-0.521597	0.223034	0.326195	0.271764	-3.80118	11	0.00293726	-3.55714	11	0.00224769	-2.59904	-2.9193	0.0539447	0.0352471	MPH	Fungi	Ascomycota	Sordariomycetes	Hypocreales	Hypocreales_fam_Incertae_sedis	Acremonium	Acremonium_persicinum	0.999999
fASV100	Fungi	Rhizosphere	B73	TZMI721	B73xTZMI721	-0.442582	-0.0751293	0.207447	0.129772	0.228215	0.114598	-0.258856	-0.0751293	4.25023	11	0.0013652	2.64702	11	0.0113535	-1.88163	-4.03763	0.161171	0.0264051	MPH	Fungi	Mortierellomycota	Mortierellomycetes	Mortierellales	Mortierellaceae	Mortierella	NA	0.977337
fASV100	Fungi	Rhizosphere	B73	TZMI722	B73xTZMI722	-0.442582	0.180746	0.207447	0.147542	0.435722	0.13715	-0.130918	0.180746	4.13153	11	0.0016678	1.8591	11	0.0449753	-4.3282	1.41068	0.226877	0.0244309	MPH	Fungi	Mortierellomycota	Mortierellomycetes	Mortierellales	Mortierellaceae	Mortierella	NA	0.977337
fASV101	Fungi	Rhizosphere	B73	W64A	B73xW64A	0.753753	0.536358	0.600292	0.45397	-0.780211	0.253725	0.645055	0.536358	-5.61737	11	0.000156215	-5.18896	11	0.000149779	-2.20953	-2.45465	0.00449338	0.00468644	BPH	Fungi	Ascomycota	Eurotiomycetes	Eurotiales	Trichocomaceae	Talaromyces	Talaromyces_atricola	0.784425
fASV103	Fungi	Rhizosphere	B73	W64A	B73xW64A	0.0496793	-0.322657	0.231818	0.25089	0.295209	0.115508	-0.136489	0.0496793	3.73739	11	0.00328104	2.12565	11	0.0285041	-3.16288	4.94229	0.227596	0.0492157	MPH	Fungi	Ascomycota	Sordariomycetes	Hypocreales	NA	NA	NA	0.837082
fASV108	Fungi	Rhizosphere	B73	Oh43	B73xOh43	0.620786	0.0544989	0.404853	0.29533	-0.193331	0.138803	0.337643	0.0544989	-3.82536	11	0.00281691	-1.78547	11	0.0508751	-1.57259	-4.54742	0.268813	0.0260022	MPH	Fungi	Ascomycota	Eurotiomycetes	Eurotiales	Trichocomaceae	Talaromyces	Talaromyces_atricola	0.997476
fASV108	Fungi	Rhizosphere	B73	TZSTRI119	B73xTZSTRI119	0.620786	-0.0718496	0.404853	0.208616	-0.370787	0.167213	0.274468	-0.0718496	-3.85889	11	0.00265839	-1.78777	11	0.0506808	-2.35093	4.16061	0.179045	0.0167898	MPH	Fungi	Ascomycota	Eurotiomycetes	Eurotiales	Trichocomaceae	Talaromyces	Talaromyces_atricola	0.997476
fASV109	Fungi	Rhizosphere	B73	TZMI722	B73xTZMI722	0.290153	0.145211	0.302693	0.354708	-0.438326	0.103687	0.217682	0.145211	-6.32678	11	5.62357e-05	-5.62784	11	7.68993e-05	-3.01361	-4.01855	0.00922791	0.00674829	BPH	Fungi	Ascomycota	Eurotiomycetes	Eurotiales	Aspergillaceae	Penicillium	Penicillium_bialowiezense	0.896305
fASV11	Fungi	Rhizosphere	B73	TZSTRI119	B73xTZSTRI119	0.090658	-0.440761	0.162314	0.105981	0.310071	0.118758	-0.175052	0.090658	4.08496	11	0.00180493	1.84756	11	0.0458567	-2.77131	2.42023	0.171963	0.0139881	MPH	Fungi	Ascomycota	Sordariomycetes	Xylariales	Xylariales_fam_Incertae_sedis	Fusidium	unidentified	0.907156
fASV113	Fungi	Rhizosphere	B73	CML108	B73xCML108	0.131094	-0.413261	0.260294	0.223057	0.51596	0.196507	-0.141083	0.131094	3.34362	11	0.00655118	1.95854	11	0.0380016	-4.65713	2.9358	0.202962	0.0491339	MPH	Fungi	Ascomycota	Sordariomycetes	Sordariales	Lasiosphaeriaceae	Apodus	Apodus_deciduus	1
fASV114	Fungi	Rhizosphere	B73	TZSTRI119	B73xTZSTRI119	-0.340037	0.140292	0.161907	0.128914	0.234834	0.0728336	-0.0998725	0.140292	4.59549	11	0.000770577	1.29806	11	0.110412	-3.35134	0.673897	0.308127	0.00840629	MPH	Fungi	Ascomycota	Eurotiomycetes	Eurotiales	Aspergillaceae	Penicillium	NA	0.997967
fASV114	Fungi	Rhizosphere	B73	TZMI721	B73xTZMI721	-0.340037	-0.0107779	0.161907	0.0666466	0.221144	0.0964271	-0.175407	-0.0107779	4.11244	11	0.00172263	2.40515	11	0.0174565	-2.26074	-21.5183	0.180808	0.0264051	MPH	Fungi	Ascomycota	Eurotiomycetes	Eurotiales	Aspergillaceae	Penicillium	NA	0.997967
fASV114	Fungi	Rhizosphere	B73	CML108	B73xCML108	-0.340037	-0.0104451	0.161907	0.0666052	0.0962067	0.0717999	-0.175241	-0.0104451	3.78062	11	0.00304382	1.4854	11	0.0827611	-1.549	-10.2107	0.27587	0.0260899	MPH	Fungi	Ascomycota	Eurotiomycetes	Eurotiales	Aspergillaceae	Penicillium	NA	0.997967
fASV114	Fungi	Rhizosphere	B73	Oh43	B73xOh43	-0.340037	-0.125388	0.161907	0.0630152	0.336234	0.0891549	-0.232712	-0.125388	6.38155	11	5.21189e-05	5.17775	11	0.000152406	-2.44485	-3.68156	0.00304813	0.00208476	BPH	Fungi	Ascomycota	Eurotiomycetes	Eurotiales	Aspergillaceae	Penicillium	NA	0.997967
fASV126	Fungi	Rhizosphere	B73	TZMI722	B73xTZMI722	0.0924019	-0.0241215	0.164041	0.202607	0.422851	0.0953633	0.0341402	0.0924019	4.0761	11	0.00183232	3.46515	11	0.00264246	11.3857	3.57621	0.079424	0.0244309	MPH	Fungi	Ascomycota	Sordariomycetes	Sordariales	Chaetomiaceae	Humicola	Humicola_nigrescens	0.882042
fASV128	Fungi	Rhizosphere	B73	Oh43	B73xOh43	-0.276465	0.0627422	0.123446	0.0836194	0.137089	0.0526117	-0.106861	0.0627422	4.63682	11	0.000720368	1.41313	11	0.0926423	-2.28287	1.18496	0.326973	0.00945832	MPH	Fungi	Basidiomycota	Tremellomycetes	Filobasidiales	Piskurozymaceae	Solicoccozyma	unidentified	0.843211
fASV13	Fungi	Rhizosphere	B73	W64A	B73xW64A	-0.439488	-0.0703094	0.260586	0.351362	2.84232	0.411667	-0.254899	-0.0703094	7.5236	11	1.16532e-05	7.0752	11	1.02909e-05	-12.1508	-41.4259	0.000617451	0.000699189	BPH	Fungi	Ascomycota	Sordariomycetes	Hypocreales	Bionectriaceae	Clonostachys	unidentified	0.963468
fASV13	Fungi	Rhizosphere	B73	TZSTRI119	B73xTZSTRI119	-0.439488	0.496041	0.260586	0.303416	-0.883914	0.224364	0.0282764	-0.439488	-4.06568	11	0.00186508	-1.98083	11	0.0365825	-32.2597	1.01124	0.158152	0.0139881	MPH	Fungi	Ascomycota	Sordariomycetes	Hypocreales	Bionectriaceae	Clonostachys	unidentified	0.963468
fASV135	Fungi	Rhizosphere	B73	TZMI722	B73xTZMI722	0.345019	-0.135455	0.37664	0.362844	-0.517072	0.186992	0.104782	-0.135455	-3.32557	11	0.00676415	-2.04082	11	0.0330053	-5.93475	2.81729	0.200316	0.0450943	MPH	Fungi	Ascomycota	Eurotiomycetes	Eurotiales	Aspergillaceae	Penicillium	NA	0.999229
fASV15	Fungi	Rhizosphere	B73	W64A	B73xW64A	0.0671251	0.279133	0.242933	0.148195	-0.395443	0.150544	0.173129	0.0671251	-3.77677	11	0.00306418	-3.07264	11	0.00530493	-3.2841	-6.89114	0.0909416	0.0492157	MPH	Fungi	Ascomycota	Eurotiomycetes	Eurotiales	Aspergillaceae	Penicillium	NA	0.999617
fASV154	Fungi	Rhizosphere	B73	H84	B73xH84	-0.232657	-0.376507	0.130301	0.197754	0.0582292	0.074801	-0.304582	-0.232657	4.85036	11	0.000510472	3.8888	11	0.00126239	-1.19118	-1.25028	0.0378717	0.0102094	BPH	Fungi	Ascomycota	Sordariomycetes	Sordariales	Chaetomiaceae	Dichotomopilus	Dichotomopilus_pratensis	1
fASV155	Fungi	Rhizosphere	B73	CML108	B73xCML108	-0.121561	0.286187	0.19783	0.285873	-0.461122	0.0637136	0.0823131	-0.121561	-8.52934	11	3.53413e-06	-5.32949	11	0.000120629	-6.60205	2.79334	0.00361888	0.000424095	BPH	Fungi	Ascomycota	Sordariomycetes	Hypocreales	NA	NA	NA	0.8266
fASV16	Fungi	Rhizosphere	B73	TZSTRI119	B73xTZSTRI119	0.181951	0.797771	0.484663	0.495452	-1.03141	0.135127	0.489861	0.181951	-11.258	11	2.2355e-07	-8.97936	11	1.07189e-06	-3.10551	-6.66859	0.000128626	1.89916e-05	BPH	Fungi	Ascomycota	Sordariomycetes	Hypocreales	Hypocreaceae	Trichoderma	Trichoderma_virilente	0.990671
fASV16	Fungi	Rhizosphere	B73	TZMI721	B73xTZMI721	0.181951	0.322182	0.484663	0.355423	-0.606931	0.198913	0.252066	0.181951	-4.31847	11	0.00121778	-3.96597	11	0.00110565	-3.40782	-4.33569	0.0353489	0.0264051	BPH	Fungi	Ascomycota	Sordariomycetes	Hypocreales	Hypocreaceae	Trichoderma	Trichoderma_virilente	0.990671
fASV175	Fungi	Rhizosphere	B73	CML108	B73xCML108	-0.472272	-0.480666	0.213962	0.193605	0.5414	0.223869	-0.476469	-0.472272	4.54671	11	0.000834632	4.52796	11	0.000430356	-2.13628	-2.14637	0.00645534	0.00795662	BPH	Fungi	Ascomycota	Leotiomycetes	Helotiales	Helotiaceae	Tetracladium	Tetracladium_setigerum	0.953075
fASV189	Fungi	Rhizosphere	B73	TZMI722	B73xTZMI722	-0.772134	-1.0974	0.308126	0.188894	0.418391	0.394233	-0.934769	-0.772134	3.43239	11	0.00559939	3.01985	11	0.0058294	-1.44759	-1.54186	0.0887696	0.0395251	MPH	Fungi	Ascomycota	Sordariomycetes	Hypocreales	Nectriaceae	Fusarium	Fusarium_fujikuroi	0.935858
fASV189	Fungi	Rhizosphere	B73	CML108	B73xCML108	-0.772134	-0.811814	0.308126	0.303747	1.16364	0.312281	-0.791974	-0.772134	6.26235	11	6.15285e-05	6.19882	11	3.3636e-05	-2.46929	-2.50705	0.00201816	0.00184586	BPH	Fungi	Ascomycota	Sordariomycetes	Hypocreales	Nectriaceae	Fusarium	Fusarium_fujikuroi	0.935858
fASV189	Fungi	Rhizosphere	B73	H84	B73xH84	-0.772134	-0.812153	0.308126	0.228298	0.6829	0.35216	-0.792143	-0.772134	4.18856	11	0.00151451	4.13174	11	0.000833595	-1.86209	-1.88443	0.0333438	0.0259631	BPH	Fungi	Ascomycota	Sordariomycetes	Hypocreales	Nectriaceae	Fusarium	Fusarium_fujikuroi	0.935858
fASV189	Fungi	Rhizosphere	B73	Oh43	B73xOh43	-0.772134	-0.263398	0.308126	0.421386	1.43177	0.144033	-0.517766	-0.263398	13.5353	11	3.34415e-08	11.7693	11	7.09908e-08	-3.76529	-6.43578	8.51889e-06	4.01298e-06	BPH	Fungi	Ascomycota	Sordariomycetes	Hypocreales	Nectriaceae	Fusarium	Fusarium_fujikuroi	0.935858
fASV189	Fungi	Rhizosphere	B73	TZMI721	B73xTZMI721	-0.772134	-0.648355	0.308126	0.308627	1.15352	0.454613	-0.710244	-0.648355	4.09968	11	0.00176034	3.96355	11	0.00111026	-2.62412	-2.77916	0.0353489	0.0264051	BPH	Fungi	Ascomycota	Sordariomycetes	Hypocreales	Nectriaceae	Fusarium	Fusarium_fujikuroi	0.935858
fASV19	Fungi	Rhizosphere	B73	TZSTRI119	B73xTZSTRI119	-0.0723729	-0.0384041	0.126585	0.0924986	0.187682	0.057864	-0.0553885	-0.0384041	4.20072	11	0.00148379	3.9072	11	0.00122305	-4.38846	-5.88702	0.0209666	0.0136965	BPH	Fungi	Ascomycota	Sordariomycetes	Xylariales	NA	NA	NA	0.738116
fASV19	Fungi	Rhizosphere	B73	A554	B73xA554	-0.0723729	-0.120509	0.126585	0.118707	0.419679	0.112833	-0.096441	-0.0723729	4.57419	11	0.00079789	4.36088	11	0.000567315	-5.35166	-6.79884	0.0170194	0.0191494	BPH	Fungi	Ascomycota	Sordariomycetes	Xylariales	NA	NA	NA	0.738116
fASV2	Fungi	Rhizosphere	B73	TZMI722	B73xTZMI722	0.729978	-0.438557	0.558619	0.466836	-1.44009	0.416103	0.14571	-0.438557	-3.81109	11	0.00288731	-2.40695	11	0.017401	-10.8833	2.28371	0.149151	0.0288731	MPH	Fungi	Ascomycota	Eurotiomycetes	Eurotiales	Trichocomaceae	Talaromyces	NA	0.999919
fASV203	Fungi	Rhizosphere	B73	CML108	B73xCML108	0.118173	0.0881974	0.266099	0.178648	-0.479299	0.11352	0.103185	0.0881974	-5.13113	11	0.000327732	-4.9991	11	0.000201549	-5.64505	-6.43439	0.00403098	0.00561826	BPH	Fungi	Ascomycota	Leotiomycetes	Helotiales	Helotiaceae	Tetracladium	Tetracladium_setigerum	0.796863
fASV21	Fungi	Rhizosphere	B73	TZSTRI119	B73xTZSTRI119	-0.00252757	-0.260665	0.20103	0.128525	0.175728	0.0893855	-0.131596	-0.00252757	3.43819	11	0.00554234	1.99424	11	0.0357532	-2.33536	-70.5245	0.158152	0.0289166	MPH	Fungi	Ascomycota	Sordariomycetes	Xylariales	NA	NA	NA	0.879645
fASV22	Fungi	Rhizosphere	B73	TZSTRI119	B73xTZSTRI119	0.270613	-0.134057	0.362684	0.352955	-0.67553	0.219906	0.0682783	-0.134057	-3.38239	11	0.0061166	-2.4623	11	0.015775	-10.8938	4.03914	0.0996313	0.030583	MPH	Fungi	Basidiomycota	Agaricomycetes	Cantharellales	Ceratobasidiaceae	Waitea	Waitea_circinata	0.916452
fASV24	Fungi	Rhizosphere	B73	H84	B73xH84	0.666418	0.825513	0.715916	0.583516	-1.6314	0.403865	0.745965	0.666418	-5.88653	11	0.000105153	-5.68956	11	7.01704e-05	-3.18696	-3.44801	0.00842045	0.0102094	BPH	Fungi	Ascomycota	Sordariomycetes	Hypocreales	Hypocreales_fam_Incertae_sedis	Sarocladium	Sarocladium_hominis	0.993122
fASV24	Fungi	Rhizosphere	B73	Oh43	B73xOh43	0.666418	0.923971	0.715916	0.774158	-1.44006	0.391674	0.795194	0.666418	-5.70694	11	0.000136782	-5.37815	11	0.000111992	-2.81096	-3.1609	0.00268781	0.00273564	BPH	Fungi	Ascomycota	Sordariomycetes	Hypocreales	Hypocreales_fam_Incertae_sedis	Sarocladium	Sarocladium_hominis	0.993122
fASV29	Fungi	Rhizosphere	B73	Oh43	B73xOh43	1.02027	0.610281	0.663569	0.405147	-0.575872	0.308444	0.815273	0.610281	-4.51021	11	0.000886195	-3.84561	11	0.00136002	-1.70635	-1.94362	0.0181337	0.00966758	BPH	Fungi	Ascomycota	Sordariomycetes	Hypocreales	Hypocreales_fam_Incertae_sedis	Acremonium	Acremonium_alternatum	0.998446
fASV29	Fungi	Rhizosphere	B73	TZMI722	B73xTZMI722	1.02027	0.632862	0.663569	0.508034	-0.536259	0.248462	0.826563	0.632862	-5.48503	11	0.000190485	-4.70543	11	0.000322226	-1.64878	-1.84736	0.0193335	0.0114291	BPH	Fungi	Ascomycota	Sordariomycetes	Hypocreales	Hypocreales_fam_Incertae_sedis	Acremonium	Acremonium_alternatum	0.998446
fASV29	Fungi	Rhizosphere	B73	CML108	B73xCML108	1.02027	0.484347	0.663569	0.671057	-0.279683	0.205927	0.752306	0.484347	-5.01143	11	0.000395346	-3.71019	11	0.00172	-1.37177	-1.57744	0.02064	0.00593019	BPH	Fungi	Ascomycota	Sordariomycetes	Hypocreales	Hypocreales_fam_Incertae_sedis	Acremonium	Acremonium_alternatum	0.998446
fASV3	Fungi	Rhizosphere	B73	TZSTRI119	B73xTZSTRI119	0.149655	-0.556116	0.289792	0.277897	1.1741	0.308193	-0.20323	0.149655	4.46906	11	0.000948363	3.32405	11	0.00339123	-6.77719	6.84541	0.0318876	0.00948363	BPH	Fungi	Ascomycota	Pezizomycotina_cls_Incertae_sedis	Pezizomycotina_ord_Incertae_sedis	Pezizomycotina_fam_Incertae_sedis	Botryoderma	unidentified	0.784213
fASV3	Fungi	Rhizosphere	B73	A554	B73xA554	0.149655	0.477538	0.289792	0.466224	-0.512162	0.16199	0.313596	0.149655	-5.0976	11	0.000345339	-4.08555	11	0.000901556	-2.63319	-4.42229	0.0216373	0.0103602	BPH	Fungi	Ascomycota	Pezizomycotina_cls_Incertae_sedis	Pezizomycotina_ord_Incertae_sedis	Pezizomycotina_fam_Incertae_sedis	Botryoderma	unidentified	0.784213
fASV30	Fungi	Rhizosphere	B73	TZMI722	B73xTZMI722	-0.101182	0.231105	0.312669	0.457222	-0.513191	0.164392	0.0649615	-0.101182	-3.51691	11	0.00482461	-2.50626	11	0.01459	-8.89994	4.07197	0.134677	0.0395251	MPH	Fungi	Ascomycota	Pezizomycetes	Pezizales	Pezizaceae	unidentified	unidentified	0.955724
fASV32	Fungi	Rhizosphere	B73	Oh43	B73xOh43	0.252704	0.435441	0.415916	0.43228	-0.123745	0.129777	0.344073	0.252704	-3.60479	11	0.00413507	-2.90075	11	0.00721291	-1.35965	-1.48968	0.0626693	0.0330806	MPH	Fungi	Ascomycota	Sordariomycetes	Hypocreales	Hypocreaceae	Trichoderma	NA	0.993869
fASV33	Fungi	Rhizosphere	B73	CML108	B73xCML108	-0.334489	-0.0148297	0.141489	0.0809206	0.119479	0.0610391	-0.174659	-0.0148297	4.81886	11	0.00053686	2.20038	11	0.0250266	-1.68407	-9.05674	0.166001	0.00715814	MPH	Fungi	Ascomycota	Sordariomycetes	Hypocreales	Nectriaceae	Fusicolla	Fusicolla_septimanifiniscientiae	0.962966
fASV40	Fungi	Rhizosphere	B73	TZSTRI119	B73xTZSTRI119	0.114815	-0.1622	0.398905	0.449614	-0.454797	0.125328	-0.0236924	-0.1622	-3.43979	11	0.00552668	-2.33464	11	0.0197723	18.1959	1.80392	0.112984	0.0289166	MPH	Fungi	Ascomycota	Sordariomycetes	Hypocreales	Bionectriaceae	Gliomastix	Gliomastix_murorum	0.805335
fASV46	Fungi	Rhizosphere	B73	W64A	B73xW64A	0.30557	0.413293	0.399153	0.387956	-0.333529	0.11453	0.359431	0.30557	-6.05046	11	8.30358e-05	-5.58018	11	8.25634e-05	-1.92793	-2.0915	0.00330254	0.00332143	BPH	Fungi	Ascomycota	Leotiomycetes	Helotiales	Helotiaceae	Scytalidium	Scytalidium_circinatum	1
fASV47	Fungi	Rhizosphere	B73	TZMI722	B73xTZMI722	0.00477398	-0.434296	0.176587	0.237536	0.330979	0.156853	-0.214761	0.00477398	3.47931	11	0.00515474	2.07968	11	0.030866	-2.54115	68.3297	0.200316	0.0395251	MPH	Fungi	Ascomycota	Sordariomycetes	Hypocreales	Nectriaceae	Fusarium	Fusarium_nurragi	0.970253
fASV53	Fungi	Rhizosphere	B73	TZMI722	B73xTZMI722	-0.284135	0.197065	0.332133	0.390627	-0.622557	0.150056	-0.0435351	-0.284135	-3.8587	11	0.00265925	-2.2553	11	0.0227327	13.3001	1.19106	0.181861	0.0288731	MPH	Fungi	Ascomycota	Eurotiomycetes	Eurotiales	Aspergillaceae	Penicillium	NA	0.999889
fASV60	Fungi	Rhizosphere	B73	H84	B73xH84	0.144577	-0.196637	0.333055	0.313668	-0.607794	0.119485	-0.0260297	-0.196637	-4.86891	11	0.000495566	-3.44107	11	0.00275714	22.35	2.09095	0.0551429	0.0102094	MPH	Fungi	Ascomycota	Sordariomycetes	Sordariales	Chaetomiaceae	NA	NA	0.717158
fASV60	Fungi	Rhizosphere	B73	A554	B73xA554	0.144577	0.746347	0.333055	0.538456	-0.607794	0.119485	0.445462	0.144577	-8.81494	11	2.56749e-06	-6.29676	11	2.93193e-05	-2.36441	-5.20394	0.00175916	0.000308098	BPH	Fungi	Ascomycota	Sordariomycetes	Sordariales	Chaetomiaceae	NA	NA	0.717158
fASV61	Fungi	Rhizosphere	B73	TZMI722	B73xTZMI722	1.12171	0.020544	0.567245	0.240642	-0.786058	0.267848	0.571126	0.020544	-5.06699	11	0.000362291	-3.01141	11	0.00591797	-2.37633	-39.2622	0.0887696	0.0144917	MPH	Fungi	Ascomycota	Sordariomycetes	Hypocreales	Bionectriaceae	Hydropisphaera	unidentified	0.8756
fASV61	Fungi	Rhizosphere	B73	CML108	B73xCML108	1.12171	0.00713148	0.567245	0.235989	-0.285621	0.184598	0.56442	0.00713148	-4.60482	11	0.000758934	-1.58589	11	0.0705354	-1.50604	-41.0508	0.264508	0.00795662	MPH	Fungi	Ascomycota	Sordariomycetes	Hypocreales	Bionectriaceae	Hydropisphaera	unidentified	0.8756
fASV61	Fungi	Rhizosphere	B73	H84	B73xH84	1.12171	0.0612415	0.567245	0.456649	-0.611656	0.24645	0.591475	0.0612415	-4.88185	11	0.000485446	-2.73037	11	0.00978278	-2.03412	-10.9876	0.106721	0.0102094	MPH	Fungi	Ascomycota	Sordariomycetes	Hypocreales	Bionectriaceae	Hydropisphaera	unidentified	0.8756
fASV61	Fungi	Rhizosphere	B73	TZMI721	B73xTZMI721	1.12171	-0.272988	0.567245	0.23075	-0.282622	0.156064	0.42436	-0.272988	-4.53007	11	0.000857734	-0.061732	11	0.475942	-1.666	0.0352915	0.61887	0.0264051	MPH	Fungi	Ascomycota	Sordariomycetes	Hypocreales	Bionectriaceae	Hydropisphaera	unidentified	0.8756
fASV64	Fungi	Rhizosphere	B73	TZMI722	B73xTZMI722	0.365567	-0.0718267	0.211755	0.271702	-0.649973	0.190161	0.14687	-0.0718267	-4.19036	11	0.00150992	-3.0403	11	0.00562028	-5.4255	8.04918	0.0887696	0.0244309	MPH	Fungi	Ascomycota	Eurotiomycetes	Eurotiales	Aspergillaceae	Penicillium	Penicillium_melanoconidium	0.981248
fASV64	Fungi	Rhizosphere	B73	H84	B73xH84	0.365567	0.164705	0.211755	0.287128	-0.140418	0.103262	0.265136	0.164705	-3.92743	11	0.00236247	-2.95485	11	0.00654772	-1.52961	-1.85254	0.0785727	0.035437	MPH	Fungi	Ascomycota	Eurotiomycetes	Eurotiales	Aspergillaceae	Penicillium	Penicillium_melanoconidium	0.981248
fASV7	Fungi	Rhizosphere	B73	TZMI721	B73xTZMI721	0.347769	-0.784743	0.591463	0.3199	-1.43946	0.28247	-0.218487	-0.784743	-4.3225	11	0.00120961	-2.31784	11	0.0203661	5.58832	0.834312	0.180808	0.0264051	MPH	Fungi	Ascomycota	Eurotiomycetes	Eurotiales	Trichocomaceae	Talaromyces	NA	0.802158
fASV7	Fungi	Rhizosphere	B73	TZSTRI119	B73xTZSTRI119	0.347769	2.17357	0.591463	0.64593	-1.62199	0.264968	1.26067	0.347769	-10.8793	11	3.16526e-07	-7.43396	11	6.51585e-06	-2.28661	-5.66399	0.000390951	1.89916e-05	BPH	Fungi	Ascomycota	Eurotiomycetes	Eurotiales	Trichocomaceae	Talaromyces	NA	0.802158
fASV71	Fungi	Rhizosphere	B73	TZMI722	B73xTZMI722	0.237498	0.732511	0.324868	0.432405	-0.456957	0.261952	0.485005	0.237498	-3.59593	11	0.00419978	-2.65107	11	0.0112716	-1.94217	-2.92405	0.112716	0.0387672	MPH	Fungi	Ascomycota	Eurotiomycetes	Eurotiales	Aspergillaceae	Penicillium	Penicillium_sumatraense	0.999361
fASV74	Fungi	Rhizosphere	B73	W64A	B73xW64A	-0.409513	0.285096	0.391475	0.345032	-1.06221	0.244184	-0.0622084	-0.409513	-4.09527	11	0.00177359	-2.67296	11	0.0108395	16.075	1.59383	0.11825	0.0354717	MPH	Fungi	Ascomycota	Leotiomycetes	Thelebolales	Pseudeurotiaceae	Pseudeurotium	Pseudeurotium_hygrophilum	0.865931
fASV74	Fungi	Rhizosphere	B73	TZSTRI119	B73xTZSTRI119	-0.409513	-0.54574	0.391475	0.39781	1.00125	0.381768	-0.477627	-0.409513	3.87375	11	0.00259114	3.69533	11	0.0017651	-3.0963	-3.44497	0.0211812	0.0167898	BPH	Fungi	Ascomycota	Leotiomycetes	Thelebolales	Pseudeurotiaceae	Pseudeurotium	Pseudeurotium_hygrophilum	0.865931
fASV74	Fungi	Rhizosphere	B73	A554	B73xA554	-0.409513	-0.0798804	0.391475	0.40001	-1.55907	0.16205	-0.244697	-0.409513	-8.11091	11	5.72931e-06	-7.09384	11	1.00456e-05	5.37144	2.80713	0.00120547	0.000343759	BPH	Fungi	Ascomycota	Leotiomycetes	Thelebolales	Pseudeurotiaceae	Pseudeurotium	Pseudeurotium_hygrophilum	0.865931
fASV8	Fungi	Rhizosphere	B73	CML108	B73xCML108	0.616478	-0.0127355	0.582756	0.44035	-1.03332	0.363667	0.301871	-0.0127355	-3.67148	11	0.00368014	-2.80638	11	0.00853937	-4.42306	80.1373	0.0853937	0.0294411	MPH	Fungi	Ascomycota	Eurotiomycetes	Eurotiales	Trichocomaceae	Talaromyces	NA	0.99967
fASV8	Fungi	Rhizosphere	B73	Oh43	B73xOh43	0.616478	0.783966	0.582756	0.5504	-1.27316	0.345016	0.700222	0.616478	-5.71968	11	0.000134233	-5.47696	11	9.64102e-05	-2.81822	-3.06522	0.00268781	0.00273564	BPH	Fungi	Ascomycota	Eurotiomycetes	Eurotiales	Trichocomaceae	Talaromyces	NA	0.99967
fASV81	Fungi	Rhizosphere	B73	TZSTRI119	B73xTZSTRI119	0.185223	0.360826	0.169486	0.528094	-0.554748	0.230291	0.273025	0.185223	-3.59447	11	0.00421055	-3.2132	11	0.00412917	-3.03186	-3.99502	0.0353929	0.0252633	BPH	Fungi	Ascomycota	Eurotiomycetes	Eurotiales	Aspergillaceae	Penicillium	Penicillium_oxalicum	0.996252
fASV81	Fungi	Rhizosphere	B73	TZMI722	B73xTZMI722	0.185223	1.12856	0.169486	0.674395	-0.403869	0.308825	0.65689	0.185223	-3.43482	11	0.00557542	-1.90753	11	0.0414436	-1.61482	-3.18044	0.226877	0.0395251	MPH	Fungi	Ascomycota	Eurotiomycetes	Eurotiales	Aspergillaceae	Penicillium	Penicillium_oxalicum	0.996252
fASV83	Fungi	Rhizosphere	B73	TZSTRI119	B73xTZSTRI119	-0.521039	-0.265539	0.226311	0.14163	0.207384	0.192034	-0.393289	-0.265539	3.12796	11	0.00961262	2.46271	11	0.0157634	-1.52731	-1.78099	0.0996313	0.0461406	MPH	Fungi	Ascomycota	Sordariomycetes	Hypocreales	NA	NA	NA	0.934406
fASV84	Fungi	Rhizosphere	B73	CML108	B73xCML108	0.340395	0.357359	0.375178	0.455106	-0.570194	0.143994	0.348877	0.340395	-6.38269	11	5.20365e-05	-6.32379	11	2.82353e-05	-2.63437	-2.6751	0.00201816	0.00184586	BPH	Fungi	Chytridiomycota	Chytridiomycetes	Chytridiales	Chytridiaceae	unidentified	unidentified	0.93427
fASV86	Fungi	Rhizosphere	B73	Oh43	B73xOh43	0.151279	1.1655	0.565023	0.4834	-0.439282	0.204123	0.658388	0.151279	-5.37749	11	0.000224209	-2.89316	11	0.00731142	-1.66721	-3.90378	0.0626693	0.00384358	MPH	Fungi	Ascomycota	Sordariomycetes	Hypocreales	Hypocreales_fam_Incertae_sedis	Sarocladium	Sarocladium_hominis	0.95294
fASV87	Fungi	Rhizosphere	B73	Mo17	B73xMo17	0.469131	1.34212	0.622829	0.608326	-0.801747	0.205222	0.905625	0.469131	-8.31964	11	4.4921e-06	-6.1927	11	3.39274e-05	-1.8853	-2.70901	0.00407129	0.000481555	BPH	Fungi	Ascomycota	Sordariomycetes	Hypocreales	Hypocreales_fam_Incertae_sedis	Sarocladium	Sarocladium_hominis	0.976269
fASV87	Fungi	Rhizosphere	B73	TZMI721	B73xTZMI721	0.469131	-0.281119	0.622829	0.323308	-0.772415	0.215656	0.0940061	-0.281119	-4.0176	11	0.0020244	-2.27814	11	0.0218392	-9.21664	1.74765	0.180808	0.026992	MPH	Fungi	Ascomycota	Sordariomycetes	Hypocreales	Hypocreales_fam_Incertae_sedis	Sarocladium	Sarocladium_hominis	0.976269
fASV9	Fungi	Rhizosphere	B73	TZSTRI119	B73xTZSTRI119	-0.345219	1.62525	0.479165	0.479119	-1.82093	0.41479	0.640016	-0.345219	-5.93298	11	9.83102e-05	-3.55772	11	0.00224541	-3.84513	4.27469	0.0244953	0.00168532	BPH	Fungi	Mucoromycota	Mucoromycetes	Mucorales	Rhizopodaceae	Rhizopus	Rhizopus_arrhizus	1
fASV9	Fungi	Rhizosphere	B73	CML108	B73xCML108	-0.345219	1.78899	0.479165	0.663798	-1.32962	0.453164	0.721884	-0.345219	-4.52707	11	0.000861967	-2.17229	11	0.0262835	-2.84188	2.85153	0.166001	0.00795662	MPH	Fungi	Mucoromycota	Mucoromycetes	Mucorales	Rhizopodaceae	Rhizopus	Rhizopus_arrhizus	1
fASV9	Fungi	Rhizosphere	B73	Oh43	B73xOh43	-0.345219	-0.450341	0.479165	0.405151	-1.91164	0.330417	-0.39778	-0.450341	-4.58166	11	0.000788194	-4.42259	11	0.000512056	3.80577	3.24487	0.0087781	0.00945832	BPH	Fungi	Mucoromycota	Mucoromycetes	Mucorales	Rhizopodaceae	Rhizopus	Rhizopus_arrhizus	1
fASV9	Fungi	Rhizosphere	B73	TZMI721	B73xTZMI721	-0.345219	0.905409	0.479165	0.553622	-1.29225	0.441084	0.280095	-0.345219	-3.56472	11	0.00443596	-2.14704	11	0.0274642	-5.61361	2.74326	0.180808	0.0483923	MPH	Fungi	Mucoromycota	Mucoromycetes	Mucorales	Rhizopodaceae	Rhizopus	Rhizopus_arrhizus	1
fASV90	Fungi	Rhizosphere	B73	TZSTRI119	B73xTZSTRI119	-0.193	0.068629	0.0779478	0.0619922	0.218253	0.0394305	-0.0621854	0.068629	7.11222	11	1.96194e-05	3.79463	11	0.0014854	-4.50972	2.18019	0.0211812	0.000784778	BPH	Fungi	Ascomycota	Sordariomycetes	Hypocreales	Hypocreales_fam_Incertae_sedis	Acremonium	Acremonium_dichromosporum	0.955769
fASV93	Fungi	Rhizosphere	B73	TZSTRI119	B73xTZSTRI119	-0.347537	-0.0433972	0.0918561	0.230041	0.153322	0.098193	-0.195467	-0.0433972	3.55207	11	0.00453554	2.00339	11	0.035197	-1.78439	-4.53298	0.158152	0.0259174	MPH	Fungi	Ascomycota	Leotiomycetes	Thelebolales	Pseudeurotiaceae	Pseudeurotium	NA	0.825047
fASV97	Fungi	Rhizosphere	B73	TZSTRI119	B73xTZSTRI119	-0.202929	-0.262419	0.28142	0.311837	0.454658	0.165747	-0.232674	-0.202929	4.14687	11	0.00162505	3.9674	11	0.00110295	-2.95405	-3.24048	0.0209666	0.013929	BPH	Fungi	Ascomycota	Sordariomycetes	Sordariales	Chaetomiaceae	Trichocladium	Trichocladium_arxii	0.779655
fASV98	Fungi	Rhizosphere	B73	CML108	B73xCML108	-0.188007	-0.0619484	0.132571	0.0943938	0.316529	0.0932591	-0.124978	-0.0619484	4.73419	11	0.000615179	4.05834	11	0.000944266	-3.53268	-6.10955	0.0125902	0.00738215	BPH	Fungi	Ascomycota	Leotiomycetes	Helotiales	Helotiaceae	Tetracladium	unidentified	0.856451
Observed	Fungi	Rhizosphere	B73	TZSTRI119	B73xTZSTRI119	-1.71215	-0.71215	1.92698	2.36027	5.87118	1.49759	-1.21215	-0.71215	4.72981	11	0.000619548	4.39594	11	0.000535193	-5.84361	-9.24431	0.0128446	0.00810855	BPH	NA	NA	NA	NA	NA	NA	NA	NA
Observed	Fungi	Rhizosphere	B73	Oh43	B73xOh43	-1.71215	-2.96215	1.92698	1.61482	4.20452	1.6244	-2.33715	-1.71215	4.02713	11	0.00199171	3.64238	11	0.00193598	-2.79899	-3.45569	0.0232318	0.0199171	BPH	NA	NA	NA	NA	NA	NA	NA	NA

## Sheet: Main Fig. 2a
Main Fig. 2a. Midparent heterosis (MPH) of shoot dry weight (%) as affected by soil microbiome (present vs. absent) and nitrogen level (low vs. high). n = 5 biologically independent samples per heterotic combination.
	MPH (%)	HN_unsterilized soil	HN_sterilated soil	LN_unsterilized soil	LN_sterilated soil
B73 x Mo17	repelicate 1	92.4051	55.9524	94.4664	98.4314
	repelicate 2	59.4737	38.4236	71.7791	129.167
	repelicate 3	63.8418	73.6527	55.4896	139.801
	repelicate 4	71.8475	43.4667	61.3793	125.439
	repelicate 5	73.5736	59.1036	89.011	130.332
B73 x H84	repelicate 1	45.5919	66.1417	95.4023	94.4
	repelicate 2	64.3678	32.3308	42.9412	136.364
	repelicate 3	79.6721	44.4816	71.7172	94.6524
	repelicate 4	52.4297	58.5987	63.3721	99.2565
	repelicate 5	75.3754	45.9854	89.3082	192.391
Mo17 x H84	repelicate 1	74.8571	81.203	98.3193	162.703
	repelicate 2	106.897	52.4927	94.2857	197.71
	repelicate 3	140.316	54.5723	90.6832	213.793
	repelicate 4	81.875	75.2322	71.5385	93.5018
	repelicate 5	139.815	99.2933	89.011	121.399

## Sheet: Main Fig. 2b
Main Fig. 2b. Lateral root density (no. cm-1) of 1st crown root performance under different synthetic communities (SynCom) (e.g., Massilia ASV37 alone, a 17-member synthetic bacterial community (SynCom17) of Massilia isolates that did not include ASV37 and an 18-member Massilia (SynCom18) including SynCom17 and ASV37 conditions in nitrogen-poor soil. n =4 biologically independent samples per geno…
		Mock	ASV37	SynCom(17)	SynCom(18)
B73	repelicate 1	3.85714	7.26667	7.21429	5.64286
	repelicate 2	4.41176	8.18182	8.5	11.8
	repelicate 3	5.0625	10.6667	7.92857	8.21429
	repelicate 4	3.23529	8.75	7.75	6.66667
Mo17	repelicate 1	4.84615	9.21429	5.94118	8.54545
	repelicate 2	4.29412	6.82353	6.25	8.8125
	repelicate 3	4.5	5.86667	8	5.66667
	repelicate 4	7.57576	9.5	7.33333	7.14286
H84	repelicate 1	7.6875	10.1875	8.81818	11.1875
	repelicate 2	7.22222	13.6429	9.61538	9.08333
	repelicate 3	6.61111	10.3571	7.83333	9.46154
	repelicate 4	3.35294	9.25	9.125	10
B73 x Mo17	repelicate 1	4.9375	9.61538	6.72222	8.6875
	repelicate 2	5.94444	8.33333	9.25	7.57895
	repelicate 3	5.05556	8.06667	7.75	7.33333
	repelicate 4	5.93333	9	8.5	7.33333
B73 x H84	repelicate 1	6.26316	7.8125	8.73684	8.06667
	repelicate 2	4.6	10	9.1875	6.9375
	repelicate 3	7.35294	8.5625	8	9.625
	repelicate 4	6.86667	10.625	12.375	7.1875
Mo17 x H84	repelicate 1	9.81818	14.4545	8.26667	14.6667
	repelicate 2	9.52632	13.4	11.375	15.0625
	repelicate 3	8.5	14.1818	13.9412	10.8
	repelicate 4	9.7	10	12.8571	10.9375

## Sheet: Main Fig. 2c
Main Fig. 2c. Midparent heterosis (MPH)(%) of shoot dry weight, root length, root weght, and lateral root density under different synthetic communities (SynCom) (e.g., Massilia ASV37 alone, a 17-member synthetic bacterial community (SynCom17) of Massilia isolates that did not include ASV37 and an 18-member Massilia (SynCom18) including SynCom17 and ASV37 conditions in nitrogen-poor soil.
		Mock	ASV37	SynCom(17)	SynCom(18)
Shoot dry weight	B73 x Mo17	47.6277	34.2577	27.7728	43.5076
	B73 x H84	54.537	34.8837	79.5025	56.4236
	Mo17 x H84	90.6213	63.8356	119.437	108.333
1st crown root length	B73 x Mo17	6.27306	7.58621	6.56934	19.3798
	B73 x H84	2.06897	-1.36986	19.1176	19.3548
	Mo17 x H84	15.0877	-9.80392	15.5556	14.5038
1st crown root fresh weight	B73 x Mo17	50.7149	32.9175	-7.31949	112.281
	B73 x H84	45.7447	64.0474	126.046	105.905
	Mo17 x H84	368.32	27.572	62.5581	153.724
1st crown root lateral root density	B73 x Mo17	15.7716	5.6755	9.38107	-1.00024
	B73 x H84	21.0544	-5.4949	14.6949	-11.6893
	Mo17 x H84	62.9189	39.0566	47.6244	47.2583

## Sheet: Main Fig. 2e,f,g
Main Fig. 2e,f,g Shoot and root traits performce with and without soil microbiome and Massilia inoculation treatments in nitrogen-poor soil. n =5 biologically independent samples per genotype.
Treatment	ID	Genotype	group	Replicate	shoot dry weight	lateral root density
					g	no.cm-1
unsterilized	1	B73	Inbred line	REP1	0.52	5.9375
unsterilized	2	B73	Inbred line	REP2	0.49	5.86667
unsterilized	3	B73	Inbred line	REP3	0.54	4.625
unsterilized	4	B73	Inbred line	REP4	0.52	5.58824
unsterilized	5	B73	Inbred line	REP5	0.52	6.17647
unsterilized	6	Mo17	Inbred line	REP1	0.63	6.94444
unsterilized	7	Mo17	Inbred line	REP2	0.73	6.77778
unsterilized	8	Mo17	Inbred line	REP3	0.65	6.38889
unsterilized	9	Mo17	Inbred line	REP4	0.65	6.04167
unsterilized	10	Mo17	Inbred line	REP5	0.74	5.25
unsterilized	11	H84	Inbred line	REP1	0.85	7.75
unsterilized	12	H84	Inbred line	REP2	0.75	7.17647
unsterilized	13	H84	Inbred line	REP3	0.66	6.30435
unsterilized	14	H84	Inbred line	REP4	0.59	7.42857
unsterilized	15	H84	Inbred line	REP5	0.53	6.36842
unsterilized	16	R109B	Inbred line	REP1	0.57	6.71429
unsterilized	17	R109B	Inbred line	REP2	0.56	7.08333
unsterilized	18	R109B	Inbred line	REP3	0.69	7.47368
unsterilized	19	R109B	Inbred line	REP4	0.75	8.1875
unsterilized	20	R109B	Inbred line	REP5	0.77	8.95
unsterilized	21	Ky228	Inbred line	REP1	0.42	5.05
unsterilized	22	Ky228	Inbred line	REP2	0.56	5.28
unsterilized	23	Ky228	Inbred line	REP3	0.53	5.94444
unsterilized	24	Ky228	Inbred line	REP4	0.51	5.26087
unsterilized	25	Ky228	Inbred line	REP5	0.47	5.47368
unsterilized	26	B73xMo17	Hybrid	REP1	0.77	9.15789
unsterilized	27	B73xMo17	Hybrid	REP2	0.66	9.675
unsterilized	28	B73xMo17	Hybrid	REP3	0.72	9.05882
unsterilized	29	B73xMo17	Hybrid	REP4	0.69	9.0625
unsterilized	30	B73xMo17	Hybrid	REP5	0.79	9.30435
unsterilized	31	B73xH84	Hybrid	REP1	0.69	9.11111
unsterilized	32	B73xH84	Hybrid	REP2	0.7	9.09091
unsterilized	33	B73xH84	Hybrid	REP3	0.78	10
unsterilized	34	B73xH84	Hybrid	REP4	0.83	9.52174
unsterilized	35	B73xH84	Hybrid	REP5	0.83	11.6
unsterilized	36	B73xR109B	Hybrid	REP1	0.83	9.04167
unsterilized	37	B73xR109B	Hybrid	REP2	0.76	10.75
unsterilized	38	B73xR109B	Hybrid	REP3	0.76	8.93333
unsterilized	39	B73xR109B	Hybrid	REP4	0.72	8.03571
unsterilized	40	B73xR109B	Hybrid	REP5	0.86	9.65217
unsterilized	41	B73xKy228	Hybrid	REP1	0.64	9.3
unsterilized	42	B73xKy228	Hybrid	REP2	0.7	9.63158
unsterilized	43	B73xKy228	Hybrid	REP3	0.76	8.04762
unsterilized	44	B73xKy228	Hybrid	REP4	0.67	9.23077
unsterilized	45	B73xKy228	Hybrid	REP5	0.65	7.90909
unsterilized	46	Mo17xH84	Hybrid	REP1	0.72	10.45
unsterilized	47	Mo17xH84	Hybrid	REP2	0.76	9.86364
unsterilized	48	Mo17xH84	Hybrid	REP3	0.85	10
unsterilized	49	Mo17xH84	Hybrid	REP4	0.92	10.6667
unsterilized	50	Mo17xH84	Hybrid	REP5	0.9	11.3478
sterilized	S1	B73	Inbred line	REP1	0.62	6.57143
sterilized	S2	B73	Inbred line	REP2	0.58	8.28889
sterilized	S3	B73	Inbred line	REP3	0.6	7.45
sterilized	S4	B73	Inbred line	REP4	0.6	8.05556
sterilized	S5	B73	Inbred line	REP5	0.6	7.55556
sterilized	S6	Mo17	Inbred line	REP1	0.62	7.875
sterilized	S7	Mo17	Inbred line	REP2	0.59	7
sterilized	S8	Mo17	Inbred line	REP3	0.72	9
sterilized	S9	Mo17	Inbred line	REP4	0.88	8.7
sterilized	S10	Mo17	Inbred line	REP5	0.88	12.6818
sterilized	S11	H84	Inbred line	REP1	0.57	11.1111
sterilized	S12	H84	Inbred line	REP2	0.55	7.4375
sterilized	S13	H84	Inbred line	REP3	0.68	14.9
sterilized	S14	H84	Inbred line	REP4	0.65	10.2222
sterilized	S15	H84	Inbred line	REP5	0.66	9.75
sterilized	S16	R109B	Inbred line	REP1	0.85	11.7143
sterilized	S17	R109B	Inbred line	REP2	0.91	11.5263
sterilized	S18	R109B	Inbred line	REP3	0.99	10.8667
sterilized	S19	R109B	Inbred line	REP4	0.71	9.22222
sterilized	S20	R109B	Inbred line	REP5	0.85	10.2727
sterilized	S21	Ky228	Inbred line	REP1	0.56	9.2
sterilized	S22	Ky228	Inbred line	REP2	0.57	8.26923
sterilized	S23	Ky228	Inbred line	REP3	0.49	11
sterilized	S24	Ky228	Inbred line	REP4	0.48	8.52381
sterilized	S25	Ky228	Inbred line	REP5	0.49	9.81818
sterilized	S26	B73xMo17	Hybrid	REP1	0.86	15.222
sterilized	S27	B73xMo17	Hybrid	REP2	0.86	14.75
sterilized	S28	B73xMo17	Hybrid	REP3	0.84	13.5
sterilized	S29	B73xMo17	Hybrid	REP4	0.96	15.5
sterilized	S30	B73xMo17	Hybrid	REP5	1.01	14.7059
sterilized	S31	B73xH84	Hybrid	REP1	0.88	14.6842
sterilized	S32	B73xH84	Hybrid	REP2	1.07	16
sterilized	S33	B73xH84	Hybrid	REP3	0.97	13.9375
sterilized	S34	B73xH84	Hybrid	REP4	0.86	13.25
sterilized	S35	B73xH84	Hybrid	REP5	0.77	14.4667
sterilized	S36	B73xR109B	Hybrid	REP1	0.99	15.5882
sterilized	S37	B73xR109B	Hybrid	REP2	1.02	14.8889
sterilized	S38	B73xR109B	Hybrid	REP3	0.96	15.3333
sterilized	S39	B73xR109B	Hybrid	REP4	0.92	14.2143
sterilized	S40	B73xR109B	Hybrid	REP5	0.93	14.2857
sterilized	S41	B73xKy228	Hybrid	REP1	0.83	14.5
sterilized	S42	B73xKy228	Hybrid	REP2	0.81	16.7308
sterilized	S43	B73xKy228	Hybrid	REP3	0.87	15.2917
sterilized	S44	B73xKy228	Hybrid	REP4	0.91	14.7778
sterilized	S45	B73xKy228	Hybrid	REP5	0.73	13.25
sterilized	S46	Mo17xH84	Hybrid	REP1	0.84	18
sterilized	S47	Mo17xH84	Hybrid	REP2	0.81	16.0625
sterilized	S48	Mo17xH84	Hybrid	REP3	1.07	17.4286
sterilized	S49	Mo17xH84	Hybrid	REP4	0.81	17.7778
sterilized	S50	Mo17xH84	Hybrid	REP5	0.94	18.7778
ASV37	R1	B73	Inbred line	REP1	0.61	8.23077
ASV37	R2	B73	Inbred line	REP2	0.59	8.875
ASV37	R3	B73	Inbred line	REP3	0.56	9.2
ASV37	R4	B73	Inbred line	REP4	0.61	9.88889
ASV37	R5	B73	Inbred line	REP5	0.6	9.33333
ASV37	R6	Mo17	Inbred line	REP1	0.61	11
ASV37	R7	Mo17	Inbred line	REP2	0.67	12
ASV37	R8	Mo17	Inbred line	REP3	0.68	11.0556
ASV37	R9	Mo17	Inbred line	REP4	0.68	10.5
ASV37	R10	Mo17	Inbred line	REP5	0.69	12.8235
ASV37	R11	H84	Inbred line	REP1	0.62	12.8571
ASV37	R12	H84	Inbred line	REP2	0.59	14.7619
ASV37	R13	H84	Inbred line	REP3	0.73	12.7273
ASV37	R14	H84	Inbred line	REP4	0.61	13
ASV37	R15	H84	Inbred line	REP5	0.79	12.3913
ASV37	R16	R109B	Inbred line	REP1	0.89	14.7647
ASV37	R17	R109B	Inbred line	REP2	0.93	12.5
ASV37	R18	R109B	Inbred line	REP3	0.82	15
ASV37	R19	R109B	Inbred line	REP4	0.88	15.3333
ASV37	R20	R109B	Inbred line	REP5	0.89	15.2222
ASV37	R21	Ky228	Inbred line	REP1	0.47	8
ASV37	R22	Ky228	Inbred line	REP2	0.54	8
ASV37	R23	Ky228	Inbred line	REP3	0.54	7.64286
ASV37	R24	Ky228	Inbred line	REP4	0.54	7.41176
ASV37	R25	Ky228	Inbred line	REP5	0.45	7.33333
ASV37	R26	B73xMo17	Hybrid	REP1	0.95	18.5333
ASV37	R27	B73xMo17	Hybrid	REP2	0.97	20.5
ASV37	R28	B73xMo17	Hybrid	REP3	0.99	20
ASV37	R29	B73xMo17	Hybrid	REP4	1.02	21.3333
ASV37	R30	B73xMo17	Hybrid	REP5	1.02	20.8421
ASV37	R31	B73xH84	Hybrid	REP1	0.99	24.1176
ASV37	R32	B73xH84	Hybrid	REP2	0.99	24.6
ASV37	R33	B73xH84	Hybrid	REP3	0.94	25.5556
ASV37	R34	B73xH84	Hybrid	REP4	0.92	23.5294
ASV37	R35	B73xH84	Hybrid	REP5	0.89	19.0909
ASV37	R36	B73xR109B	Hybrid	REP1	1.12	19.3333
ASV37	R37	B73xR109B	Hybrid	REP2	1.12	19
ASV37	R38	B73xR109B	Hybrid	REP3	1.19	22.4667
ASV37	R39	B73xR109B	Hybrid	REP4	1.05	20
ASV37	R40	B73xR109B	Hybrid	REP5	1.12	22.5
ASV37	R41	B73xKy228	Hybrid	REP1	0.95	24.375
ASV37	R42	B73xKy228	Hybrid	REP2	0.92	23.6111
ASV37	R43	B73xKy228	Hybrid	REP3	1.04	24
ASV37	R44	B73xKy228	Hybrid	REP4	0.89	25.6667
ASV37	R45	B73xKy228	Hybrid	REP5	0.93	23.4091
ASV37	R46	Mo17xH84	Hybrid	REP1	1.06	25
ASV37	R47	Mo17xH84	Hybrid	REP2	0.91	22.5789
ASV37	R48	Mo17xH84	Hybrid	REP3	1.02	24.3334
ASV37	R49	Mo17xH84	Hybrid	REP4	0.96	25.5636
ASV37	R50	Mo17xH84	Hybrid	REP5	1.07	20.625

## Sheet: Main Fig. 2h
Main Fig. 2h. The midparent heterosis (MPH) of shoot and lateral root performce with and without soil microbiome and Massilia inoculation treatments in nitrogen-poor soil
Treatment	Heterotic combination	shoot dry weight	lateral root density
		%	%
unsterilized	B73xMo17	21.202	55.2388
unsterilized	B73xH84	28.3082	56.0343
unsterilized	B73xR109B	32.5464	39.3724
unsterilized	B73xKy228	34.6457	59.8433
unsterilized	Mo17xH84	22.4189	57.5423
sterilized	B73xMo17	48.2815	61.3227
sterilized	B73xH84	48.9362	58.3897
sterilized	B73xR109B	31.8741	62.3853
sterilized	B73xKy228	48.4794	75.9657
sterilized	Mo17xH84	43.7299	64.817
ASV37	B73xMo17	57.1429	96.6993
ASV37	B73xH84	49.9208	110.116
ASV37	B73xR109B	51.7615	74.5695
ASV37	B73xKy228	71.6878	188.531
ASV37	Mo17xH84	50.5247	91.852

## Sheet: Main Fig. 3a
Main Fig. 3a. Volcano plot revealed changes in diﬀerential metabolic components with Massilia inoculation treatment in nitrogen-poor soil.
Metabolite.ID	log_pvalue	log2.Fold.Change.	VIP_state	VIP	State	Name
HMDB0002124	1.32568	9.96213	VIP >=1	1.28134	Up	Apigenin
3.04_341.04856	1.55451	5.86121	VIP >=1	1.37533	Up
9.243_351.10795	1.75792	5.35436	VIP >=1	1.5189	Up
5.654_313.07452	1.30465	5.24655	VIP >=1	1.22062	Up
8.724_307.11799	2.2586	5.21696	VIP >=1	2.05384	Up
9.356_418.18639	1.56557	5.19365	VIP >=1	1.4027	Up
C10282	1.69283	5.13362	VIP >=1	1.321	Up
9.357_420.20121	4.02279	5.11585	VIP >=1	2.30863	Up
6.959_355.04873	1.30679	4.97859	VIP >=1	1.18194	Up
7.76_307.11734	2.1525	4.88152	VIP >=1	1.62484	Up
7.757_323.11289	2.38272	4.81195	VIP >=1	1.87372	Up
6.054_270.13360	2.71444	4.81039	VIP >=1	1.98148	Up
10.074_375.10547	2.16755	4.71518	VIP >=1	1.75098	Up
9.392_193.04986	2.29601	4.42284	VIP >=1	2.03583	Up
7.588_308.14972	2.60212	4.34983	VIP >=1	1.77323	Up
7.02_406.18581	1.72302	4.12171	VIP >=1	1.21995	Up
6.963_357.06351	2.51306	4.11078	VIP >=1	1.63524	Up
7.587_310.16499	2.64631	4.08797	VIP >=1	1.78332	Up
19.403_637.30532	5.26409	4.08514	VIP >=1	2.7369	Up
10.032_339.06352	3.15811	4.06795	VIP >=1	2.25699	Up
14.122_417.22725	3.88573	4.05321	VIP >=1	2.24187	Up
HMDB0014728	1.38076	3.89239	VIP >=1	1.08779	Up
5.655_357.06443	1.40172	3.82116	VIP >=1	1.1171	Up
HMDB0000068	1.56175	3.80808	VIP >=1	1.33649	Up
HMDB0015503	7.09042	3.69545	VIP >=1	3.32256	Up
6.299_376.18648	5.32351	3.65964	VIP >=1	2.83909	Up
6.926_410.18080	1.53903	3.56116	VIP >=1	1.17995	Up
8.198_370.11362	2.10095	3.5593	VIP >=1	1.76136	Up
C04194	2.67109	3.48649	VIP >=1	2.02233	Up
8.88_375.10545	2.47087	3.47761	VIP >=1	1.91699	Up
C20333	2.52311	3.47591	VIP >=1	2.06249	Up
8.765_293.13811	2.17938	3.39684	VIP >=1	1.89809	Up
7.537_491.11884	6.67935	3.38706	VIP >=1	2.87625	Up
7.354_417.08485	1.82161	3.32615	VIP >=1	1.18312	Up
13.464_399.18031	1.84118	3.25682	VIP >=1	1.43148	Up
7.254_387.07413	1.51668	3.21851	VIP >=1	1.13535	Up
7.534_445.11325	7.1403	3.16766	VIP >=1	2.97429	Up
8.882_291.12224	2.61928	3.06261	VIP >=1	1.88384	Up
4.173_290.14991	4.63236	3.04922	VIP >=1	2.70811	Up
8.6_266.13828	2.58942	3.0266	VIP >=1	1.80698	Up
C01449	4.54943	2.98511	VIP >=1	2.49323	Up
8.437_399.11036	1.60228	2.96775	VIP >=1	1.38304	Up
7.376_384.11898	2.07237	2.95707	VIP >=1	1.72426	Up
7.097_380.17008	2.10201	2.95205	VIP >=1	1.31186	Up
7.936_371.12423	1.9622	2.90572	VIP >=1	1.72823	Up
10.986_323.14847	2.17778	2.90428	VIP >=1	1.46274	Up
0.825_296.06602	1.76033	2.84523	VIP >=1	1.44261	Up
6.509_369.20189	1.64505	2.8155	VIP >=1	1.04667	Up
12.54_373.12868	2.82629	2.8141	VIP >=1	1.86768	Up
C03795	3.30014	2.78478	VIP >=1	2.09033	Up
7.157_436.19614	1.38565	2.77125	VIP >=1	1.02247	Up
11.564_345.24267	1.70727	2.70491	VIP >=1	1.36933	Up
24.701_703.45447	6.06165	2.69979	VIP >=1	2.38978	Up
5.509_334.17614	5.84517	2.65083	VIP >=1	2.55636	Up
8.723_292.19052	2.63888	2.58963	VIP >=1	1.83361	Up
HMDB0003269	6.82051	2.56743	VIP >=1	3.49693	Up
1.218_282.11837	2.86713	2.51501	VIP >=1	1.50175	Up
5.248_253.11843	3.96645	2.48803	VIP >=1	2.37045	Up
5.536_374.12326	1.70356	2.43151	VIP >=1	1.18724	Up
5.665_207.11311	5.17223	2.42694	VIP >=1	2.97575	Up
5.662_207.11311	5.17234	2.42693	VIP >=1	2.97569	Up
5.208_226.11905	5.00449	2.4081	VIP >=1	2.69847	Up
6.733_446.18066	5.89038	2.40762	VIP >=1	2.7274	Up
8.28_516.24361	2.64791	2.40605	VIP >=1	1.78726	Up
11.42_378.26703	1.35221	2.40375	VIP >=1	1.20172	Up
5.229_271.12880	2.25418	2.34396	VIP >=1	1.44808	Up
7.459_371.07988	1.40988	2.30794	VIP >=1	1.45693	Up
3.697_471.16122	4.77147	2.2913	VIP >=1	2.27065	Up
3.931_469.15825	1.71039	2.28154	VIP >=1	1.37345	Up
C20266	1.91676	2.27507	VIP >=1	1.29273	Up
9.017_671.29136	2.21847	2.24192	VIP >=1	1.60671	Up
9.925_505.13433	5.97228	2.22659	VIP >=1	2.45042	Up
9.913_478.06551	4.34794	2.22389	VIP >=1	2.02544	Up
0.897_1061.31749	3.9391	2.2215	VIP >=1	2.08065	Up
5.659_443.10613	3.10395	2.21454	VIP >=1	1.69713	Up
13.46_539.24829	3.35657	2.19414	VIP >=1	1.84089	Up
5.515_481.13198	1.38996	2.19001	VIP >=1	1.22706	Up
2.956_523.17755	6.54254	2.1725	VIP >=1	2.54949	Up
7.926_285.09080	1.69501	2.14809	VIP >=1	1.66956	Up
0.885_881.25556	5.61566	2.14669	VIP >=1	2.57869	Up
8.276_499.21735	3.46583	2.13635	VIP >=1	1.97223	Up
5.676_248.05300	2.44596	2.12854	VIP >=1	1.53533	Up
8.161_455.16761	1.40403	2.12262	VIP >=1	1.34587	Up
0.871_263.01649	3.19721	2.10417	VIP >=1	1.3623	Up
1.087_304.99118	6.14011	2.07536	VIP >=1	2.93331	Up
9.588_291.12233	1.83545	2.07352	VIP >=1	1.38443	Up
6.187_478.15572	4.77502	2.0708	VIP >=1	2.44679	Up
C04385	5.03844	2.01935	VIP >=1	2.25553	Up
C20581	5.62647	2.01222	VIP >=1	2.01233	Up
0.958_499.11493	8.20418	2.00011	VIP >=1	2.78041	Up
0.891_524.19812	3.52987	1.99209	VIP >=1	1.89211	Up
C16398	2.89989	1.98919	VIP >=1	1.41965	Up
5.255_355.10281	2.21202	1.98627	VIP >=1	1.70061	Up
5.546_322.09261	5.51552	1.97771	VIP >=1	2.11672	Up
5.674_443.10613	2.51909	1.97176	VIP >=1	1.46028	Up
C18429	2.82575	1.97086	VIP >=1	1.39016	Up
9.019_695.28822	2.05677	1.96702	VIP >=1	1.49711	Up
9.169_221.04512	4.24422	1.96581	VIP >=1	1.92097	Up
5.56_388.19411	2.57093	1.96317	VIP >=1	1.2171	Up
C21149	6.08898	1.95451	VIP >=1	2.60701	Up
12.751_383.18516	3.7236	1.91374	VIP >=1	1.77989	Up
C12114	3.68973	1.89045	VIP >=1	2.19971	Up
1.865_328.13896	2.31698	1.88693	VIP >=1	1.54863	Up
10.077_607.36890	1.67195	1.87704	VIP >=1	1.44008	Up
8.568_333.07141	4.0688	1.87211	VIP >=1	2.05686	Up
C15497	4.68809	1.87011	VIP >=1	1.92603	Up
HMDB0015200	4.52078	1.84171	VIP >=1	2.19135	Up
6.253_198.11286	3.92153	1.83763	VIP >=1	1.6984	Up
9.706_255.12277	1.88833	1.8339	VIP >=1	1.18402	Up
5.216_379.10007	2.28472	1.82432	VIP >=1	1.52467	Up
6.678_397.22247	2.59991	1.8181	VIP >=1	1.61552	Up
6.678_397.22255	2.59991	1.8181	VIP >=1	1.61552	Up
4.846_484.14493	4.7022	1.81253	VIP >=1	2.25738	Up
C10134	4.02945	1.79395	VIP >=1	1.96285	Up
7.793_295.12855	2.97866	1.75124	VIP >=1	1.74656	Up
0.946_439.07560	4.22935	1.74103	VIP >=1	2.1015	Up
C19009	5.66295	1.73861	VIP >=1	2.80876	Up
0.842_433.09344	7.13698	1.73511	VIP >=1	2.7638	Up
4.646_313.17566	1.49351	1.73376	VIP >=1	1.09415	Up
7.51_454.24378	3.80809	1.73322	VIP >=1	2.06713	Up
0.925_367.10922	6.25394	1.73222	VIP >=1	2.4847	Up
HMDB0000156	5.49291	1.72928	VIP >=1	2.81534	Up
5.112_343.12881	3.53197	1.72574	VIP >=1	1.45366	Up
HMDB0000186	7.26371	1.72023	VIP >=1	2.37325	Up
11.48_291.12510	3.31127	1.71781	VIP >=1	2.66362	Up
1.182_344.13396	2.59982	1.7171	VIP >=1	1.56822	Up
6.311_428.14526	2.25495	1.71246	VIP >=1	1.19263	Up
0.856_381.07930	4.61581	1.70869	VIP >=1	2.16907	Up
4.793_408.14011	3.96275	1.70617	VIP >=1	2.02759	Up
4.881_283.12877	2.43392	1.69404	VIP >=1	1.82445	Up
0.839_449.06699	4.04543	1.69313	VIP >=1	2.40196	Up
C12201	5.72015	1.69096	VIP >=1	2.21025	Up
C20125	6.21796	1.67309	VIP >=1	2.40376	Up
5.649_365.08426	3.24296	1.67038	VIP >=1	1.6733	Up
5.866_325.13935	3.4107	1.66612	VIP >=1	2.223	Up
C04720	4.98511	1.65797	VIP >=1	2.3099	Up
8.479_395.20687	3.18776	1.65425	VIP >=1	1.83411	Up
4.898_500.13986	4.37714	1.6476	VIP >=1	2.34063	Up
1.261_200.09218	4.34989	1.64699	VIP >=1	1.89516	Up
12.959_389.23211	2.00952	1.64614	VIP >=1	1.47683	Up
8.03_334.13907	3.09931	1.64321	VIP >=1	2.01017	Up
11.123_321.21698	1.60009	1.63149	VIP >=1	1.35839	Up
5.165_188.03799	4.21863	1.62114	VIP >=1	1.93151	Up
C21334	2.9496	1.6185	VIP >=1	1.81817	Up
C18900	4.1809	1.61842	VIP >=1	2.15082	Up
11.434_302.10483	2.76363	1.6147	VIP >=1	2.05293	Up
4.874_325.11273	4.63243	1.60071	VIP >=1	2.18196	Up
C07231	5.2751	1.59371	VIP >=1	2.24879	Up
HMDB0000905	2.04937	1.58864	VIP >=1	1.00574	Up
0.857_365.10528	7.05181	1.58681	VIP >=1	2.43433	Up
HMDB0000975	4.66607	1.58084	VIP >=1	1.9867	Up
C01971	6.87378	1.57973	VIP >=1	2.39774	Up
0.892_490.17711	4.69989	1.57103	VIP >=1	2.1481	Up
6.351_503.21231	2.95433	1.57007	VIP >=1	1.80142	Up
1.707_191.08202	3.57263	1.56722	VIP >=1	1.90374	Up
0.893_521.17099	4.47894	1.56697	VIP >=1	2.02084	Up
4.904_283.16513	2.8989	1.56444	VIP >=1	1.66359	Up
2.241_428.17393	1.95492	1.563	VIP >=1	1.44714	Up
8.085_191.03473	7.9271	1.55917	VIP >=1	2.14332	Up
5.507_469.16832	5.2652	1.55247	VIP >=1	2.35702	Up
1.367_387.11394	6.00437	1.53293	VIP >=1	2.19501	Up
C07890	2.13189	1.52839	VIP >=1	1.07502	Up
11.449_255.16138	3.71568	1.52217	VIP >=1	2.65448	Up
7.512_435.19891	3.07949	1.51471	VIP >=1	1.91941	Up
11.5_289.14568	2.74626	1.51414	VIP >=1	2.00576	Up
C11188	4.70203	1.50803	VIP >=1	2.37164	Up
6.123_206.08152	3.754	1.505	VIP >=1	1.92753	Up
5.568_359.16997	4.27376	1.501	VIP >=1	1.72001	Up
C07995	2.98119	1.48861	VIP >=1	1.94373	Up
4.282_138.05525	3.71548	1.47876	VIP >=1	1.64931	Up
8.151_401.12354	2.33259	1.4769	VIP >=1	1.48861	Up
5.71_252.08664	4.73299	1.47687	VIP >=1	2.10727	Up
C03223	7.23651	1.47375	VIP >=1	2.37802	Up
9.061_289.08163	2.01013	1.45712	VIP >=1	1.67358	Up
C18403	3.32856	1.4547	VIP >=1	1.44619	Up
6.665_399.12905	1.40954	1.45368	VIP >=1	1.17407	Up
HMDB0060602	4.54277	1.45292	VIP >=1	1.9095	Up
4.848_563.20806	4.35485	1.45158	VIP >=1	1.86102	Up
11.576_227.12993	1.79838	1.45107	VIP >=1	1.50913	Up
5.842_408.27460	1.8724	1.44513	VIP >=1	1.03239	Up
C17353	2.80428	1.44382	VIP >=1	1.7657	Up
5.907_354.17583	2.12554	1.44353	VIP >=1	1.32032	Up
D04135	1.5424	1.42397	VIP >=1	1.24058	Up
8.716_569.22339	4.57987	1.41846	VIP >=1	1.63634	Up
C16985	2.11339	1.40919	VIP >=1	1.01456	Up
12.955_387.21702	1.80542	1.40852	VIP >=1	1.24217	Up
1.407_208.09709	5.09198	1.40601	VIP >=1	2.01912	Up
C01897	1.65102	1.40341	VIP >=1	1.10241	Up
1.264_276.14417	1.92382	1.39808	VIP >=1	1.38342	Up
5.273_419.09348	8.57865	1.39473	VIP >=1	2.0413	Up
C21474	3.80122	1.3943	VIP >=1	2.20202	Up
3.659_360.09290	3.21055	1.39312	VIP >=1	1.94579	Up
10.42_381.22767	2.72886	1.39074	VIP >=1	1.45163	Up
HMDB0002982	2.72886	1.39074	VIP >=1	1.45163	Up
2.117_406.13493	3.49979	1.38754	VIP >=1	1.91926	Up
C20853	2.68984	1.38354	VIP >=1	1.75499	Up
6.442_563.14803	2.74368	1.38056	VIP >=1	1.4919	Up
5.181_309.10858	1.48374	1.38037	VIP >=1	1.28209	Up
5.737_388.12364	5.51404	1.37577	VIP >=1	2.00474	Up
C15296	3.53039	1.37139	VIP >=1	2.12342	Up
0.891_261.05815	2.82727	1.37067	VIP >=1	1.19455	Up
0.968_337.06192	5.54939	1.36825	VIP >=1	2.25264	Up
11.837_333.20651	2.43473	1.35224	VIP >=1	1.29569	Up
4.843_518.14989	4.62536	1.35013	VIP >=1	1.9554	Up
C15566	5.15028	1.34747	VIP >=1	1.93751	Up
2.57_223.10797	4.54491	1.34662	VIP >=1	1.62412	Up
4.406_241.11842	4.16324	1.34566	VIP >=1	1.83659	Up
0.884_277.03209	2.86812	1.34288	VIP >=1	1.19451	Up
HMDB0038340	1.52877	1.34269	VIP >=1	1.41369	Up
0.889_325.11284	3.30315	1.33675	VIP >=1	1.65787	Up
4.674_345.11541	1.40313	1.33123	VIP >=1	1.09106	Up
C00478	2.46258	1.32793	VIP >=1	1.45093	Up
C01632	2.25407	1.32469	VIP >=1	1.68989	Up
7.897_508.14489	2.70924	1.30112	VIP >=1	1.41999	Up
0.858_377.08471	5.4126	1.30043	VIP >=1	1.91246	Up
7.101_397.18302	5.03992	1.29891	VIP >=1	2.03194	Up
0.859_380.08526	4.17334	1.29148	VIP >=1	1.84357	Up
C05657	1.83034	1.28937	VIP >=1	1.20418	Up
C19793	3.91455	1.28937	VIP >=1	1.30639	Up
5.273_356.09788	7.6601	1.28488	VIP >=1	1.93256	Up
11.5_329.13839	2.59543	1.27888	VIP >=1	1.90848	Up
7.057_239.09149	1.87079	1.27675	VIP >=1	1.19991	Up
5.871_392.18170	2.00136	1.27667	VIP >=1	1.50719	Up
C22090	3.22378	1.27109	VIP >=1	1.14543	Up
C00942	1.40983	1.26815	VIP >=1	1.15127	Up
4.922_308.13376	4.4845	1.26273	VIP >=1	1.58954	Up
C08331	1.33051	1.2589	VIP >=1	1.1959	Up
C21355	3.60818	1.25761	VIP >=1	1.96576	Up
HMDB0000134	5.8718	1.24707	VIP >=1	2.04176	Up
4.562_165.01911	4.40751	1.2425	VIP >=1	1.68704	Up
9.779_722.39552	1.90295	1.23656	VIP >=1	1.88994	Up
C07827	2.3545	1.2268	VIP >=1	1.22402	Up
6.615_378.14453	3.29809	1.22527	VIP >=1	1.80181	Up
C12373	4.42182	1.21858	VIP >=1	1.78718	Up
HMDB0003213	4.22201	1.20852	VIP >=1	1.95195	Up
5.28_177.05502	7.02819	1.20632	VIP >=1	1.81793	Up
HMDB0004812	4.25693	1.20486	VIP >=1	1.87946	Up
4.393_293.11313	2.81591	1.20201	VIP >=1	1.88671	Up
C18523	1.89918	1.19991	VIP >=1	1.27297	Up
6.781_330.10818	1.83573	1.1951	VIP >=1	1.41344	Up
7.445_301.16445	2.79033	1.18394	VIP >=1	1.68487	Up
3.651_207.07672	1.67548	1.17891	VIP >=1	1.34419	Up
8.249_367.21201	2.13696	1.17871	VIP >=1	1.31191	Up
4.999_439.15781	3.0202	1.17754	VIP >=1	1.6612	Up
HMDB0001031	3.49431	1.17594	VIP >=1	1.38246	Up
13.172_417.22752	1.47025	1.17433	VIP >=1	1.16665	Up
5.714_138.05522	5.5992	1.17358	VIP >=1	1.78198	Up
C07487	3.57386	1.17342	VIP >=1	2.18204	Up
HMDB0002285	3.33806	1.1684	VIP >=1	1.35728	Up
6.487_353.13403	2.3722	1.16144	VIP >=1	1.9158	Up
0.906_528.15588	4.30729	1.15036	VIP >=1	1.88717	Up
6.485_323.08707	2.94424	1.14817	VIP >=1	1.72586	Up
HMDB0006344	1.80049	1.14427	VIP >=1	1.35342	Up
D02817	1.80536	1.14104	VIP >=1	1.26256	Up
1.483_235.10792	4.56299	1.13527	VIP >=1	2.30536	Up
5.275_401.15517	5.1049	1.13378	VIP >=1	1.79327	Up
C20485	3.23865	1.1335	VIP >=1	1.3543	Up
8.21_493.17041	1.4377	1.1335	VIP >=1	1.27229	Up
8.063_261.11201	2.76243	1.13323	VIP >=1	1.60781	Up
4.277_463.10159	4.31283	1.13283	VIP >=1	1.51327	Up
1.68_207.07681	2.17259	1.13154	VIP >=1	1.42213	Up
7.189_368.12403	2.99484	1.12995	VIP >=1	2.0525	Up
0.866_371.11868	2.3238	1.12791	VIP >=1	1.33032	Up
9.552_473.23581	1.54672	1.12401	VIP >=1	1.43507	Up
C10937	2.58115	1.12288	VIP >=1	1.42171	Up
5.687_499.17893	3.54189	1.12142	VIP >=1	1.5874	Up
6.059_383.20682	1.84353	1.11552	VIP >=1	1.20237	Up
0.847_219.02680	3.68595	1.11006	VIP >=1	1.55125	Up
0.917_537.10611	3.8195	1.103	VIP >=1	2.27622	Up
C21646	2.34539	1.10089	VIP >=1	1.17535	Up
7.481_405.12914	2.54246	1.09115	VIP >=1	2.13234	Up
5.098_346.14948	5.44626	1.09085	VIP >=1	1.67024	Up
7.51_251.16427	2.90279	1.08898	VIP >=1	1.51959	Up
HMDB0015055	1.87205	1.07931	VIP >=1	1.285	Up
C01674	3.01242	1.07763	VIP >=1	1.51367	Up
7.943_301.10674	5.07167	1.07372	VIP >=1	1.77049	Up
6.312_411.19873	3.51579	1.07341	VIP >=1	1.89156	Up
C01267	2.85667	1.06538	VIP >=1	1.4556	Up
6.582_591.20526	2.75256	1.06056	VIP >=1	1.89383	Up
C21168	4.79275	1.05562	VIP >=1	1.56661	Up
9.558_389.25285	1.66191	1.05552	VIP >=1	1.5465	Up
1.201_213.12369	2.83442	1.0504	VIP >=1	1.28536	Up
C13410	2.43671	1.0476	VIP >=1	2.05895	Up
11.7_371.18279	1.34536	1.04592	VIP >=1	1.27168	Up
1.91_345.07895	1.34019	1.04536	VIP >=1	1.16907	Up
5.274_403.17111	5.02654	1.04372	VIP >=1	1.65593	Up
5.364_391.13492	5.17833	1.04328	VIP >=1	1.77194	Up
8.061_259.09685	2.73262	1.04258	VIP >=1	1.64892	Up
0.895_321.06302	4.05019	1.04156	VIP >=1	2.32057	Up
4.56_333.11570	2.88275	1.04087	VIP >=1	1.44771	Up
C07317	2.86414	1.03714	VIP >=1	1.93644	Up
7.48_449.11922	2.86136	1.03702	VIP >=1	1.93427	Up
7.437_365.19628	1.72292	1.03695	VIP >=1	1.03403	Up
C11195	4.32442	1.03462	VIP >=1	1.78078	Up
8.062_215.10732	2.59327	1.03286	VIP >=1	1.61255	Up
13.458_531.27451	3.20475	1.03282	VIP >=1	1.54577	Up
C18786	4.25414	1.02527	VIP >=1	1.69216	Up
11.809_311.14627	3.98738	1.0192	VIP >=1	1.7047	Up
21.678_403.30582	3.67959	1.01873	VIP >=1	1.65449	Up
5.656_357.15173	3.06093	1.01688	VIP >=1	1.45172	Up
7.864_327.14090	2.71049	1.01489	VIP >=1	1.55359	Up
C04002	3.85915	1.01311	VIP >=1	1.60568	Up
6.086_209.15389	3.26869	1.01171	VIP >=1	1.51345	Up
HMDB0000094	3.25054	1.0071	VIP >=1	1.81498	Up
HMDB0000208	3.25054	1.0071	VIP >=1	1.81498	Up
0.959_431.10362	2.73225	1.00581	VIP >=1	1.57692	Up
0.924_353.03912	2.23816	1.00369	VIP >=1	1.21426	Up
0.927_353.03915	2.13829	1.00326	VIP >=1	1.19051	Up
6.644_425.18082	2.94185	0.994535	VIP >=1	1.41204	Up
HMDB0041857	1.81891	0.993525	VIP >=1	1.20532	Up
11.809_169.12256	4.05411	0.993491	VIP >=1	1.67189	Up
8.063_317.05557	3.00794	0.993342	VIP >=1	1.7638	Up
5.691_469.12216	3.00794	0.99226	VIP >=1	1.30529	Up
C04613	2.39918	0.989242	VIP >=1	1.44529	Up
C19241	1.64797	0.986335	VIP >=1	1.74679	Up
5.818_344.17042	1.82459	0.980021	VIP >=1	1.05069	Up
C15480	3.35274	0.977581	VIP >=1	1.32181	Up
4.4_260.02275	1.65283	0.974207	VIP >=1	1.49082	Up
HMDB0001238	5.14655	0.974039	VIP >=1	1.61169	Up
C10644	2.83653	0.967064	VIP >=1	1.56135	Up
C09673	1.48529	0.966973	VIP >=1	1.01354	Up
15.127_315.15662	4.45676	0.966908	VIP >=1	1.65153	Up
15.126_229.12252	4.66006	0.966288	VIP >=1	1.66711	Up
7.969_441.22253	1.61406	0.961736	VIP >=1	1.05316	Up
HMDB0015232	3.71161	0.960689	VIP >=1	1.73693	Up
6.831_469.17056	3.06112	0.95917	VIP >=1	1.29611	Up
0.891_188.09212	3.2433	0.957219	VIP >=1	1.29672	Up
HMDB0000706	2.2035	0.957178	VIP >=1	1.40673	Up
C00031	4.36563	0.956358	VIP >=1	1.40378	Up
1.215_528.20861	2.49296	0.953267	VIP >=1	1.34907	Up
8.22_525.19394	1.3947	0.943864	VIP >=1	1.26262	Up
6.105_387.09259	2.47899	0.938831	VIP >=1	1.32706	Up
1.489_149.06001	2.72458	0.923782	VIP >=1	1.2012	Up
1.89_205.09746	2.44002	0.918191	VIP >=1	1.55977	Up
0.859_404.10373	1.56123	0.914706	VIP >=1	1.26425	Up
C01218	3.37519	0.912311	VIP >=1	1.13223	Up
C02993	4.11919	0.910328	VIP >=1	1.65542	Up
5.097_327.10792	5.07876	0.907388	VIP >=1	1.54684	Up
C12383	1.82993	0.902398	VIP >=1	1.18046	Up
C05379	3.01454	0.901685	VIP >=1	1.68928	Up
4.947_543.14545	4.08853	0.898567	VIP >=1	1.4486	Up
C07714	1.3595	0.896643	VIP >=1	1.10168	Up
4.336_289.11830	1.30979	0.892638	VIP >=1	1.11528	Up
8.221_481.20502	1.90749	0.886357	VIP >=1	1.63414	Up
9.046_335.22215	2.14836	0.884928	VIP >=1	1.29631	Up
C21044	4.23963	0.879581	VIP >=1	1.62016	Up
6.35_522.12408	1.83018	0.877648	VIP >=1	1.06421	Up
5.416_207.13830	3.36383	0.874218	VIP >=1	1.37901	Up
1.061_396.03494	2.85369	0.873708	VIP >=1	1.39323	Up
11.108_333.20652	1.82929	0.873623	VIP >=1	1.05715	Up
7.812_181.04967	2.11255	0.870312	VIP >=1	1.02096	Up
4.889_169.04985	3.58548	0.870231	VIP >=1	1.38883	Up
C00919	3.20865	0.866012	VIP >=1	1.36393	Up
0.925_555.08718	2.87812	0.85752	VIP >=1	1.8424	Up
9.985_359.12299	1.39929	0.857044	VIP >=1	1.1227	Up
11.69_257.13828	3.13202	0.856656	VIP >=1	1.45873	Up
5.826_370.13956	3.36496	0.856429	VIP >=1	1.67502	Up
6.518_621.21542	3.81781	0.853468	VIP >=1	1.37622	Up
6.45_365.14461	2.53222	0.852075	VIP >=1	1.495	Up
6.975_178.08635	2.15953	0.851317	VIP >=1	1.03441	Up
5.275_411.02472	3.95527	0.845957	VIP >=1	1.52035	Up
16.858_330.33658	3.29108	0.843052	VIP >=1	1.17267	Up
HMDB0005809	2.2131	0.840725	VIP >=1	1.06131	Up
C17254	4.48627	0.836335	VIP >=1	1.2385	Up
1.38_210.07647	1.83142	0.835885	VIP >=1	1.03905	Up
10.877_331.09299	1.49857	0.833037	VIP >=1	1.28201	Up
5.93_700.28177	1.95546	0.81803	VIP >=1	1.4158	Up
C11940	3.68599	0.816703	VIP >=1	1.56762	Up
HMDB0029666	3.10933	0.816442	VIP >=1	1.19029	Up
C01433	6.93155	0.80863	VIP >=1	1.43266	Up
HMDB0000169	5.18661	0.804365	VIP >=1	1.39997	Up
C19137	3.53203	0.802097	VIP >=1	1.26788	Up
C13392	4.26065	0.800983	VIP >=1	1.48535	Up
13.452_459.20153	3.33199	0.799836	VIP >=1	1.304	Up
C05855	1.52381	0.793392	VIP >=1	1.05144	Up
HMDB0032024	3.30743	0.790901	VIP >=1	1.55301	Up
1.7_187.02454	2.66558	0.790851	VIP >=1	1.40025	Up
C14258	4.46801	0.787923	VIP >=1	1.49639	Up
6.437_359.13400	2.85829	0.783521	VIP >=1	1.16416	Up
5.413_421.16258	4.19825	0.783441	VIP >=1	1.37338	Up
12.167_690.40568	1.64355	0.783057	VIP >=1	1.4876	Up
HMDB0000175	2.38469	0.782004	VIP >=1	1.25335	Up
C13758	3.3057	0.781809	VIP >=1	1.23828	Up
4.858_257.10214	4.4581	0.777058	VIP >=1	1.28931	Up
HMDB0032611	3.26954	0.774556	VIP >=1	1.52054	Up
0.925_287.05224	2.4926	0.774405	VIP >=1	1.80547	Up
15.023_241.12250	4.40967	0.774258	VIP >=1	1.47612	Up
8.926_349.20141	1.45155	0.768282	VIP >=1	1.03951	Up
13.565_317.19577	3.15534	0.76824	VIP >=1	1.38466	Up
C14330	4.14135	0.767082	VIP >=1	1.44956	Up
C08395	4.01047	0.766498	VIP >=1	1.46906	Up
2.811_405.07795	4.97775	0.761967	VIP >=1	1.36122	Up
2.297_185.04523	3.94121	0.758275	VIP >=1	1.35381	Up
C04594	1.55012	0.755807	VIP >=1	1.11299	Up
15.259_305.17467	4.08277	0.75529	VIP >=1	1.45593	Up
C14657	3.05264	0.752843	VIP >=1	1.21077	Up
C03929	3.20013	0.752089	VIP >=1	1.49952	Up
7.017_366.20196	2.13015	0.751655	VIP >=1	1.0311	Up
5.815_369.11804	2.82452	0.749483	VIP >=1	1.57266	Up
12.937_323.14636	3.59205	0.748537	VIP >=1	1.41574	Up
6.419_407.09695	2.88513	0.741389	VIP >=1	1.36164	Up
7.034_207.02947	3.41561	0.737728	VIP >=1	1.19621	Up
15.265_227.10692	3.84875	0.73333	VIP >=1	1.43003	Up
1.42_229.15488	4.77443	0.732722	VIP >=1	1.28429	Up
C03411	5.03544	0.732276	VIP >=1	1.37349	Up
11.818_363.21709	2.00248	0.726725	VIP >=1	1.31269	Up
0.899_217.02959	3.14449	0.724141	VIP >=1	1.29836	Up
C14340	3.80014	0.71649	VIP >=1	1.41048	Up
6.251_183.06558	3.63258	0.71637	VIP >=1	1.23128	Up
16.981_286.31044	2.97666	0.71292	VIP >=1	1.07333	Up
3.512_319.09637	2.61093	0.711837	VIP >=1	1.06899	Up
13.101_319.22668	2.78219	0.709106	VIP >=1	1.46829	Up
C04546	2.4762	0.708848	VIP >=1	1.02165	Up
C20351	2.88396	0.708543	VIP >=1	1.44336	Up
0.854_435.04329	4.07622	0.700085	VIP >=1	1.41202	Up
19.319_314.34167	3.26538	0.692811	VIP >=1	1.09264	Up
C18339	2.94635	0.692503	VIP >=1	1.08508	Up
0.936_485.05545	3.34338	0.689255	VIP >=1	1.29466	Up
D01333	3.14178	0.688555	VIP >=1	1.41761	Up
0.854_423.06407	2.67086	0.679289	VIP >=1	1.30558	Up
C14082	3.94828	0.675853	VIP >=1	1.32945	Up
1.272_384.98098	2.35742	0.675782	VIP >=1	2.01767	Up
6.498_243.07613	2.10605	0.67211	VIP >=1	1.16165	Up
C04556	2.5043	0.671486	VIP >=1	1.11396	Up
1.182_245.11331	4.3379	0.659695	VIP >=1	1.23987	Up
6.378_463.15935	2.04939	0.655897	VIP >=1	1.28193	Up
6.577_533.20224	2.34533	0.655183	VIP >=1	1.51681	Up
HMDB0034703	1.79607	0.654796	VIP >=1	1.77085	Up
HMDB0002092	2.18526	0.64957	VIP >=1	1.43762	Up
15.256_273.14855	3.07393	0.649373	VIP >=1	1.27777	Up
HMDB0000118	2.10459	0.648925	VIP >=1	1.40032	Up
5.879_469.16101	1.86963	0.648497	VIP >=1	1.55126	Up
C09076	1.87486	0.648104	VIP >=1	1.26822	Up
17.282_356.35224	2.99759	0.646071	VIP >=1	1.01651	Up
C11434	2.85094	0.642949	VIP >=1	1.11372	Up
5.365_221.04515	5.13514	0.642807	VIP >=1	1.19959	Up
5.953_531.18439	2.0683	0.639988	VIP >=1	1.36977	Up
HMDB0000072	2.13362	0.635644	VIP >=1	1.45949	Up
5.772_191.10693	3.33868	0.632847	VIP >=1	1.19213	Up
5.813_177.05499	2.39977	0.624897	VIP >=1	1.27085	Up
2.32_378.17593	3.59575	0.623811	VIP >=1	1.19021	Up
2.269_171.06546	3.9427	0.622457	VIP >=1	1.24017	Up
C18641	4.20487	0.621056	VIP >=1	1.15532	Up
15.021_631.32418	3.03854	0.621027	VIP >=1	1.26443	Up
5.479_189.12777	3.07685	0.618265	VIP >=1	1.1372	Up
12.943_339.12017	2.55531	0.615498	VIP >=1	1.15018	Up
12.78_355.15384	4.23449	0.614874	VIP >=1	1.21161	Up
7.104_429.17588	1.86745	0.612663	VIP >=1	1.1241	Up
C09633	3.45557	0.609222	VIP >=1	1.21308	Up
HMDB0000459	4.81647	0.605968	VIP >=1	1.22692	Up
C11989	1.50825	0.597495	VIP >=1	1.37171	Up
18.138_359.15018	2.46995	0.59238	VIP >=1	1.95041	Up
C03416	1.69019	0.589553	VIP >=1	1.00875	Up
C19095	3.70044	0.589446	VIP >=1	1.16192	Up
0.887_405.04337	6.4014	0.585348	VIP >=1	1.23849	Up
5.566_367.10283	2.19287	0.584685	VIP >=1	1.34604	Up
12.774_369.18829	4.0776	0.581435	VIP >=1	1.19142	Up
HMDB0000958	2.02648	0.580116	VIP >=1	1.34268	Up
10.139_237.12334	1.38649	0.57194	VIP >=1	1.2272	Up
HMDB0035698	2.46192	0.565577	VIP >=1	1.90424	Up
15.022_327.15665	3.73328	0.564713	VIP >=1	1.20656	Up
C09917	3.60965	0.563175	VIP >=1	1.19662	Up
5.58_281.13881	2.94052	0.560438	VIP >=1	1.13499	Up
2.968_277.11829	3.97852	0.557997	VIP >=1	2.33977	Up
0.837_164.07433	2.14993	0.557966	VIP >=1	1.22812	Up
8.253_198.11325	2.1328	0.557898	VIP >=1	1.83206	Up
8.655_329.15640	1.36389	0.554989	VIP >=1	1.10739	Up
6.42_449.10386	3.42317	0.552605	VIP >=1	1.09516	Up
7.036_435.16466	2.40141	0.551154	VIP >=1	1.60863	Up
HMDB0001894	3.29575	0.545026	VIP >=1	1.07807	Up
8.39_167.03478	2.85766	0.542436	VIP >=1	1.06765	Up
5.115_377.14178	2.21027	0.541118	VIP >=1	1.10797	Up
9.872_439.06705	2.21582	0.53951	VIP >=1	1.79317	Up
6.611_339.13361	1.65421	0.53693	VIP >=1	1.12386	Up
1.641_321.10803	2.54301	0.534902	VIP >=1	1.57743	Up
14.763_322.20116	3.53734	0.527733	VIP >=1	1.15366	Up
12.921_413.25092	1.49746	0.527009	VIP >=1	1.18715	Up
14.764_273.14853	3.39035	0.525319	VIP >=1	1.13791	Up
HMDB0014988	2.10835	0.52231	VIP >=1	1.02329	Up
D01619	4.49171	0.518758	VIP >=1	1.17383	Up
HMDB0000210	1.56309	0.515911	VIP >=1	1.03238	Up
C16932	2.21049	0.510593	VIP >=1	1.04686	Up
7.255_577.15571	2.46071	0.507108	VIP >=1	1.40755	Up
12.735_383.11227	3.93894	0.506649	VIP >=1	1.11136	Up
5.783_179.07068	3.85596	0.502664	VIP >=1	1.00613	Up
5.316_383.06124	2.09575	0.49944	VIP >=1	1.65098	Up
15.027_350.23249	3.59138	0.497347	VIP >=1	1.11825	Up
HMDB0015072	1.96645	0.495682	VIP >=1	1.13851	Up
C10744	2.84964	0.49372	VIP >=1	1.07286	Up
C19312	2.94524	0.491794	VIP >=1	1.09851	Up
0.903_527.15118	5.42624	0.488344	VIP >=1	1.12812	Up
9.579_349.20140	1.88171	0.486664	VIP >=1	1.15963	Up
16.679_355.18799	2.45934	0.485958	VIP >=1	1.02725	Up
1.58_168.10234	1.38946	0.484281	VIP >=1	1.07376	Up
HMDB0015240	5.80642	0.482	VIP >=1	1.11516	Up
14.811_327.15655	3.34573	0.469492	VIP >=1	1.07343	Up
7.037_663.19019	2.18846	0.462885	VIP >=1	1.46676	Up
11.181_317.15922	1.41484	0.45821	VIP >=1	1.19896	Up
6.61_337.11874	1.42147	0.456265	VIP >=1	1.00691	Up
C15579	2.29463	0.45104	VIP >=1	1.39254	Up
C09337	2.84567	0.434792	VIP >=1	1.07681	Up
C04709	2.31738	0.430739	VIP >=1	1.63363	Up
9.291_381.22760	2.18924	0.425527	VIP >=1	1.16045	Up
C17476	1.59263	0.420071	VIP >=1	1.3099	Up
4.979_207.07713	2.05371	0.39815	VIP >=1	1.44082	Up
HMDB0000763	2.03846	0.393337	VIP >=1	1.46134	Up
0.966_431.13998	1.67785	0.389137	VIP >=1	1.23011	Up
6.788_727.24579	1.67151	0.38147	VIP >=1	1.3124	Up
D01351	1.77064	0.35606	VIP >=1	1.48903	Up
1.221_320.12405	2.52934	0.35296	VIP >=1	1.7183	Up
3.161_461.12927	1.63413	0.352617	VIP >=1	1.45133	Up
8.977_365.10986	2.29163	0.352325	VIP >=1	1.86438	Up
7.425_763.38737	2.34188	0.345189	VIP >=1	1.58199	Up
2.662_431.11874	1.58281	0.337031	VIP >=1	1.14071	Up
1.361_249.08712	3.06729	0.328302	VIP >=1	1.78055	Up
6.788_373.22192	1.42833	0.326562	VIP >=1	1.1608	Up
HMDB0030803	1.84652	0.299496	VIP >=1	1.23857	Up
HMDB0001517	2.31886	0.295573	VIP >=1	1.68245	Up
5.569_603.17047	1.47215	0.281717	VIP >=1	1.2252	Up
2.185_263.10273	2.49177	0.269165	VIP >=1	1.62854	Up
0.75_402.91599	0.116213	-0.048125	VIP <1	0.12053	Non-significant
0.751_426.90096	0.336774	0.170673	VIP <1	0.295174	Non-significant
0.754_330.93102	0.250716	0.128593	VIP <1	0.223323	Non-significant
0.779_244.99802	0.101676	0.0978744	VIP <1	0.0526044	Non-significant
0.817_236.07982	1.10011	0.432357	VIP <1	0.822824	Non-significant
0.829_265.02320	0.950046	-0.254099	VIP <1	0.702441	Non-significant
0.844_401.06958	1.41229	0.740907	VIP <1	0.932234	Non-significant
0.844_435.05778	0.488657	0.565154	VIP <1	0.455299	Non-significant
0.847_437.07321	0.248389	-0.253324	VIP <1	0.217248	Non-significant
0.848_488.98154	1.18319	0.444578	VIP <1	0.790265	Non-significant
0.856_242.05121	0.155597	0.231534	VIP <1	0.144129	Non-significant
0.861_277.08944	0.704611	0.193551	VIP <1	0.468325	Non-significant
0.862_315.09243	1.1537	0.547364	VIP <1	0.85569	Non-significant
0.864_351.06869	1.56822	0.908284	VIP <1	0.938781	Non-significant
0.866_323.07416	1.60161	0.0537869	VIP <1	0.882474	Non-significant
0.876_335.07425	0.378336	0.11104	VIP <1	0.31899	Non-significant
0.879_321.11560	0.0714699	-0.369086	VIP <1	0.116925	Non-significant
0.879_427.10590	1.41287	0.692093	VIP <1	0.891173	Non-significant
0.881_113.02444	1.40545	0.262215	VIP <1	0.760525	Non-significant
0.881_148.06072	0.0198016	0.0955977	VIP <1	0.0981867	Non-significant
0.881_305.08433	0.448752	0.294453	VIP <1	0.373319	Non-significant
0.881_689.21105	0.0437348	-0.821221	VIP <1	0.0443383	Non-significant
0.883_187.10810	0.697846	0.180899	VIP <1	0.333108	Non-significant
0.883_211.10021	0.371919	-0.0780852	VIP <1	0.406915	Non-significant
0.883_256.08170	1.26943	0.308419	VIP <1	0.624518	Non-significant
0.884_191.10312	0.999293	-0.288893	VIP <1	0.621995	Non-significant
0.884_429.13688	1.92323	0.59059	VIP <1	0.998406	Non-significant
0.884_445.11091	1.58775	0.630092	VIP <1	0.978342	Non-significant
0.885_429.11595	1.44578	0.699699	VIP <1	0.904776	Non-significant
0.886_867.23855	0.304817	0.0200512	VIP <1	0.265444	Non-significant
0.888_144.10220	0.898655	0.365336	VIP <1	0.724088	Non-significant
0.888_175.10811	0.47613	-0.0860086	VIP <1	0.334634	Non-significant
0.89_250.10768	1.70918	0.144958	VIP <1	0.732261	Non-significant
0.891_192.15986	0.618105	-0.370468	VIP <1	0.485479	Non-significant
0.891_337.07686	1.24627	0.661834	VIP <1	0.729767	Non-significant
0.892_475.17722	1.23693	0.104852	VIP <1	0.67766	Non-significant
0.893_158.15431	2.57124	-0.482813	VIP <1	0.991291	Non-significant
0.893_204.12339	0.275092	0.00529033	VIP <1	0.173311	Non-significant
0.894_261.18096	0.206845	-0.51997	VIP <1	0.24599	Non-significant
0.897_300.12638	3.88562	0.38837	VIP <1	0.998499	Non-significant
0.899_227.13926	0.797663	1.17462	VIP <1	0.628079	Non-significant
0.918_282.01353	0.0680599	-0.389027	VIP <1	0.105335	Non-significant
0.92_208.04193	0.804679	0.490965	VIP <1	0.518295	Non-significant
0.926_132.10224	0.677492	-0.162597	VIP <1	0.384043	Non-significant
0.926_393.03416	0.0948128	-0.207706	VIP <1	0.186792	Non-significant
0.929_377.05661	0.81216	0.0282757	VIP <1	0.771084	Non-significant
0.931_182.05822	0.297412	-0.512267	VIP <1	0.438601	Non-significant
0.932_497.04914	1.92917	0.255837	VIP >=1	1.22514	Non-significant
0.933_404.99750	2.68913	0.332529	VIP <1	0.84925	Non-significant
1.135_173.04531	1.21169	0.515179	VIP <1	0.810398	Non-significant
1.169_424.18150	1.53197	0.58541	VIP <1	0.822843	Non-significant
1.169_503.16080	0.0959622	-0.876231	VIP <1	0.242697	Non-significant
1.172_229.15480	2.33754	0.314023	VIP <1	0.732301	Non-significant
1.172_665.21448	0.228776	-0.914659	VIP <1	0.447404	Non-significant
1.175_372.10443	1.2158	-0.452741	VIP <1	0.815174	Non-significant
1.175_377.11978	0.377844	-0.346427	VIP <1	0.356055	Non-significant
1.176_162.07641	1.32738	0.244329	VIP <1	0.572106	Non-significant
1.176_234.17018	0.597695	0.13853	VIP <1	0.595949	Non-significant
1.176_333.09351	1.54009	-0.627679	VIP <1	0.875279	Non-significant
1.177_365.07212	0.325575	0.300092	VIP <1	0.354786	Non-significant
1.179_187.10809	0.188504	-0.11818	VIP <1	0.152604	Non-significant
1.179_189.12374	0.6575	-0.183421	VIP <1	0.358002	Non-significant
1.181_360.12887	1.30935	-0.576203	VIP <1	0.721295	Non-significant
1.183_187.10806	0.188504	-0.11818	VIP <1	0.152604	Non-significant
1.183_211.07174	1.5702	0.364852	VIP <1	0.667692	Non-significant
1.183_244.12930	0.0940191	0.00674862	VIP <1	0.032331	Non-significant
1.184_212.09208	0.738786	0.573385	VIP <1	0.900696	Non-significant
1.186_210.07686	0.478836	0.225281	VIP <1	0.621069	Non-significant
1.189_436.08460	0.3413	0.101891	VIP <1	0.265635	Non-significant
1.199_447.16276	0.178305	0.279241	VIP <1	0.199487	Non-significant
1.203_429.15039	0.257975	0.0483436	VIP <1	0.200339	Non-significant
1.206_239.05857	1.62655	-0.537548	VIP <1	0.894211	Non-significant
1.206_269.10136	0.685054	0.29707	VIP <1	0.652256	Non-significant
1.214_316.10256	0.950283	-0.340055	VIP <1	0.567179	Non-significant
1.222_369.12918	0.50174	0.356957	VIP <1	0.394485	Non-significant
1.224_132.10213	0.0825663	-0.415261	VIP <1	0.18482	Non-significant
1.224_511.17878	1.04963	-1.16643	VIP <1	0.932711	Non-significant
1.228_214.15543	1.66367	-0.478251	VIP <1	0.744792	Non-significant
1.234_269.16096	0.117364	-0.0660366	VIP <1	0.123353	Non-significant
1.235_441.11391	1.2681	-0.770841	VIP <1	0.891253	Non-significant
1.236_484.21774	0.451571	-0.0832026	VIP <1	0.246699	Non-significant
1.241_188.12843	0.0704624	0.282108	VIP <1	0.104112	Non-significant
1.245_183.02975	1.32299	-1.10806	VIP <1	0.79899	Non-significant
1.245_385.08920	0.566668	0.270009	VIP <1	0.255412	Non-significant
1.246_392.19125	0.0851802	0.0257735	VIP <1	0.090247	Non-significant
1.247_295.07883	1.1888	0.839722	VIP <1	0.831945	Non-significant
1.251_298.11462	0.724689	-0.230087	VIP <1	0.632991	Non-significant
1.253_478.22827	0.384753	-0.1046	VIP <1	0.25174	Non-significant
1.254_449.11417	1.61448	-0.848748	VIP <1	0.879636	Non-significant
1.262_412.97076	0.601953	3.29817	VIP <1	0.672017	Non-significant
1.265_186.07646	1.3474	0.204729	VIP <1	0.507111	Non-significant
1.278_133.05058	1.46502	-0.519642	VIP <1	0.810206	Non-significant
1.292_371.02185	0.806081	1.20601	VIP <1	0.568135	Non-significant
1.293_219.13427	0.0712994	-0.0463264	VIP <1	0.0611725	Non-significant
1.3_278.12473	0.306462	0.24629	VIP <1	0.37231	Non-significant
1.302_180.10233	1.15009	-2.35951	VIP <1	0.858505	Non-significant
1.304_193.09757	0.0493735	-0.121981	VIP <1	0.00077833	Non-significant
1.319_182.11796	0.873116	-3.90341	VIP <1	0.849286	Non-significant
1.321_146.01186	0.34171	0.0508196	VIP <1	0.248595	Non-significant
1.323_191.05590	0.58681	0.30144	VIP <1	0.467414	Non-significant
1.351_250.10748	1.64524	-1.46587	VIP <1	0.887917	Non-significant
1.366_312.15536	0.654483	2.05348	VIP <1	0.553482	Non-significant
1.378_189.06615	1.0232	-0.847982	VIP <1	0.680056	Non-significant
1.428_217.11864	0.470514	-0.743501	VIP <1	0.4433	Non-significant
1.429_514.11688	0.937377	0.551258	VIP <1	0.612772	Non-significant
1.44_391.12392	0.494372	0.39868	VIP <1	0.364097	Non-significant
1.441_441.11420	0.504426	-0.067876	VIP <1	0.536353	Non-significant
1.448_439.09882	0.51066	-0.0788028	VIP <1	0.560622	Non-significant
1.45_282.06131	0.259915	0.135709	VIP <1	0.197777	Non-significant
1.477_205.03498	0.683902	0.0745405	VIP <1	0.517954	Non-significant
1.49_369.11551	0.0305969	-0.00927952	VIP <1	0.0645271	Non-significant
1.502_133.06518	0.79939	0.694376	VIP <1	0.610963	Non-significant
1.536_190.14405	0.410908	0.0898837	VIP <1	0.312023	Non-significant
1.614_201.12378	0.705947	-0.392592	VIP <1	0.559236	Non-significant
1.616_312.07191	0.0554343	-0.135068	VIP <1	0.0322013	Non-significant
1.623_198.11288	0.00418856	1.83793	VIP <1	0.00584143	Non-significant
1.626_436.14509	0.181395	0.419447	VIP <1	0.22237	Non-significant
1.636_311.13409	0.129458	-0.185281	VIP <1	0.0742709	Non-significant
1.652_270.08214	0.320075	1.38632	VIP <1	0.31233	Non-significant
1.655_215.13928	1.26152	-0.378453	VIP <1	0.624483	Non-significant
1.666_391.06984	0.886561	0.344943	VIP <1	0.5756	Non-significant
1.717_194.08178	1.0685	0.632143	VIP >=1	1.10508	Non-significant
1.722_162.05523	0.299357	-0.90336	VIP <1	0.397173	Non-significant
1.722_217.15494	2.49005	-0.574589	VIP <1	0.926765	Non-significant
1.733_215.13969	2.12674	-0.667852	VIP <1	0.919057	Non-significant
1.746_261.08711	0.39376	0.112999	VIP <1	0.42309	Non-significant
1.768_283.09243	0.488956	-0.375776	VIP <1	0.41646	Non-significant
1.774_408.18643	2.74102	0.547141	VIP <1	0.970343	Non-significant
1.793_353.10836	0.00471368	0.14338	VIP <1	0.0213171	Non-significant
1.801_287.08784	2.59613	-0.340974	VIP <1	0.818745	Non-significant
1.806_331.09967	0.246225	0.23351	VIP <1	0.268628	Non-significant
1.88_368.09760	0.368279	-0.700185	VIP <1	0.406401	Non-significant
1.882_277.09225	0.477059	1.01271	VIP <1	0.648144	Non-significant
1.885_197.09242	1.11446	1.02576	VIP <1	0.857385	Non-significant
1.909_256.11808	1.098	-0.701538	VIP <1	0.840419	Non-significant
1.916_488.17653	0.38135	-0.07656	VIP <1	0.37925	Non-significant
1.947_198.07649	0.377135	0.302001	VIP <1	0.362411	Non-significant
1.956_240.08682	0.430845	-0.349535	VIP <1	0.359671	Non-significant
1.969_243.08681	0.806274	-0.335638	VIP <1	0.434799	Non-significant
10.001_537.19623	0.00404555	0.37443	VIP <1	0.00816822	Non-significant
10.007_349.20139	0.097045	-0.142627	VIP <1	0.0380707	Non-significant
10.01_406.22211	0.393202	-0.948974	VIP <1	0.596584	Non-significant
10.015_393.15475	1.2156	-5.18105	VIP >=1	1.12682	Non-significant
10.017_243.10150	0.281274	-0.190738	VIP <1	0.183706	Non-significant
10.027_332.18570	0.290355	-0.394599	VIP <1	0.242695	Non-significant
10.039_315.19515	0.1087	0.0464619	VIP <1	0.169577	Non-significant
10.046_454.15311	0.190691	-0.587092	VIP <1	0.172566	Non-significant
10.048_301.20142	0.144638	-0.497468	VIP <1	0.227362	Non-significant
10.063_378.22726	1.01616	0.896708	VIP <1	0.755914	Non-significant
10.076_317.17399	0.202729	1.33156	VIP <1	0.251253	Non-significant
10.116_243.07646	1.06789	0.34345	VIP <1	0.975682	Non-significant
10.121_433.18597	0.915147	1.05375	VIP <1	0.855317	Non-significant
10.156_192.10219	0.788814	1.18747	VIP >=1	1.01193	Non-significant
10.162_378.09537	1.70311	-0.343802	VIP <1	0.616407	Non-significant
10.164_403.13909	0.454729	-1.49478	VIP <1	0.617188	Non-significant
10.167_387.14386	0.152306	-1.59532	VIP <1	0.196377	Non-significant
10.168_217.12239	0.572791	-0.133076	VIP <1	0.26363	Non-significant
10.173_519.18639	1.63408	-0.186071	VIP <1	0.564502	Non-significant
10.185_521.20197	1.70172	-0.203498	VIP <1	0.574603	Non-significant
10.202_659.35368	0.770205	-0.219869	VIP <1	0.563406	Non-significant
10.203_669.38240	0.829908	-0.282367	VIP <1	0.597703	Non-significant
10.208_647.37402	0.758714	-0.225354	VIP <1	0.562118	Non-significant
10.209_485.18071	1.10637	-0.428323	VIP <1	0.597198	Non-significant
10.209_543.18451	0.371995	-0.0783679	VIP <1	0.243739	Non-significant
10.213_389.08646	0.0392523	0.00913836	VIP <1	0.0321516	Non-significant
10.222_293.13820	1.29144	0.921623	VIP <1	0.740019	Non-significant
10.254_283.19031	0.303325	-0.358642	VIP <1	0.318117	Non-significant
10.258_549.32642	0.24823	-1.01359	VIP <1	0.367295	Non-significant
10.284_516.25921	0.0743345	1.39919	VIP <1	0.0421804	Non-significant
10.285_545.23833	0.679911	1.3055	VIP <1	0.760139	Non-significant
10.331_251.13902	2.20396	-0.342909	VIP <1	0.704205	Non-significant
10.331_275.13000	0.466179	-0.147975	VIP <1	0.252897	Non-significant
10.334_361.20063	0.227452	-0.721552	VIP <1	0.262284	Non-significant
10.335_307.15369	0.233473	-0.169411	VIP <1	0.155878	Non-significant
10.336_249.14903	0.503821	-0.0629787	VIP <1	0.656661	Non-significant
10.34_251.16412	0.58771	0.0230698	VIP <1	0.698965	Non-significant
10.389_560.34259	0.362281	0.0755203	VIP <1	0.472395	Non-significant
10.398_300.08643	0.743954	-3.31446	VIP <1	0.948732	Non-significant
10.399_261.18485	0.601316	0.227538	VIP <1	0.609605	Non-significant
10.406_349.20140	0.0914142	-0.0379569	VIP <1	0.10651	Non-significant
10.412_315.19543	0.501634	0.199478	VIP <1	0.483336	Non-significant
10.413_332.05869	1.21968	-1.45022	VIP <1	0.752047	Non-significant
10.419_399.10787	0.540142	-0.0882821	VIP <1	0.642921	Non-significant
10.424_351.08615	0.498508	0.0700367	VIP <1	0.610494	Non-significant
10.43_366.22720	0.42249	0.784249	VIP <1	0.381161	Non-significant
10.436_331.19013	0.4965	0.885068	VIP <1	0.47235	Non-significant
10.438_483.25894	1.02493	-0.660486	VIP <1	0.674935	Non-significant
10.438_499.16324	0.0557427	-0.774586	VIP <1	0.0421116	Non-significant
10.441_461.25097	0.661976	-0.498569	VIP <1	0.496945	Non-significant
10.443_439.26898	0.988449	-0.622	VIP <1	0.645469	Non-significant
10.467_365.20670	1.60222	-0.534586	VIP <1	0.658695	Non-significant
10.469_403.06638	4.5375	-0.383342	VIP <1	0.934678	Non-significant
10.502_329.21060	0.798937	-2.18299	VIP <1	0.75634	Non-significant
10.507_247.16907	0.613543	1.06257	VIP <1	0.625184	Non-significant
10.516_375.10745	0.688451	-3.14723	VIP <1	0.598251	Non-significant
10.537_542.30931	0.517507	-0.226852	VIP <1	0.37266	Non-significant
10.557_489.21182	0.697119	-0.187163	VIP <1	0.535805	Non-significant
10.563_311.08948	1.24859	0.46427	VIP <1	0.904315	Non-significant
10.564_245.11722	1.25883	0.423253	VIP <1	0.888099	Non-significant
10.585_233.11719	0.0660152	0.0132228	VIP <1	0.0232413	Non-significant
10.628_414.21008	1.10944	-1.28373	VIP <1	0.944516	Non-significant
10.628_441.12915	0.441941	-0.829546	VIP <1	0.421771	Non-significant
10.63_387.19124	1.00607	-0.953519	VIP <1	0.862362	Non-significant
10.644_569.22308	1.34757	-0.280044	VIP <1	0.530218	Non-significant
10.646_573.23340	0.420106	1.15709	VIP <1	0.529904	Non-significant
10.646_764.40578	0.66389	0.498176	VIP <1	0.818592	Non-significant
10.651_529.24356	0.409076	1.23692	VIP <1	0.544778	Non-significant
10.663_319.22641	0.0419682	-0.441242	VIP <1	0.0165877	Non-significant
10.673_317.17447	1.89196	-0.652412	VIP <1	0.808042	Non-significant
10.685_335.22218	0.324008	0.0979951	VIP <1	0.283556	Non-significant
10.687_202.21671	1.38972	-0.37408	VIP <1	0.655833	Non-significant
10.696_297.17014	0.767035	-0.293516	VIP <1	0.585933	Non-significant
10.701_329.23262	0.888058	-1.29299	VIP <1	0.857439	Non-significant
10.702_353.15913	0.00969533	-0.102768	VIP <1	0.00030113	Non-significant
10.703_398.21692	0.00862645	-0.082986	VIP <1	0.0159855	Non-significant
10.706_353.22946	0.925539	-1.45691	VIP <1	0.882637	Non-significant
10.717_349.20148	0.202912	-0.567309	VIP <1	0.204576	Non-significant
10.723_480.08116	0.49084	-0.312783	VIP <1	0.508989	Non-significant
10.727_456.26984	0.98586	-0.327006	VIP <1	0.474333	Non-significant
10.731_173.11809	2.15569	-0.392974	VIP <1	0.794921	Non-significant
10.786_551.21185	0.216119	-0.0358631	VIP <1	0.107285	Non-significant
10.803_549.19611	0.477915	0.0929545	VIP <1	0.228902	Non-significant
10.812_379.21198	1.21578	0.574189	VIP <1	0.819263	Non-significant
10.826_431.17032	0.833267	1.16148	VIP <1	0.929853	Non-significant
10.827_499.15730	0.79435	1.16852	VIP <1	0.934221	Non-significant
10.832_449.27443	0.610265	0.361789	VIP <1	0.529201	Non-significant
10.84_421.14918	0.686772	-3.09794	VIP <1	0.606593	Non-significant
10.84_513.13849	0.0837829	-0.0729844	VIP <1	0.0405253	Non-significant
10.842_287.14035	0.610578	-0.12538	VIP <1	0.437389	Non-significant
10.846_307.15677	0.306997	5.64152	VIP <1	0.371988	Non-significant
10.848_229.12238	0.532285	-0.216828	VIP <1	0.381369	Non-significant
10.848_247.13280	0.434082	-0.177432	VIP <1	0.314721	Non-significant
10.85_275.12759	0.375612	-0.163006	VIP <1	0.281018	Non-significant
10.851_321.24209	0.091111	0.142996	VIP <1	0.107726	Non-significant
10.864_285.12547	0.371253	-0.081869	VIP <1	0.191168	Non-significant
10.865_313.20146	0.742018	-1.30808	VIP <1	0.749884	Non-significant
10.88_336.18378	0.281955	3.35247	VIP <1	0.312356	Non-significant
10.902_315.12010	0.0381134	-0.0617217	VIP <1	0.00329066	Non-significant
10.921_385.13106	0.348623	-0.793846	VIP <1	0.479164	Non-significant
10.926_213.09131	0.0321857	-0.0259022	VIP <1	0.0148694	Non-significant
10.926_249.11223	2.11668	-0.480332	VIP <1	0.760978	Non-significant
10.932_444.23798	0.199461	1.32408	VIP <1	0.382008	Non-significant
10.936_479.26407	0.175861	0.145717	VIP <1	0.250552	Non-significant
10.967_460.19977	1.01451	0.336824	VIP <1	0.450173	Non-significant
10.972_345.13059	0.695891	0.469057	VIP <1	0.466345	Non-significant
10.999_445.18594	4.45118	-0.436729	VIP <1	0.971858	Non-significant
11.034_249.14845	0.980996	0.211384	VIP <1	0.849302	Non-significant
11.037_401.21735	1.60735	-0.731911	VIP <1	0.961152	Non-significant
11.038_329.17520	0.153809	-0.0270747	VIP <1	0.13667	Non-significant
11.043_331.19007	0.413914	-0.158442	VIP <1	0.305086	Non-significant
11.053_692.38511	0.821379	0.947158	VIP <1	0.747951	Non-significant
11.062_376.24797	0.561056	0.0723732	VIP <1	0.609722	Non-significant
11.069_443.16943	0.27506	-0.174941	VIP <1	0.239817	Non-significant
11.07_319.22640	1.03065	-0.123229	VIP <1	0.592232	Non-significant
11.1_349.20140	0.421171	0.951782	VIP <1	0.397669	Non-significant
11.112_361.20145	0.643716	-0.961346	VIP <1	0.640952	Non-significant
11.154_317.17523	0.238158	1.90787	VIP <1	0.323538	Non-significant
11.162_367.13675	1.54749	-0.174206	VIP <1	0.458014	Non-significant
11.166_335.22217	0.839848	-0.951572	VIP <1	0.60563	Non-significant
11.198_604.36965	0.0235219	-0.0355555	VIP <1	0.0103547	Non-significant
11.209_440.26447	1.2553	-4.04627	VIP >=1	1.39737	Non-significant
11.21_457.25460	1.22743	-3.67362	VIP >=1	1.3601	Non-significant
11.237_374.15966	1.25548	-1.95719	VIP <1	0.801198	Non-significant
11.244_329.13554	1.0533	0.190901	VIP <1	0.61554	Non-significant
11.247_481.15281	0.0301294	0.811178	VIP <1	0.0380908	Non-significant
11.254_429.19013	0.976432	1.29733	VIP <1	0.800053	Non-significant
11.265_377.22922	0.535555	-1.09543	VIP <1	0.583736	Non-significant
11.287_501.17551	3.72224	-0.336727	VIP <1	0.805313	Non-significant
11.29_593.22064	4.6788	-0.402145	VIP <1	0.938718	Non-significant
11.311_315.15905	0.418254	-0.149058	VIP <1	0.290722	Non-significant
11.318_224.12790	0.147662	-0.104114	VIP <1	0.243974	Non-significant
11.328_337.16501	1.98127	-0.501303	VIP <1	0.763543	Non-significant
11.351_335.22215	0.126881	0.185707	VIP <1	0.108569	Non-significant
11.357_405.21231	3.13533	-0.562333	VIP <1	0.966932	Non-significant
11.367_469.22128	6.02325	-0.367775	VIP <1	0.963614	Non-significant
11.39_564.25964	0.794164	-1.01405	VIP <1	0.905147	Non-significant
11.406_378.26340	0.549217	-0.325373	VIP <1	0.718026	Non-significant
11.417_301.04740	2.01692	-0.246653	VIP <1	0.600321	Non-significant
11.429_343.09302	0.237974	0.0464091	VIP <1	0.467338	Non-significant
11.434_253.14401	2.85983	-0.386027	VIP <1	0.939694	Non-significant
11.435_209.15438	2.82398	-0.381201	VIP <1	0.940604	Non-significant
11.458_523.28992	0.0370957	2.84479	VIP <1	0.211061	Non-significant
11.518_376.17490	0.170989	0.146024	VIP <1	0.1032	Non-significant
11.527_332.19415	0.583309	0.753196	VIP <1	0.556335	Non-significant
11.537_216.09970	1.25049	-0.830938	VIP >=1	1.22746	Non-significant
11.542_331.19083	0.338872	0.609297	VIP <1	0.341985	Non-significant
11.559_345.23950	0.949411	-1.13807	VIP <1	0.885779	Non-significant
11.559_377.19559	0.708936	-1.37078	VIP <1	0.597118	Non-significant
11.56_305.24721	1.01209	-1.24851	VIP >=1	1.06173	Non-significant
11.564_667.48968	0.346621	-0.927736	VIP <1	0.387876	Non-significant
11.575_309.13064	0.445563	0.169777	VIP <1	0.609643	Non-significant
11.577_256.19129	0.637124	-0.114053	VIP <1	0.445573	Non-significant
11.578_240.19597	1.14282	-0.322246	VIP >=1	1.02382	Non-significant
11.615_336.18024	0.775583	-0.27564	VIP <1	0.753903	Non-significant
11.619_354.26382	0.445143	0.257365	VIP <1	0.46084	Non-significant
11.623_297.17178	0.765156	-0.232129	VIP <1	0.433322	Non-significant
11.628_487.07724	2.03874	-0.683692	VIP <1	0.874004	Non-significant
11.631_399.28864	0.764863	-0.930351	VIP <1	0.556146	Non-significant
11.631_478.17072	0.211664	1.85846	VIP <1	0.470592	Non-significant
11.632_261.22115	0.639185	1.67239	VIP <1	0.716723	Non-significant
11.638_462.24878	0.335145	2.88025	VIP <1	0.534403	Non-significant
11.664_447.20071	0.674421	1.57428	VIP <1	0.694511	Non-significant
11.671_443.24278	1.13433	3.99875	VIP >=1	1.14365	Non-significant
11.693_223.11527	0.23695	0.0682963	VIP <1	0.20744	Non-significant
11.693_371.18616	0.337315	-0.0381657	VIP <1	0.148328	Non-significant
11.719_315.18066	2.07769	-0.520957	VIP <1	0.828796	Non-significant
11.733_315.09734	0.726277	0.429696	VIP <1	0.980986	Non-significant
11.734_233.15369	1.05528	0.287703	VIP <1	0.791725	Non-significant
11.734_333.20658	0.0873162	-0.19794	VIP <1	0.160896	Non-significant
11.747_319.07303	1.23219	-1.09243	VIP >=1	1.07073	Non-significant
11.771_226.05345	0.0226451	0.183497	VIP <1	0.0593077	Non-significant
11.776_389.12302	0.325791	-0.716072	VIP <1	0.269998	Non-significant
11.787_309.13333	0.582465	0.0992256	VIP <1	0.23617	Non-significant
11.789_167.10684	0.88489	-1.06508	VIP <1	0.728676	Non-significant
11.795_382.29428	0.259733	0.0257219	VIP <1	0.215285	Non-significant
11.807_169.12402	0.61771	0.101262	VIP <1	0.245728	Non-significant
11.808_229.14549	0.629611	0.102617	VIP <1	0.248803	Non-significant
11.809_257.14066	0.629611	0.102617	VIP <1	0.248803	Non-significant
11.827_273.18471	1.33932	0.884331	VIP <1	0.861568	Non-significant
11.847_301.07047	0.664185	-1.60696	VIP <1	0.571312	Non-significant
11.857_295.22653	1.53774	-0.825021	VIP <1	0.909896	Non-significant
11.86_345.20558	0.385514	-0.812985	VIP <1	0.337853	Non-significant
11.883_390.26437	0.371711	-0.41459	VIP <1	0.522326	Non-significant
11.884_392.27931	0.451829	-0.200315	VIP <1	0.548697	Non-significant
11.931_461.21700	0.507875	-0.115029	VIP <1	0.390408	Non-significant
11.932_676.38916	0.364765	0.404047	VIP <1	0.378337	Non-significant
12.022_343.24841	0.108307	-0.587458	VIP <1	0.0916853	Non-significant
12.06_335.22216	0.373992	0.305946	VIP <1	0.346054	Non-significant
12.071_237.14916	0.114475	-0.156696	VIP <1	0.128131	Non-significant
12.072_287.20050	1.38422	-1.18872	VIP <1	0.945815	Non-significant
12.074_239.16430	0.0734373	-0.17028	VIP <1	0.0946969	Non-significant
12.08_359.11232	0.911713	-4.09497	VIP <1	0.772601	Non-significant
12.084_242.21156	1.1613	-0.423343	VIP <1	0.734296	Non-significant
12.112_387.07144	1.09503	1.31479	VIP <1	0.703381	Non-significant
12.12_552.24493	1.04041	1.09446	VIP <1	0.576396	Non-significant
12.139_499.23257	0.557671	-0.445442	VIP <1	0.839624	Non-significant
12.167_316.99823	0.0814785	0.346764	VIP <1	0.165546	Non-significant
12.176_329.19644	0.0234163	0.247114	VIP <1	0.029598	Non-significant
12.18_401.19576	0.470218	-0.329104	VIP <1	0.447825	Non-significant
12.18_440.20459	0.197555	-0.531401	VIP <1	0.335094	Non-significant
12.181_372.21733	0.265256	-0.574279	VIP <1	0.410449	Non-significant
12.185_374.23244	0.253177	-0.379279	VIP <1	0.395371	Non-significant
12.22_429.15469	0.939834	-0.583087	VIP <1	0.888979	Non-significant
12.221_420.16528	1.67221	-1.92879	VIP <1	0.923122	Non-significant
12.223_379.07547	2.52021	-0.328172	VIP <1	0.702979	Non-significant
12.226_431.16993	0.99244	-0.554814	VIP <1	0.911804	Non-significant
12.232_514.26447	2.88209	-0.365105	VIP <1	0.766244	Non-significant
12.24_748.41089	0.634584	0.19113	VIP <1	0.73375	Non-significant
12.244_375.14125	0.391505	0.0153305	VIP <1	0.298102	Non-significant
12.244_375.14127	0.391505	0.0153305	VIP <1	0.298102	Non-significant
12.274_361.16260	1.32451	-0.176844	VIP <1	0.43596	Non-significant
12.278_303.15875	0.227926	-0.0109413	VIP <1	0.197481	Non-significant
12.279_357.16709	0.478047	-0.184909	VIP <1	0.272918	Non-significant
12.281_357.16687	0.478047	-0.184909	VIP <1	0.272918	Non-significant
12.291_299.18518	0.490801	1.57147	VIP <1	0.593257	Non-significant
12.292_399.16293	0.0214277	-0.0458877	VIP <1	0.0426277	Non-significant
12.333_333.20355	0.048991	0.314061	VIP <1	0.0451298	Non-significant
12.342_319.22659	0.521411	-0.166285	VIP <1	0.454001	Non-significant
12.349_393.11841	0.903321	-0.233418	VIP <1	0.425988	Non-significant
12.368_445.22232	1.10322	1.1644	VIP <1	0.914326	Non-significant
12.375_429.22742	1.1992	1.37022	VIP >=1	1.03904	Non-significant
12.392_357.13376	0.272216	0.155411	VIP <1	0.267367	Non-significant
12.399_367.24535	0.0418306	-0.496366	VIP <1	0.0331387	Non-significant
12.419_331.19080	1.54872	-0.895457	VIP <1	0.855843	Non-significant
12.423_333.20582	1.04604	-0.932431	VIP <1	0.713107	Non-significant
12.435_333.20653	0.434537	-0.320317	VIP <1	0.340482	Non-significant
12.463_243.21072	0.519602	-0.114227	VIP <1	0.518824	Non-significant
12.47_412.17319	3.37697	-0.255007	VIP <1	0.709683	Non-significant
12.487_363.04422	2.48262	-0.26415	VIP <1	0.643803	Non-significant
12.511_331.17559	3.81217	-0.344027	VIP <1	0.830684	Non-significant
12.523_213.14931	0.443705	-0.511553	VIP <1	0.41436	Non-significant
12.595_435.15712	0.328655	0.0433226	VIP <1	0.393742	Non-significant
12.601_299.12542	0.0678119	-0.0636188	VIP <1	0.0854102	Non-significant
12.606_439.24524	0.883464	-0.167002	VIP <1	0.39952	Non-significant
12.629_825.38346	0.0410229	1.57444	VIP <1	0.210172	Non-significant
12.635_403.21134	0.0117421	0.479701	VIP <1	0.0961556	Non-significant
12.652_495.19925	0.591118	-0.0774913	VIP <1	0.307314	Non-significant
12.655_437.19599	0.428875	-0.0131549	VIP <1	0.226966	Non-significant
12.657_365.17219	0.31198	0.0338434	VIP <1	0.222261	Non-significant
12.673_491.19122	0.289968	0.252083	VIP <1	0.241795	Non-significant
12.678_447.20154	0.39962	0.320804	VIP <1	0.309385	Non-significant
12.691_372.06581	0.462485	-0.536836	VIP <1	0.304464	Non-significant
12.696_239.12843	0.115246	0.0290571	VIP <1	0.122177	Non-significant
12.696_327.00794	0.153374	-0.398065	VIP <1	0.0602564	Non-significant
12.697_330.00835	0.136106	-0.457631	VIP <1	0.0548339	Non-significant
12.707_371.24278	1.38636	0.805666	VIP <1	0.95128	Non-significant
12.715_381.22797	0.205232	-3.62269	VIP <1	0.187915	Non-significant
12.716_309.20862	0.189014	-4.05784	VIP <1	0.178908	Non-significant
12.748_223.06040	0.900858	-0.163063	VIP <1	0.556592	Non-significant
12.748_427.09998	1.63031	0.16894	VIP <1	0.781868	Non-significant
12.749_427.10017	1.47891	0.0936628	VIP <1	0.755159	Non-significant
12.755_269.14063	0.220665	-4.35802	VIP <1	0.207955	Non-significant
12.766_297.13312	1.25786	0.378858	VIP <1	0.798834	Non-significant
12.791_230.24803	0.433768	-0.187232	VIP <1	0.212519	Non-significant
12.826_399.23489	0.169456	0.299239	VIP <1	0.194189	Non-significant
12.872_243.10168	0.104955	-0.0309069	VIP <1	0.110093	Non-significant
12.873_329.13567	0.249794	-0.121274	VIP <1	0.119513	Non-significant
12.874_275.12778	0.0929082	-0.026406	VIP <1	0.107645	Non-significant
12.878_319.22666	1.03804	-0.794448	VIP <1	0.7748	Non-significant
12.879_616.46295	1.73173	0.459766	VIP <1	0.780318	Non-significant
12.893_395.24338	0.564556	0.315797	VIP <1	0.341228	Non-significant
12.897_191.14341	1.15407	-0.212681	VIP <1	0.404271	Non-significant
12.9_551.21320	0.616515	0.0833349	VIP <1	0.283879	Non-significant
12.912_249.14905	0.139689	-0.231217	VIP <1	0.151557	Non-significant
12.916_389.25379	1.29277	0.600759	VIP >=1	1.27411	Non-significant
12.931_573.25982	0.687275	-1.18024	VIP >=1	1.00452	Non-significant
12.936_484.26938	0.073544	0.00625558	VIP <1	0.0003692	Non-significant
12.937_529.27007	0.482856	-1.09735	VIP <1	0.716859	Non-significant
12.956_463.23280	1.51042	-0.556638	VIP <1	0.913145	Non-significant
12.957_503.22796	0.629033	-0.119089	VIP <1	0.464303	Non-significant
12.959_465.24858	1.53441	-0.533827	VIP <1	0.97584	Non-significant
12.974_325.08423	1.29892	2.94492	VIP <1	0.960268	Non-significant
13.013_172.16986	1.31406	-0.391864	VIP <1	0.681619	Non-significant
13.029_401.26912	0.975891	-3.85157	VIP <1	0.672909	Non-significant
13.056_588.37449	0.289091	0.176274	VIP <1	0.350421	Non-significant
13.074_295.13118	0.0578169	-0.0576432	VIP <1	0.0200793	Non-significant
13.075_249.15232	0.00591913	-0.0562175	VIP <1	0.0106953	Non-significant
13.075_423.17804	0.520167	0.780705	VIP <1	0.591334	Non-significant
13.078_420.11922	0.956479	0.119727	VIP <1	0.975636	Non-significant
13.099_411.19885	0.124589	-0.104717	VIP <1	0.0617404	Non-significant
13.109_404.24299	0.412327	-0.15406	VIP <1	0.259954	Non-significant
13.111_301.21606	0.0444049	-0.227792	VIP <1	0.0531317	Non-significant
13.123_432.25923	0.24071	-0.138924	VIP <1	0.134407	Non-significant
13.126_402.22788	0.510599	-0.219513	VIP <1	0.615146	Non-significant
13.126_409.18326	0.132364	-0.010088	VIP <1	0.124179	Non-significant
13.145_621.12370	0.104154	-0.11866	VIP <1	0.0573943	Non-significant
13.215_394.25854	1.11379	-3.48372	VIP <1	0.972724	Non-significant
13.241_495.25886	1.15569	0.222556	VIP <1	0.793598	Non-significant
13.245_469.18588	0.56014	-0.168116	VIP <1	0.296757	Non-significant
13.252_223.16956	0.574459	-0.0136583	VIP <1	0.401246	Non-significant
13.253_177.16411	0.728996	0.0206287	VIP <1	0.500713	Non-significant
13.253_205.15904	0.686021	0.00113129	VIP <1	0.470376	Non-significant
13.253_263.16180	0.694482	0.0154547	VIP <1	0.481607	Non-significant
13.28_429.07222	1.48821	-0.581852	VIP <1	0.707901	Non-significant
13.331_329.19569	0.0397368	-0.0862713	VIP <1	0.00325189	Non-significant
13.345_433.25821	0.942552	-0.184929	VIP <1	0.351544	Non-significant
13.366_309.20581	1.45903	-0.765305	VIP <1	0.9428	Non-significant
13.379_410.11899	1.73547	-0.763821	VIP <1	0.782863	Non-significant
13.39_491.22760	0.94896	3.69591	VIP >=1	1.04244	Non-significant
13.397_309.20351	1.70529	-0.290307	VIP <1	0.589582	Non-significant
13.397_447.23782	0.765278	3.01575	VIP <1	0.820088	Non-significant
13.403_311.22207	1.23126	-1.12237	VIP <1	0.879343	Non-significant
13.458_415.21139	2.5888	0.530958	VIP <1	0.968647	Non-significant
13.458_460.26941	1.31247	0.268589	VIP <1	0.554925	Non-significant
13.458_476.26437	1.65801	0.301047	VIP <1	0.631679	Non-significant
13.458_502.28018	1.22531	0.250743	VIP <1	0.525545	Non-significant
13.458_851.39754	1.7053	0.36504	VIP <1	0.712849	Non-significant
13.459_458.25354	1.96554	0.397916	VIP <1	0.757079	Non-significant
13.465_453.16732	1.36702	-0.2692	VIP <1	0.590353	Non-significant
13.552_482.25381	0.222633	1.77565	VIP <1	0.487069	Non-significant
13.555_303.23175	0.519741	0.704431	VIP <1	0.47748	Non-significant
13.557_413.15991	0.219212	0.230195	VIP <1	0.192327	Non-significant
13.576_328.24834	0.162177	0.349549	VIP <1	0.129504	Non-significant
13.589_449.25363	0.613358	-0.791925	VIP <1	0.410209	Non-significant
13.598_180.13847	0.970862	-0.91556	VIP <1	0.732576	Non-significant
13.6_485.25353	0.31682	-2.36083	VIP <1	0.374021	Non-significant
13.64_199.13373	1.54792	-2.07427	VIP <1	0.926183	Non-significant
13.655_249.18506	0.92977	-0.413467	VIP <1	0.662475	Non-significant
13.701_315.08621	0.528169	-0.0733036	VIP <1	0.185545	Non-significant
13.702_371.14874	0.666917	0.572088	VIP <1	0.658028	Non-significant
13.704_325.14328	0.341195	0.0192286	VIP <1	0.322741	Non-significant
13.751_481.27987	1.01729	-1.17115	VIP <1	0.715291	Non-significant
13.754_327.16992	0.289324	-0.452993	VIP <1	0.265228	Non-significant
13.757_311.12620	0.237488	-0.355015	VIP <1	0.201214	Non-significant
13.768_313.23775	0.392948	-0.651261	VIP <1	0.408075	Non-significant
13.772_337.23469	0.363048	-0.670842	VIP <1	0.393239	Non-significant
13.777_406.25836	0.663761	0.120707	VIP <1	0.760634	Non-significant
13.778_279.23168	0.453475	-0.744816	VIP <1	0.456066	Non-significant
13.788_239.16479	0.0212609	-0.637897	VIP <1	0.102436	Non-significant
13.793_327.18073	1.34718	0.199032	VIP <1	0.823755	Non-significant
13.807_656.40033	0.516934	-0.14199	VIP <1	0.323616	Non-significant
13.826_700.42621	0.358736	-0.0732257	VIP <1	0.260968	Non-significant
13.829_501.17543	0.8072	-0.147688	VIP <1	0.345154	Non-significant
13.834_453.28495	0.558115	-4.76359	VIP <1	0.767809	Non-significant
13.842_437.28994	0.762604	-4.61936	VIP <1	0.84731	Non-significant
13.867_463.14218	0.0888996	0.697878	VIP <1	0.1091	Non-significant
13.871_451.26935	0.791105	-4.3092	VIP <1	0.781227	Non-significant
13.882_465.15791	0.173636	0.640466	VIP <1	0.156138	Non-significant
13.898_445.22204	0.593125	0.181317	VIP <1	0.458598	Non-significant
13.899_345.18323	0.452927	-1.11535	VIP <1	0.577487	Non-significant
13.916_423.18022	0.959655	0.660149	VIP >=1	1.03117	Non-significant
13.967_335.21912	0.825291	-1.16131	VIP <1	0.694316	Non-significant
13.987_369.13324	0.606332	0.112136	VIP <1	0.285459	Non-significant
13.99_423.19899	0.190727	-0.113814	VIP <1	0.0948707	Non-significant
14.006_499.26712	0.279076	-0.499889	VIP <1	0.212923	Non-significant
14.078_390.19149	0.320376	0.713283	VIP <1	0.587367	Non-significant
14.079_423.19899	0.0631883	-0.0996881	VIP <1	0.0237072	Non-significant
14.082_445.22233	0.155273	0.193988	VIP <1	0.13559	Non-significant
14.084_365.13979	0.371988	-0.16132	VIP <1	0.209818	Non-significant
14.084_392.20666	0.597541	0.93193	VIP <1	0.748039	Non-significant
14.086_369.19067	0.273399	0.0176456	VIP <1	0.207253	Non-significant
14.086_417.19080	0.0888942	0.01986	VIP <1	0.0631046	Non-significant
14.093_288.25341	0.183603	-1.20057	VIP <1	0.378671	Non-significant
14.096_561.10277	0.0680483	-0.0959632	VIP <1	0.0535061	Non-significant
14.097_467.30042	0.467743	-1.67533	VIP <1	0.571168	Non-significant
14.19_229.14362	0.959197	0.290786	VIP <1	0.951488	Non-significant
14.217_443.20685	0.27568	-0.129929	VIP <1	0.354831	Non-significant
14.261_493.08435	2.13641	-0.262186	VIP <1	0.611423	Non-significant
14.269_291.19596	0.0369345	-0.415645	VIP <1	0.0345407	Non-significant
14.319_333.20355	0.594861	-1.0557	VIP <1	0.620152	Non-significant
14.349_446.27515	1.69644	0.337709	VIP <1	0.7091	Non-significant
14.4_389.16088	0.901763	0.129557	VIP <1	0.535511	Non-significant
14.417_313.23779	0.306361	-1.36647	VIP <1	0.398852	Non-significant
14.436_540.31696	0.155812	0.161128	VIP <1	0.14178	Non-significant
14.437_517.24142	0.23975	0.0979671	VIP <1	0.233594	Non-significant
14.438_349.19841	0.185608	-0.91275	VIP <1	0.329741	Non-significant
14.438_435.23781	0.194849	0.151502	VIP <1	0.187501	Non-significant
14.438_477.24863	0.157474	0.149925	VIP <1	0.14393	Non-significant
14.464_278.24783	1.09948	-0.412781	VIP <1	0.774338	Non-significant
14.465_275.16196	0.244886	-0.175148	VIP <1	0.322194	Non-significant
14.477_291.19594	0.429105	-0.756487	VIP <1	0.490236	Non-significant
14.494_645.38045	0.530334	-0.999303	VIP <1	0.507601	Non-significant
14.5_315.19595	1.01007	-1.24703	VIP <1	0.81726	Non-significant
14.502_409.18942	0.965332	-2.3555	VIP <1	0.943934	Non-significant
14.504_317.21094	0.819154	-1.1721	VIP <1	0.755947	Non-significant
14.508_299.20044	0.893434	-1.12942	VIP <1	0.75391	Non-significant
14.51_560.32230	0.247855	-1.70275	VIP <1	0.366595	Non-significant
14.515_562.33745	0.445036	-1.8867	VIP <1	0.509406	Non-significant
14.522_269.17482	1.94353	0.328043	VIP <1	0.830988	Non-significant
14.524_500.26452	0.444769	2.92541	VIP <1	0.614435	Non-significant
14.525_263.20064	0.0209629	-0.984346	VIP <1	0.0368261	Non-significant
14.527_244.22723	0.861315	-1.04614	VIP <1	0.714603	Non-significant
14.53_476.27726	0.63063	-1.0196	VIP <1	0.634728	Non-significant
14.581_312.17121	0.413377	-0.149363	VIP <1	0.229464	Non-significant
14.581_377.16083	0.520601	-0.686249	VIP <1	0.458916	Non-significant
14.587_355.15240	0.647724	-0.807738	VIP <1	0.555788	Non-significant
14.617_351.17767	2.43493	0.41221	VIP <1	0.968223	Non-significant
14.652_276.15941	1.93409	-0.548926	VIP <1	0.94581	Non-significant
14.653_161.09638	1.91055	-0.494868	VIP <1	0.884654	Non-significant
14.654_221.11746	2.01495	-0.539626	VIP <1	0.963504	Non-significant
14.669_379.20910	0.296859	-1.6369	VIP <1	0.411761	Non-significant
14.673_435.27448	1.14052	-5.29727	VIP >=1	1.17451	Non-significant
14.687_315.19297	0.520108	0.259701	VIP <1	0.418224	Non-significant
14.743_302.30523	2.21664	0.442811	VIP <1	0.78679	Non-significant
14.762_603.29327	1.6079	-0.301509	VIP <1	0.568946	Non-significant
14.764_343.13048	1.34098	0.249205	VIP <1	0.596518	Non-significant
14.777_465.28461	0.239441	-2.68954	VIP <1	0.541623	Non-significant
14.784_273.11194	0.142074	-0.638496	VIP <1	0.117326	Non-significant
14.784_431.27899	0.0465583	-2.50221	VIP <1	0.149689	Non-significant
14.807_315.19536	0.458405	0.175408	VIP <1	0.422551	Non-significant
14.808_385.22198	0.303764	0.0244313	VIP <1	0.222109	Non-significant
14.808_450.26188	0.0391656	-0.0423	VIP <1	0.00208704	Non-significant
14.808_462.30625	0.169666	-0.132249	VIP <1	0.0981465	Non-significant
14.81_452.27726	0.0357653	-0.0277492	VIP <1	0.00019713	Non-significant
14.823_403.21194	3.04647	-0.449786	VIP <1	0.857294	Non-significant
14.865_419.24279	0.490028	-0.0188263	VIP <1	0.435094	Non-significant
14.866_501.24611	0.602857	-0.0800145	VIP <1	0.503468	Non-significant
14.947_241.18051	1.02476	-1.35708	VIP <1	0.897166	Non-significant
14.981_477.24808	0.0207269	-0.137678	VIP <1	0.0627452	Non-significant
14.981_477.24829	0.0275588	-0.0584971	VIP <1	0.0705699	Non-significant
14.983_477.15778	0.633891	3.36353	VIP <1	0.849047	Non-significant
14.984_377.19675	0.372444	-0.6632	VIP <1	0.356174	Non-significant
14.987_333.14602	0.906658	0.108175	VIP <1	0.393885	Non-significant
15.004_294.24270	0.536016	-0.143431	VIP <1	0.510367	Non-significant
15.032_379.15541	0.261531	-0.126195	VIP <1	0.143976	Non-significant
15.034_357.14705	0.656242	-0.207713	VIP <1	0.337383	Non-significant
15.111_279.10158	0.854931	-0.83913	VIP <1	0.8063	Non-significant
15.111_347.12532	1.05108	-0.886099	VIP <1	0.905299	Non-significant
15.151_357.19119	0.369339	-1.86603	VIP <1	0.347466	Non-significant
15.154_275.16470	0.561813	2.12864	VIP <1	0.670129	Non-significant
15.211_397.22583	0.592805	-0.645086	VIP <1	0.507895	Non-significant
15.226_421.22318	0.625437	-0.648165	VIP <1	0.549751	Non-significant
15.227_319.28421	0.72109	-0.664731	VIP <1	0.609502	Non-significant
15.256_249.18491	0.301753	0.530222	VIP <1	0.35949	Non-significant
15.277_350.17265	1.86533	-0.416319	VIP <1	0.816135	Non-significant
15.338_415.20920	1.21909	0.158268	VIP <1	0.535856	Non-significant
15.362_325.23764	0.891397	-0.889989	VIP <1	0.946229	Non-significant
15.364_413.19360	0.00819687	-0.162745	VIP <1	0.00458386	Non-significant
15.371_309.24219	1.11843	-0.896437	VIP >=1	1.0885	Non-significant
15.371_349.23485	1.26999	-0.993088	VIP >=1	1.1345	Non-significant
15.373_487.23160	0.843771	-0.60826	VIP <1	0.668666	Non-significant
15.375_395.27963	1.47916	0.304229	VIP <1	0.61372	Non-significant
15.381_460.29421	0.810841	-0.617704	VIP <1	0.654933	Non-significant
15.382_465.24963	0.813661	-0.593113	VIP <1	0.659405	Non-significant
15.395_445.25874	1.7631	0.269094	VIP <1	0.78744	Non-significant
15.396_267.19591	0.753344	-0.911216	VIP <1	0.697414	Non-significant
15.399_317.20865	0.434782	-0.275417	VIP <1	0.542749	Non-significant
15.399_340.28451	0.60886	-0.397698	VIP <1	0.693606	Non-significant
15.413_316.22451	0.604286	-0.207613	VIP <1	0.542893	Non-significant
15.48_485.27789	0.594432	-0.606527	VIP <1	0.512518	Non-significant
15.56_457.22227	0.76543	3.29834	VIP <1	0.937032	Non-significant
15.565_347.22154	0.213317	-1.36427	VIP <1	0.277835	Non-significant
15.567_459.23770	1.1494	2.61645	VIP >=1	1.01016	Non-significant
15.568_328.24863	1.5483	-0.200676	VIP <1	0.475141	Non-significant
15.569_529.30383	0.506846	-0.566033	VIP <1	0.456509	Non-significant
15.578_451.23040	0.626085	0.0665788	VIP <1	0.341491	Non-significant
15.589_415.20921	0.790494	0.107249	VIP <1	0.394717	Non-significant
15.651_361.16598	1.35336	-0.480943	VIP <1	0.679371	Non-significant
15.662_619.30981	0.848999	-0.652235	VIP <1	0.692099	Non-significant
15.665_445.25871	1.94074	0.296464	VIP <1	0.829133	Non-significant
15.699_401.28729	0.67955	-0.619654	VIP <1	0.570988	Non-significant
15.872_466.29303	0.688449	0.340684	VIP <1	0.567563	Non-significant
15.962_360.21693	0.0768989	-0.556067	VIP <1	0.265761	Non-significant
15.962_488.28864	1.11028	-0.983806	VIP >=1	1.32681	Non-significant
16.007_371.16269	0.0957515	-0.0478322	VIP <1	0.0344194	Non-significant
16.028_517.35223	1.17684	-0.159596	VIP <1	0.385059	Non-significant
16.114_427.20913	1.55662	0.222433	VIP <1	0.771051	Non-significant
16.249_322.27155	0.584887	-0.219633	VIP <1	0.509556	Non-significant
16.294_275.16461	1.33466	-0.187769	VIP <1	0.439763	Non-significant
16.347_319.22419	0.118056	0.115729	VIP <1	0.134569	Non-significant
16.435_340.20276	0.335094	-0.0849923	VIP <1	0.174567	Non-significant
16.53_226.21677	0.835747	-0.370288	VIP <1	0.678703	Non-significant
16.718_490.32550	0.986709	-0.973884	VIP >=1	1.2745	Non-significant
16.748_441.22720	0.777074	2.64357	VIP <1	0.711129	Non-significant
16.762_529.27940	0.222582	0.0522022	VIP <1	0.103525	Non-significant
16.808_249.14914	0.205455	0.112921	VIP <1	0.129441	Non-significant
16.84_320.25589	0.372932	-0.0998971	VIP <1	0.374138	Non-significant
16.896_740.46698	2.53277	0.418151	VIP <1	0.799979	Non-significant
16.94_214.21686	0.840572	-0.339449	VIP <1	0.656431	Non-significant
16.98_1052.71045	1.24489	0.238172	VIP <1	0.502463	Non-significant
17.103_320.25590	0.581237	-0.243334	VIP <1	0.502457	Non-significant
17.103_320.25591	0.581237	-0.243334	VIP <1	0.502457	Non-significant
17.121_469.28322	0.578451	-0.484674	VIP <1	0.452117	Non-significant
17.519_346.27155	0.235653	0.0563905	VIP <1	0.211701	Non-significant
17.611_271.19092	0.739457	-0.352605	VIP <1	0.566429	Non-significant
17.742_178.12297	0.255066	-0.42468	VIP <1	0.169771	Non-significant
17.804_325.23484	1.62856	-0.24231	VIP <1	0.527151	Non-significant
17.965_194.15439	0.30827	0.396475	VIP <1	0.426688	Non-significant
17.969_352.24571	0.752711	-0.0753735	VIP <1	0.698479	Non-significant
18.039_435.20260	1.48631	-0.862897	VIP <1	0.924701	Non-significant
18.134_468.38977	3.10289	-0.500738	VIP <1	0.961743	Non-significant
18.21_228.23243	0.729581	-0.289085	VIP <1	0.573948	Non-significant
18.215_337.20092	1.76361	-0.321812	VIP <1	0.633627	Non-significant
18.305_254.24797	0.492746	-0.266106	VIP <1	0.454604	Non-significant
18.501_507.27218	0.0437637	-0.0272063	VIP <1	0.00806248	Non-significant
18.955_392.31348	1.01454	-0.644559	VIP <1	0.613738	Non-significant
19.009_263.23678	0.523075	-0.414055	VIP <1	0.487886	Non-significant
19.212_704.44539	0.0175484	0.829228	VIP <1	0.111429	Non-significant
19.361_374.30274	0.125646	-0.177156	VIP <1	0.149327	Non-significant
19.474_280.26332	0.233396	-0.107802	VIP <1	0.236508	Non-significant
19.477_198.18538	0.0915117	0.0471228	VIP <1	0.0834101	Non-significant
19.518_313.27344	1.74986	-0.267271	VIP <1	0.622173	Non-significant
19.519_331.28412	1.51774	-0.246711	VIP <1	0.533114	Non-significant
19.561_481.31377	0.459634	0.166846	VIP <1	0.368972	Non-significant
19.612_657.38239	0.182902	4.00007	VIP <1	0.274357	Non-significant
19.827_380.27705	0.524704	0.241103	VIP <1	0.556873	Non-significant
19.843_710.55420	0.072127	0.433657	VIP <1	0.12761	Non-significant
19.862_369.24010	1.20491	-0.280304	VIP <1	0.527297	Non-significant
19.864_239.23712	0.391875	-0.0595969	VIP <1	0.191073	Non-significant
19.917_520.28296	1.99383	-0.327428	VIP <1	0.636173	Non-significant
19.984_367.26358	0.517216	-0.551063	VIP <1	0.517609	Non-significant
19.99_443.24310	0.372546	-0.0736822	VIP <1	0.169425	Non-significant
2.008_208.09715	0.13269	-0.134662	VIP <1	0.162437	Non-significant
2.062_158.08206	0.822941	-0.349113	VIP <1	0.500171	Non-significant
2.117_227.10292	0.820436	0.227009	VIP <1	0.443759	Non-significant
2.138_195.12274	0.47335	0.265726	VIP <1	0.461267	Non-significant
2.14_213.03308	1.22196	-0.326599	VIP <1	0.482735	Non-significant
2.197_293.14945	0.398512	-0.431811	VIP <1	0.535724	Non-significant
2.216_173.04472	0.402606	-0.405197	VIP <1	0.384924	Non-significant
2.222_455.12984	0.0239689	-0.1361	VIP <1	0.00592925	Non-significant
2.311_227.10286	0.502877	0.275743	VIP <1	0.531142	Non-significant
2.352_166.05022	0.113265	-0.0386814	VIP <1	0.0569823	Non-significant
2.389_314.12347	3.58873	-0.330257	VIP <1	0.767078	Non-significant
2.45_160.02758	0.23006	0.00652475	VIP <1	0.168803	Non-significant
2.509_378.05903	1.46509	0.348948	VIP <1	0.880972	Non-significant
2.515_342.08232	1.45258	0.310403	VIP <1	0.782029	Non-significant
2.517_238.10771	0.723036	0.0868133	VIP <1	0.57049	Non-significant
2.522_343.08574	1.2998	0.288382	VIP <1	0.769913	Non-significant
2.549_329.08713	0.274273	0.0340185	VIP <1	0.191145	Non-significant
2.589_303.10760	0.344687	0.116591	VIP <1	0.340552	Non-significant
2.65_279.13423	1.11252	-0.714055	VIP <1	0.645843	Non-significant
2.809_437.11914	0.00146317	0.127746	VIP <1	0.00580098	Non-significant
2.814_432.07748	1.57018	0.312445	VIP <1	0.753126	Non-significant
2.827_397.00910	2.39708	0.672646	VIP <1	0.97737	Non-significant
2.83_361.12420	2.24268	0.572442	VIP <1	0.894195	Non-significant
2.832_232.15462	0.619947	-0.286964	VIP <1	0.333955	Non-significant
2.832_389.15549	0.289716	-0.285527	VIP <1	0.247481	Non-significant
2.888_295.16504	0.0855076	-1.3039	VIP <1	0.226823	Non-significant
2.896_395.14493	0.232457	-0.0277612	VIP <1	0.0795849	Non-significant
2.933_361.11050	3.6685	-0.305131	VIP <1	0.765293	Non-significant
20.298_457.35016	2.4299	-0.421123	VIP <1	0.844664	Non-significant
20.439_282.27917	0.587877	-0.320425	VIP <1	0.499912	Non-significant
20.533_785.50104	0.121843	0.0275718	VIP <1	0.0910274	Non-significant
20.674_397.21463	0.654944	-0.335972	VIP <1	0.538585	Non-significant
20.733_376.31847	0.319402	-0.479123	VIP <1	0.264512	Non-significant
20.847_652.49966	0.760782	-0.0812752	VIP <1	0.651876	Non-significant
20.848_657.45503	1.28675	-0.307144	VIP <1	0.952678	Non-significant
20.891_455.33447	0.12649	-0.0627109	VIP <1	0.0689403	Non-significant
20.899_608.47386	0.992324	-0.417113	VIP <1	0.700897	Non-significant
21.018_481.35011	0.927679	-0.29592	VIP <1	0.789995	Non-significant
21.054_437.32385	0.755972	-0.256677	VIP <1	0.688354	Non-significant
21.354_427.33954	1.03741	-0.718874	VIP <1	0.805267	Non-significant
21.683_267.26827	1.26777	-0.173344	VIP <1	0.445	Non-significant
21.685_397.27129	0.418213	0.214001	VIP <1	0.294869	Non-significant
22.309_332.29215	0.0356641	0.0736465	VIP <1	0.110603	Non-significant
22.311_310.31033	0.113871	-0.087582	VIP <1	0.0889699	Non-significant
22.654_336.32595	0.233109	0.142877	VIP <1	0.212254	Non-significant
24.347_338.34165	0.202365	0.110582	VIP <1	0.18456	Non-significant
24.707_591.38814	1.55608	-0.360703	VIP <1	0.751565	Non-significant
3.059_373.99301	1.23341	4.26193	VIP >=1	1.00336	Non-significant
3.083_204.10225	1.1404	-0.857111	VIP >=1	1.00785	Non-significant
3.189_453.11429	0.551513	-0.74465	VIP <1	0.554768	Non-significant
3.205_213.07613	1.32155	0.571103	VIP <1	0.744872	Non-significant
3.376_207.07683	1.16782	0.707654	VIP >=1	1.0287	Non-significant
3.44_339.12909	0.439227	0.459982	VIP <1	0.491371	Non-significant
3.463_208.06117	0.487395	0.243606	VIP <1	0.315263	Non-significant
3.531_167.03481	0.237637	-0.809997	VIP <1	0.190572	Non-significant
3.55_155.07047	0.0723334	-0.833224	VIP <1	0.107022	Non-significant
3.609_239.14902	1.40373	-0.505682	VIP <1	0.735952	Non-significant
3.651_152.07088	0.0577208	-2.97972	VIP <1	0.2181	Non-significant
3.673_258.17007	0.631641	-0.0158748	VIP <1	0.377812	Non-significant
3.795_252.12316	0.498596	-2.9908	VIP <1	0.560198	Non-significant
3.807_226.07115	0.403059	-0.166105	VIP <1	0.308886	Non-significant
3.836_169.04981	1.14743	0.880099	VIP <1	0.832543	Non-significant
3.877_298.05563	1.23489	0.243278	VIP <1	0.751177	Non-significant
3.882_267.13392	0.335798	0.026952	VIP <1	0.208553	Non-significant
3.909_246.07372	1.08064	0.787005	VIP <1	0.966216	Non-significant
3.933_222.07674	0.585991	0.640116	VIP <1	0.548058	Non-significant
3.933_229.15484	0.339443	-0.171118	VIP <1	0.247592	Non-significant
3.937_194.04549	1.30244	-0.227391	VIP <1	0.51234	Non-significant
3.937_305.12494	0.0223154	-0.142335	VIP <1	0.00492231	Non-significant
3.943_307.14002	0.787263	-2.1036	VIP <1	0.69672	Non-significant
3.948_214.07129	1.21006	-0.256407	VIP <1	0.539242	Non-significant
3.95_224.09196	0.721373	0.712794	VIP <1	0.721953	Non-significant
3.955_505.17939	0.3509	0.920699	VIP <1	0.308465	Non-significant
4.011_242.10236	0.704021	0.721023	VIP <1	0.730644	Non-significant
4.045_346.22231	2.75257	-0.643347	VIP <1	0.96933	Non-significant
4.077_241.10713	0.807679	0.232773	VIP <1	0.615123	Non-significant
4.108_391.20764	1.01734	0.426771	VIP <1	0.86427	Non-significant
4.193_309.18100	0.853577	-1.70409	VIP <1	0.762328	Non-significant
4.206_289.13920	0.636381	2.23815	VIP <1	0.521096	Non-significant
4.215_212.09204	0.0612316	-1.07052	VIP <1	0.00894121	Non-significant
4.218_207.04078	3.44597	-0.380101	VIP <1	0.887847	Non-significant
4.224_202.08704	0.809371	-0.954902	VIP <1	0.793164	Non-significant
4.23_266.12094	0.514984	-0.640971	VIP <1	0.558788	Non-significant
4.24_209.05585	1.18284	-0.202469	VIP <1	0.471372	Non-significant
4.294_231.11295	0.990381	0.749075	VIP <1	0.998167	Non-significant
4.38_300.10768	0.711935	0.322587	VIP <1	0.709891	Non-significant
4.395_498.12489	0.533719	1.17058	VIP <1	0.401951	Non-significant
4.407_293.12354	1.8968	0.363928	VIP <1	0.741012	Non-significant
4.432_182.08154	0.52425	0.436673	VIP <1	0.494354	Non-significant
4.441_213.07651	1.64869	0.502304	VIP <1	0.849007	Non-significant
4.451_343.10285	1.33018	-0.480245	VIP <1	0.659098	Non-significant
4.461_300.20156	2.46553	-0.452627	VIP <1	0.880246	Non-significant
4.462_283.17509	2.66393	-0.611852	VIP <1	0.990783	Non-significant
4.502_247.14419	1.10974	-0.406901	VIP <1	0.489792	Non-significant
4.556_271.16534	0.185074	-0.0274535	VIP <1	0.245432	Non-significant
4.559_206.04549	0.618404	0.0350792	VIP <1	0.610456	Non-significant
4.563_188.09254	0.192653	-0.539702	VIP <1	0.207365	Non-significant
4.565_171.14964	1.79961	-0.646629	VIP <1	0.915904	Non-significant
4.566_171.14949	1.82448	-0.649129	VIP <1	0.922272	Non-significant
4.584_178.08661	0.921359	0.753364	VIP <1	0.905461	Non-significant
4.587_295.13922	0.732885	0.771193	VIP <1	0.654834	Non-significant
4.601_239.10281	0.642002	0.69584	VIP <1	0.725853	Non-significant
4.605_424.20786	0.658864	-0.0855111	VIP <1	0.258074	Non-significant
4.622_326.08750	0.794482	-0.398534	VIP <1	0.553015	Non-significant
4.625_350.08458	0.915994	-0.360143	VIP <1	0.607578	Non-significant
4.627_148.03958	0.705838	-0.331823	VIP <1	0.507322	Non-significant
4.655_367.07104	0.034759	0.996972	VIP <1	0.140987	Non-significant
4.67_271.06391	0.259018	0.0639693	VIP <1	0.281114	Non-significant
4.676_227.09205	0.00864697	0.122471	VIP <1	0.0465289	Non-significant
4.679_206.11803	0.667332	-0.875027	VIP <1	0.441616	Non-significant
4.681_631.16223	0.0146955	0.10698	VIP <1	0.0220795	Non-significant
4.687_389.15555	0.428331	-0.78934	VIP <1	0.606853	Non-significant
4.689_262.14371	3.06328	-0.583108	VIP <1	0.992617	Non-significant
4.7_139.07642	0.321092	3.05283	VIP <1	0.334621	Non-significant
4.7_251.05315	0.686485	3.83158	VIP <1	0.613757	Non-significant
4.701_325.02420	0.0833451	2.39697	VIP <1	0.105672	Non-significant
4.77_234.11264	0.362134	-0.385523	VIP <1	0.464167	Non-significant
4.786_460.10882	0.319728	-0.375999	VIP <1	0.214792	Non-significant
4.804_254.10237	0.138431	0.0718314	VIP <1	0.113038	Non-significant
4.816_272.11276	0.889129	0.488318	VIP <1	0.828563	Non-significant
4.817_223.06076	0.465397	-0.271783	VIP <1	0.400549	Non-significant
4.82_319.15118	1.1982	0.247144	VIP <1	0.652166	Non-significant
4.827_402.21216	0.317059	0.578966	VIP <1	0.241569	Non-significant
4.832_207.06559	0.718509	-0.280475	VIP <1	0.623205	Non-significant
4.838_395.13115	0.764456	-0.352048	VIP <1	0.529151	Non-significant
4.841_390.17580	0.536594	0.25528	VIP <1	0.449864	Non-significant
4.843_193.08637	0.887678	0.32024	VIP <1	0.577886	Non-significant
4.846_177.05505	0.94622	0.33113	VIP <1	0.596187	Non-significant
4.852_226.10755	0.262455	0.72215	VIP <1	0.317034	Non-significant
4.907_282.13358	1.14511	0.980016	VIP <1	0.856754	Non-significant
4.938_233.10255	0.637261	-0.221502	VIP <1	0.454533	Non-significant
4.939_217.10732	1.28065	-0.441168	VIP <1	0.740842	Non-significant
4.997_196.09114	0.935393	-0.652562	VIP <1	0.744971	Non-significant
5_362.06417	0.318056	-0.0583173	VIP <1	0.280645	Non-significant
5.005_372.25910	3.04672	-0.48931	VIP <1	0.918384	Non-significant
5.007_344.22773	2.38851	-0.418506	VIP <1	0.818041	Non-significant
5.017_223.07161	1.52687	0.604644	VIP <1	0.776678	Non-significant
5.026_291.13389	1.35215	0.360049	VIP <1	0.992187	Non-significant
5.032_265.15469	2.03181	-0.375805	VIP <1	0.717155	Non-significant
5.033_279.17352	0.373645	-0.45261	VIP <1	0.314355	Non-significant
5.038_453.27066	1.12661	-0.486594	VIP >=1	1.01246	Non-significant
5.052_386.23856	0.0852071	-0.0883395	VIP <1	0.0577986	Non-significant
5.064_199.06048	0.161562	-1.15657	VIP <1	0.247889	Non-significant
5.064_330.06433	4.05829	-0.42198	VIP <1	0.925606	Non-significant
5.071_252.12354	0.310085	-4.33624	VIP <1	0.509621	Non-significant
5.071_254.13876	0.0802385	-3.96226	VIP <1	0.153003	Non-significant
5.073_434.09323	0.249754	-0.211899	VIP <1	0.142609	Non-significant
5.079_193.08650	0.203975	-0.0567323	VIP <1	0.188764	Non-significant
5.084_341.13842	1.25177	0.147517	VIP <1	0.983108	Non-significant
5.114_279.09760	1.1499	0.771281	VIP >=1	1.02023	Non-significant
5.114_400.21774	0.41088	-0.00224554	VIP <1	0.381752	Non-significant
5.145_245.10216	0.609934	0.0845835	VIP <1	0.256586	Non-significant
5.163_347.03006	0.309434	1.49735	VIP <1	0.346582	Non-significant
5.171_172.09771	0.0757444	-0.0616383	VIP <1	0.121924	Non-significant
5.173_218.10261	0.309476	0.0780873	VIP <1	0.305934	Non-significant
5.174_273.13370	0.0949749	-0.0611793	VIP <1	0.235482	Non-significant
5.175_193.12282	0.0666031	-0.0941018	VIP <1	0.160555	Non-significant
5.176_147.11715	0.145058	-0.0909501	VIP <1	0.295805	Non-significant
5.202_245.16501	3.39084	0.281872	VIP <1	0.761709	Non-significant
5.224_255.12282	0.16643	-0.677189	VIP <1	0.147864	Non-significant
5.24_468.16137	0.861299	0.141744	VIP <1	0.406074	Non-significant
5.241_259.11801	0.0786701	0.0386545	VIP <1	0.0929413	Non-significant
5.253_470.24995	0.95253	1.23355	VIP <1	0.607494	Non-significant
5.264_632.30258	0.0546332	-0.332283	VIP <1	0.0393891	Non-significant
5.27_441.03544	1.85024	-0.616267	VIP <1	0.795024	Non-significant
5.273_405.15038	0.182238	-0.0935176	VIP <1	0.188871	Non-significant
5.274_433.18172	0.353768	-0.266083	VIP <1	0.181325	Non-significant
5.275_387.11572	0.482862	0.0133148	VIP <1	0.377554	Non-significant
5.29_369.16550	0.424182	-1.82673	VIP <1	0.482136	Non-significant
5.298_254.06642	0.0613269	-0.533445	VIP <1	0.0963659	Non-significant
5.299_445.16169	1.52891	-1.17344	VIP <1	0.933735	Non-significant
5.3_426.07932	0.0998985	-0.0490153	VIP <1	0.12185	Non-significant
5.303_225.04004	1.43746	0.267823	VIP <1	0.601567	Non-significant
5.315_265.11846	0.600604	0.456548	VIP <1	0.706595	Non-significant
5.322_496.20306	1.82985	1.27249	VIP <1	0.914748	Non-significant
5.325_421.16373	1.7849	-0.978197	VIP <1	0.951872	Non-significant
5.326_328.10313	0.167813	-0.664368	VIP <1	0.220887	Non-significant
5.332_298.09210	0.221806	-0.359249	VIP <1	0.301864	Non-significant
5.334_330.11829	0.101383	-0.287458	VIP <1	0.208429	Non-significant
5.345_401.15959	0.368173	0.327674	VIP <1	0.460014	Non-significant
5.346_253.07118	0.0362684	-0.1933	VIP <1	0.0895921	Non-significant
5.357_367.13631	0.199124	-2.48934	VIP <1	0.25424	Non-significant
5.363_195.07687	0.480251	-0.600429	VIP <1	0.550648	Non-significant
5.365_208.06074	2.35425	-0.775833	VIP <1	0.978461	Non-significant
5.365_349.13935	0.443885	-0.453251	VIP <1	0.432368	Non-significant
5.367_412.12384	0.0873308	-0.524146	VIP <1	0.240247	Non-significant
5.38_289.11813	1.09273	-0.424967	VIP <1	0.576702	Non-significant
5.391_290.13859	0.163153	-2.46414	VIP <1	0.182852	Non-significant
5.404_403.11067	0.000337337	-0.242396	VIP <1	0.0378106	Non-significant
5.409_153.05486	0.389746	0.0382694	VIP <1	0.375217	Non-significant
5.412_512.14015	0.301645	0.126845	VIP <1	0.308731	Non-significant
5.413_423.09262	0.266018	-0.239901	VIP <1	0.307539	Non-significant
5.413_449.17666	0.847507	0.118266	VIP <1	0.644942	Non-significant
5.413_465.17161	0.483963	-0.0827443	VIP <1	0.514224	Non-significant
5.413_645.17718	0.600597	-0.007593	VIP <1	0.700653	Non-significant
5.422_320.17038	0.491154	0.0563609	VIP <1	0.381648	Non-significant
5.429_311.13901	0.372916	-0.031162	VIP <1	0.428481	Non-significant
5.431_325.09561	0.210024	0.00378072	VIP <1	0.182429	Non-significant
5.433_388.25412	2.23739	-0.382337	VIP <1	0.758197	Non-significant
5.433_393.20940	1.33166	-0.271588	VIP <1	0.537515	Non-significant
5.435_371.22738	3.15715	-0.460848	VIP <1	0.913188	Non-significant
5.438_434.20229	0.270423	-1.02602	VIP <1	0.356522	Non-significant
5.439_237.11235	0.100209	-0.521338	VIP <1	0.0694488	Non-significant
5.443_212.09209	1.12582	0.00284223	VIP <1	0.938475	Non-significant
5.448_241.11887	1.12394	-0.55573	VIP <1	0.673572	Non-significant
5.478_431.19152	1.86676	0.441037	VIP <1	0.862746	Non-significant
5.486_301.12817	0.0992081	0.00682204	VIP <1	0.127675	Non-significant
5.496_407.10864	0.496729	0.00842554	VIP <1	0.411714	Non-significant
5.497_247.10785	0.189644	-0.00448879	VIP <1	0.242963	Non-significant
5.505_261.00681	0.967149	-3.55038	VIP <1	0.874137	Non-significant
5.512_476.17646	0.704968	1.42301	VIP <1	0.797853	Non-significant
5.52_425.12125	0.181248	-0.0140108	VIP <1	0.206814	Non-significant
5.524_179.07063	1.2985	0.566623	VIP <1	0.795123	Non-significant
5.532_505.10685	0.366949	-0.0413925	VIP <1	0.273777	Non-significant
5.534_329.14964	0.438539	-0.138593	VIP <1	0.264629	Non-significant
5.535_249.10982	4.35218	0.307363	VIP <1	0.853515	Non-significant
5.543_294.09715	0.920157	0.338935	VIP <1	0.8474	Non-significant
5.543_593.15041	1.61739	0.0288479	VIP >=1	1.03383	Non-significant
5.551_421.16803	1.6538	0.510761	VIP <1	0.998075	Non-significant
5.553_431.10107	1.51961	0.682336	VIP <1	0.868072	Non-significant
5.567_313.09227	0.326668	0.981387	VIP <1	0.415993	Non-significant
5.573_291.09748	0.568301	0.735126	VIP <1	0.691828	Non-significant
5.602_340.16040	0.54864	1.38285	VIP <1	0.591494	Non-significant
5.614_185.08165	1.0769	-0.225943	VIP <1	0.453614	Non-significant
5.614_232.15456	1.48257	-0.459876	VIP <1	0.851825	Non-significant
5.635_251.12543	0.791994	-0.773759	VIP <1	0.790216	Non-significant
5.636_339.10718	0.223381	-0.0969548	VIP <1	0.24923	Non-significant
5.638_209.07870	1.15053	-0.466231	VIP <1	0.705939	Non-significant
5.643_415.11356	0.774371	0.360524	VIP <1	0.712791	Non-significant
5.644_541.15326	0.340176	0.209152	VIP <1	0.454462	Non-significant
5.645_197.08157	0.409224	-0.430101	VIP <1	0.369092	Non-significant
5.645_387.12628	0.101949	1.28686	VIP <1	0.133303	Non-significant
5.646_221.07844	0.460491	-0.743665	VIP <1	0.483406	Non-significant
5.652_203.08182	0.989946	0.295799	VIP <1	0.712768	Non-significant
5.654_381.06136	0.576687	0.957916	VIP <1	0.431763	Non-significant
5.654_397.14661	0.947614	-0.745746	VIP <1	0.712824	Non-significant
5.658_332.12398	0.767845	-0.441024	VIP <1	0.62171	Non-significant
5.66_481.11669	0.214386	0.139887	VIP <1	0.208064	Non-significant
5.661_289.99839	3.32643	-0.528272	VIP <1	0.97582	Non-significant
5.664_445.03309	1.59667	-0.361735	VIP <1	0.737147	Non-significant
5.67_459.10120	0.278856	-0.00328689	VIP <1	0.333149	Non-significant
5.676_437.16568	0.686954	0.572498	VIP <1	0.690133	Non-significant
5.682_451.13474	0.131928	0.535531	VIP <1	0.124559	Non-significant
5.684_473.11686	0.463992	2.54906	VIP <1	0.389017	Non-significant
5.687_371.19629	1.07889	-0.182694	VIP <1	0.410403	Non-significant
5.688_153.05494	0.0253398	-0.109735	VIP <1	0.0492157	Non-significant
5.69_377.13413	0.363648	-0.49052	VIP <1	0.403781	Non-significant
5.701_201.16021	1.15581	-0.348874	VIP <1	0.829292	Non-significant
5.737_372.16516	0.577426	1.08771	VIP <1	0.584681	Non-significant
5.746_625.17611	1.61061	0.194934	VIP >=1	1.1959	Non-significant
5.758_327.14420	0.422448	-0.934595	VIP <1	0.475564	Non-significant
5.76_420.20150	0.352463	-0.484466	VIP <1	0.29022	Non-significant
5.78_377.13403	0.172008	-0.532522	VIP <1	0.180869	Non-significant
5.782_355.10229	3.23118	0.455981	VIP <1	0.899606	Non-significant
5.791_253.10758	1.57555	0.376226	VIP <1	0.994778	Non-significant
5.792_404.14518	0.168464	-0.996845	VIP <1	0.186201	Non-significant
5.793_275.06848	1.06432	1.24749	VIP >=1	1.23711	Non-significant
5.796_386.12338	0.61506	-1.44642	VIP <1	0.508721	Non-significant
5.801_345.16556	0.265846	-0.690952	VIP <1	0.303436	Non-significant
5.806_327.19135	0.187011	-1.22918	VIP <1	0.368983	Non-significant
5.808_267.15689	2.8907	0.322407	VIP <1	0.715364	Non-significant
5.812_319.12880	1.05024	-0.585358	VIP <1	0.947653	Non-significant
5.817_208.13354	1.38877	-0.686729	VIP <1	0.775094	Non-significant
5.819_372.20166	0.650639	0.501062	VIP <1	0.564954	Non-significant
5.82_371.13404	1.38968	0.925456	VIP <1	0.910912	Non-significant
5.822_209.00876	0.589838	-2.10152	VIP <1	0.508723	Non-significant
5.828_287.05887	0.287134	-0.140322	VIP <1	0.262113	Non-significant
5.844_533.16389	0.921517	0.248064	VIP <1	0.630717	Non-significant
5.845_509.16537	0.612737	0.19854	VIP <1	0.493859	Non-significant
5.846_352.18652	0.137849	-0.0797558	VIP <1	0.147001	Non-significant
5.848_387.16547	0.873632	-0.388786	VIP <1	0.520361	Non-significant
5.857_267.08634	1.09858	-0.19879	VIP <1	0.491405	Non-significant
5.889_479.18905	1.09351	0.157954	VIP <1	0.884316	Non-significant
5.892_185.08120	0.978004	0.359495	VIP <1	0.800735	Non-significant
5.897_380.09775	0.244103	0.0174893	VIP <1	0.284358	Non-significant
5.902_152.10729	0.118222	-0.0288869	VIP <1	0.14045	Non-significant
5.904_553.15493	0.15748	-1.07442	VIP <1	0.140625	Non-significant
5.907_226.14398	0.843097	-5.09556	VIP <1	0.779314	Non-significant
5.91_181.08620	0.14786	-1.97781	VIP <1	0.137294	Non-significant
5.912_488.27063	0.457589	0.168053	VIP <1	0.43273	Non-significant
5.914_460.23914	0.761651	0.307531	VIP <1	0.640256	Non-significant
5.914_465.19462	1.16322	0.47527	VIP <1	0.796891	Non-significant
5.922_308.07641	1.52514	-0.330927	VIP <1	0.625922	Non-significant
5.928_438.13964	0.570326	-0.41283	VIP <1	0.543433	Non-significant
5.932_189.09137	1.33132	0.730567	VIP <1	0.861581	Non-significant
5.939_206.08191	0.105553	-0.137568	VIP <1	0.0628663	Non-significant
5.94_142.12297	0.649219	-0.0699891	VIP <1	0.485811	Non-significant
5.94_188.12848	0.633219	-0.0437998	VIP <1	0.460042	Non-significant
5.948_563.17388	2.08588	0.411026	VIP <1	0.78243	Non-significant
5.949_296.19687	0.381624	-0.0650448	VIP <1	0.163083	Non-significant
5.949_539.17559	0.873201	0.262041	VIP <1	0.478371	Non-significant
5.978_231.04242	0.260932	0.521635	VIP <1	0.374011	Non-significant
5.982_349.04561	0.594758	1.45697	VIP <1	0.709868	Non-significant
5.994_303.15498	1.02137	0.253549	VIP <1	0.854893	Non-significant
5.999_295.09219	0.0326334	-0.531561	VIP <1	0.0491243	Non-significant
6.004_563.14007	0.385335	-0.276482	VIP <1	0.346497	Non-significant
6.004_565.15531	0.737991	-0.140652	VIP <1	0.53916	Non-significant
6.007_354.09727	1.27532	-2.05671	VIP >=1	1.17033	Non-significant
6.008_305.14940	0.841676	0.171873	VIP <1	0.74903	Non-significant
6.011_275.10312	0.774479	-0.483383	VIP <1	0.574472	Non-significant
6.024_285.13370	0.575009	0.253495	VIP <1	0.362264	Non-significant
6.033_338.16031	0.186129	0.114845	VIP <1	0.28174	Non-significant
6.042_202.10819	0.378959	-0.7131	VIP <1	0.367568	Non-significant
6.043_291.08981	2.64303	-0.319159	VIP <1	0.722232	Non-significant
6.047_269.12851	0.706103	-0.128704	VIP <1	0.337185	Non-significant
6.049_503.19150	1.22185	0.23258	VIP >=1	1.08706	Non-significant
6.051_583.20235	0.90849	0.110849	VIP <1	0.793427	Non-significant
6.064_264.12307	0.745512	1.67699	VIP <1	0.627288	Non-significant
6.075_223.09650	0.155774	-0.000390351	VIP <1	0.186782	Non-significant
6.078_493.28121	0.92703	-0.324403	VIP <1	0.988528	Non-significant
6.081_491.26527	0.377211	-0.696297	VIP <1	0.435927	Non-significant
6.085_247.11802	1.23356	-0.256451	VIP <1	0.656102	Non-significant
6.087_241.07125	0.332992	-0.836644	VIP <1	0.335033	Non-significant
6.091_381.19117	0.373126	0.111941	VIP <1	0.282509	Non-significant
6.091_383.20626	0.375523	0.0628499	VIP <1	0.291576	Non-significant
6.095_444.11382	0.397764	0.795108	VIP <1	0.536499	Non-significant
6.096_247.14432	0.597364	-0.62376	VIP <1	0.681742	Non-significant
6.1_476.30675	2.09236	-0.359322	VIP <1	0.734133	Non-significant
6.103_481.26208	1.68544	-0.291954	VIP <1	0.610196	Non-significant
6.111_547.14130	0.7443	-1.13965	VIP <1	0.572693	Non-significant
6.123_438.17966	2.84157	-0.306778	VIP <1	0.724408	Non-significant
6.126_289.12823	0.919324	-0.144307	VIP <1	0.356717	Non-significant
6.138_361.09573	0.152561	-0.646053	VIP <1	0.258266	Non-significant
6.142_195.06593	0.264955	-0.872345	VIP <1	0.275354	Non-significant
6.146_305.14950	0.899833	0.105061	VIP <1	0.768033	Non-significant
6.154_371.19653	0.728239	0.911332	VIP <1	0.434338	Non-significant
6.154_475.12706	0.647319	-0.714609	VIP <1	0.537048	Non-significant
6.155_271.11797	0.479499	-0.523209	VIP <1	0.38849	Non-significant
6.183_186.11273	0.545089	1.28266	VIP <1	0.464977	Non-significant
6.186_410.10823	0.908379	0.757649	VIP <1	0.528079	Non-significant
6.187_347.16751	0.113584	0.194813	VIP <1	0.225961	Non-significant
6.191_271.06346	0.095312	0.164372	VIP <1	0.0983248	Non-significant
6.215_178.01434	0.458723	-0.294718	VIP <1	0.471014	Non-significant
6.221_111.08156	2.10068	-0.502282	VIP <1	0.961654	Non-significant
6.224_157.08626	1.23269	-0.328712	VIP <1	0.655975	Non-significant
6.226_477.19675	0.262295	-0.494033	VIP <1	0.24685	Non-significant
6.23_418.16090	0.141459	-0.161456	VIP <1	0.176157	Non-significant
6.232_377.18110	0.0685182	-0.919028	VIP <1	0.0934298	Non-significant
6.262_415.12387	1.34962	0.468149	VIP <1	0.764156	Non-significant
6.295_391.15030	0.388996	-0.604677	VIP <1	0.412461	Non-significant
6.299_279.17009	0.969918	-0.271681	VIP <1	0.493498	Non-significant
6.301_253.07076	0.0275731	0.00785619	VIP <1	0.00746643	Non-significant
6.32_258.11242	0.683832	-0.0652038	VIP <1	0.614267	Non-significant
6.32_261.04312	0.411404	-2.40782	VIP <1	0.580305	Non-significant
6.346_275.14896	1.07054	-0.161765	VIP <1	0.408393	Non-significant
6.357_313.11794	1.00703	-0.284029	VIP <1	0.882479	Non-significant
6.363_265.14322	0.512417	0.332252	VIP <1	0.403145	Non-significant
6.366_279.16984	0.0257804	-0.0200956	VIP <1	0.00921434	Non-significant
6.374_350.20688	0.6949	0.914393	VIP <1	0.828182	Non-significant
6.377_525.16000	1.19029	0.322067	VIP <1	0.8419	Non-significant
6.381_277.07041	0.166717	0.0157449	VIP <1	0.108964	Non-significant
6.381_322.12811	0.729415	0.17004	VIP <1	0.491856	Non-significant
6.382_338.05107	0.99769	0.241722	VIP <1	0.468857	Non-significant
6.385_374.08600	0.809978	-0.762878	VIP <1	0.520231	Non-significant
6.394_402.15771	1.50058	0.393122	VIP <1	0.646361	Non-significant
6.398_349.05579	0.410163	-0.984383	VIP <1	0.506193	Non-significant
6.402_171.06611	1.12992	-0.19672	VIP <1	0.46795	Non-significant
6.414_174.95587	1.43878	0.278269	VIP <1	0.680338	Non-significant
6.414_462.12410	0.999493	-0.568449	VIP <1	0.629405	Non-significant
6.417_256.08136	0.412079	-0.349199	VIP <1	0.331502	Non-significant
6.417_435.16044	0.299352	-0.264625	VIP <1	0.251665	Non-significant
6.417_435.16050	0.299352	-0.264625	VIP <1	0.251665	Non-significant
6.417_461.17621	0.723284	-0.455979	VIP <1	0.525601	Non-significant
6.42_696.25833	0.964969	0.265248	VIP <1	0.483535	Non-significant
6.421_434.18456	1.93941	0.580914	VIP <1	0.952968	Non-significant
6.443_419.14476	0.198917	-0.402281	VIP <1	0.199432	Non-significant
6.45_297.17960	1.26006	0.698577	VIP <1	0.6567	Non-significant
6.452_317.12352	0.832584	0.252019	VIP <1	0.486047	Non-significant
6.463_154.05001	0.306066	0.90013	VIP <1	0.349649	Non-significant
6.469_249.11263	0.128535	0.718197	VIP <1	0.205154	Non-significant
6.469_293.02725	0.0614063	-0.897037	VIP <1	0.0326693	Non-significant
6.483_480.22268	0.454151	0.173784	VIP <1	0.402624	Non-significant
6.526_274.10737	0.998206	-0.849723	VIP <1	0.660065	Non-significant
6.544_533.12873	0.0480471	-0.0767008	VIP <1	0.0964131	Non-significant
6.544_535.14533	0.192319	-0.00122341	VIP <1	0.24433	Non-significant
6.564_300.08707	0.251738	-0.802956	VIP <1	0.353705	Non-significant
6.567_212.15084	2.52324	0.263467	VIP <1	0.705009	Non-significant
6.569_321.10801	0.82249	0.292649	VIP <1	0.712547	Non-significant
6.575_360.08258	1.39345	0.633416	VIP <1	0.876413	Non-significant
6.595_318.18104	0.443356	0.0994652	VIP <1	0.238323	Non-significant
6.597_579.17112	1.11491	0.112693	VIP <1	0.807895	Non-significant
6.606_235.06020	0.47645	-1.91158	VIP <1	0.549356	Non-significant
6.607_259.14407	1.23314	0.763808	VIP >=1	1.09739	Non-significant
6.619_270.09702	0.533351	0.247364	VIP <1	0.408409	Non-significant
6.619_306.16989	0.599166	-0.379155	VIP <1	0.606548	Non-significant
6.625_236.09233	0.291691	-0.620687	VIP <1	0.299663	Non-significant
6.625_275.09178	1.00594	0.272173	VIP <1	0.767588	Non-significant
6.627_368.09733	1.0184	-0.655678	VIP >=1	1.0243	Non-significant
6.627_373.05267	0.548711	-0.731882	VIP <1	0.63896	Non-significant
6.636_414.08581	0.98014	0.252139	VIP >=1	1.0946	Non-significant
6.664_432.22287	0.205863	0.143219	VIP <1	0.183254	Non-significant
6.666_170.11786	0.4056	-0.220376	VIP <1	0.248428	Non-significant
6.696_165.13879	1.10461	-4.12592	VIP >=1	1.0074	Non-significant
6.698_151.07553	0.0312984	-0.12164	VIP <1	0.0453437	Non-significant
6.71_313.15435	0.0445009	-0.011283	VIP <1	0.0157881	Non-significant
6.719_217.01717	1.0142	-3.25637	VIP <1	0.815333	Non-significant
6.72_199.04312	1.58894	-0.664195	VIP <1	0.891419	Non-significant
6.721_331.08422	0.266088	-0.160406	VIP <1	0.40987	Non-significant
6.759_245.05768	0.0258157	0.219367	VIP <1	0.0256487	Non-significant
6.759_361.13917	0.366445	-0.356238	VIP <1	0.444648	Non-significant
6.766_549.25494	1.22137	0.159397	VIP <1	0.978725	Non-significant
6.777_467.16605	0.597949	-2.71001	VIP <1	0.520249	Non-significant
6.779_457.13727	0.125046	0.232148	VIP <1	0.202315	Non-significant
6.787_389.14454	0.241083	-3.50533	VIP <1	0.277106	Non-significant
6.788_396.16522	0.577801	1.85186	VIP <1	0.507045	Non-significant
6.791_339.10706	1.06622	0.249464	VIP <1	0.825542	Non-significant
6.817_420.20542	0.00577294	-1.36809	VIP <1	0.0768086	Non-significant
6.819_422.22057	0.121268	-1.30904	VIP <1	0.12505	Non-significant
6.822_609.18030	1.16448	-0.0258596	VIP <1	0.873136	Non-significant
6.825_573.14825	1.10249	-1.90914	VIP <1	0.907889	Non-significant
6.832_427.19653	0.107302	-0.0628538	VIP <1	0.0308095	Non-significant
6.833_399.14125	0.0720257	0.0334085	VIP <1	0.0778854	Non-significant
6.834_434.18087	0.823096	2.61017	VIP <1	0.719803	Non-significant
6.835_196.06069	1.72681	-0.738663	VIP <1	0.871759	Non-significant
6.839_195.05336	1.62718	-0.607585	VIP <1	0.801077	Non-significant
6.84_214.07118	1.76935	-0.844083	VIP <1	0.928972	Non-significant
6.841_307.15130	0.0807235	-1.33163	VIP <1	0.198126	Non-significant
6.843_427.20676	1.24319	0.898567	VIP <1	0.834045	Non-significant
6.844_456.11111	0.361786	-0.00122877	VIP <1	0.390083	Non-significant
6.846_184.06072	0.0617446	0.033237	VIP <1	0.0829713	Non-significant
6.846_456.11124	0.361786	-0.00122877	VIP <1	0.390083	Non-significant
6.854_295.18744	1.60684	-0.51292	VIP <1	0.716549	Non-significant
6.86_239.12547	1.68876	-0.478029	VIP <1	0.710711	Non-significant
6.881_389.12352	1.4241	-0.400314	VIP <1	0.65601	Non-significant
6.889_263.12747	0.0861981	-0.126329	VIP <1	0.0687487	Non-significant
6.89_281.13794	0.353901	-0.26257	VIP <1	0.343432	Non-significant
6.89_344.20618	0.158214	-0.156897	VIP <1	0.211356	Non-significant
6.893_231.02698	1.20874	0.165328	VIP <1	0.446178	Non-significant
6.895_217.12296	0.248432	-0.154416	VIP <1	0.21274	Non-significant
6.9_551.17554	0.04537	-0.487841	VIP <1	0.0141564	Non-significant
6.903_307.16504	0.140106	0.665162	VIP <1	0.207344	Non-significant
6.909_403.06343	1.13534	-0.426934	VIP >=1	1.05583	Non-significant
6.912_332.07639	0.959892	3.49862	VIP <1	0.788726	Non-significant
6.948_375.14365	0.354407	-0.364386	VIP <1	0.38894	Non-significant
6.948_535.18076	0.450804	-0.412504	VIP <1	0.392479	Non-significant
6.952_236.11298	0.878102	1.09893	VIP <1	0.838311	Non-significant
6.955_227.16431	0.49018	-0.685877	VIP <1	0.407632	Non-significant
6.964_324.18008	0.0730065	-0.261767	VIP <1	0.111583	Non-significant
6.966_322.05612	0.572445	-3.33603	VIP <1	0.52323	Non-significant
6.969_442.24307	3.43473	-0.297709	VIP <1	0.802029	Non-significant
6.975_313.11789	0.148172	-0.659135	VIP <1	0.214406	Non-significant
6.975_327.14435	0.117924	0.25261	VIP <1	0.0389245	Non-significant
6.975_414.21185	1.04694	-0.148104	VIP <1	0.385976	Non-significant
6.989_319.17468	0.251636	-0.0222391	VIP <1	0.207887	Non-significant
6.994_405.15409	0.165844	-0.580501	VIP <1	0.168347	Non-significant
6.994_589.18923	0.80123	-0.105099	VIP <1	0.804485	Non-significant
7_388.19629	2.93679	-0.318053	VIP <1	0.786109	Non-significant
7.002_314.09942	0.394744	-1.00377	VIP <1	0.337273	Non-significant
7.007_365.12032	0.0572385	0.323642	VIP <1	0.0355181	Non-significant
7.015_255.12044	0.0718389	0.015423	VIP <1	0.0870131	Non-significant
7.016_229.10765	1.21736	-0.250753	VIP <1	0.558514	Non-significant
7.016_303.11983	0.172411	0.468216	VIP <1	0.209974	Non-significant
7.017_347.11066	0.283217	1.15662	VIP <1	0.365157	Non-significant
7.017_366.20505	2.18365	-0.260218	VIP <1	0.646602	Non-significant
7.018_344.25711	1.44067	-0.199345	VIP <1	0.505084	Non-significant
7.018_573.15767	0.630672	-0.987021	VIP <1	0.482148	Non-significant
7.021_438.17560	0.729391	1.73026	VIP <1	0.527621	Non-significant
7.028_353.07399	0.995372	-0.234974	VIP <1	0.516445	Non-significant
7.03_183.07657	0.412148	0.122305	VIP <1	0.235346	Non-significant
7.032_474.12426	0.0658945	0.0775349	VIP <1	0.0777048	Non-significant
7.044_460.25812	1.57106	-0.559708	VIP <1	0.6942	Non-significant
7.045_261.15948	1.10876	-0.975718	VIP <1	0.620444	Non-significant
7.048_293.17202	0.453245	-1.11858	VIP <1	0.516058	Non-significant
7.049_293.17459	1.52071	-0.216298	VIP <1	0.506308	Non-significant
7.052_259.09381	1.32735	-0.205372	VIP <1	0.467367	Non-significant
7.06_423.12590	1.10099	1.13743	VIP <1	0.889462	Non-significant
7.062_395.16748	0.20213	-0.0213233	VIP <1	0.153237	Non-significant
7.067_355.17499	0.358197	-0.274541	VIP <1	0.301135	Non-significant
7.07_296.08908	1.0586	-1.00817	VIP <1	0.660158	Non-significant
7.072_337.16187	1.7268	-0.351209	VIP <1	0.614953	Non-significant
7.075_261.11192	0.84882	1.10701	VIP <1	0.639621	Non-significant
7.078_299.11243	0.323272	-0.0803279	VIP <1	0.196777	Non-significant
7.079_521.16514	0.042202	0.127867	VIP <1	0.0585487	Non-significant
7.08_545.16338	0.161836	0.0135613	VIP <1	0.132284	Non-significant
7.08_545.16821	1.32576	-0.208579	VIP <1	0.499912	Non-significant
7.084_275.16400	1.08339	-0.185077	VIP <1	0.44337	Non-significant
7.09_281.13597	0.306494	-0.0572148	VIP <1	0.171298	Non-significant
7.091_531.35028	1.14856	-1.50824	VIP <1	0.724407	Non-significant
7.092_290.17480	0.97361	-2.35992	VIP <1	0.795017	Non-significant
7.101_371.14825	0.839182	0.421442	VIP <1	0.553863	Non-significant
7.102_526.19153	0.185055	-1.0267	VIP <1	0.159488	Non-significant
7.103_394.18599	1.25667	3.49434	VIP <1	0.985655	Non-significant
7.103_567.18256	0.374072	-0.404645	VIP <1	0.449777	Non-significant
7.104_548.13946	0.0684915	-0.658792	VIP <1	0.0200983	Non-significant
7.105_388.10261	0.00292754	-0.57221	VIP <1	0.0563907	Non-significant
7.106_515.15247	0.581993	0.391662	VIP <1	0.448279	Non-significant
7.108_256.08130	0.304496	-0.237547	VIP <1	0.34742	Non-significant
7.116_267.16122	0.721019	-0.143325	VIP <1	0.273406	Non-significant
7.122_711.25093	1.55044	0.197995	VIP >=1	1.36136	Non-significant
7.142_474.12418	0.0517684	0.212323	VIP <1	0.0996138	Non-significant
7.142_519.18230	0.0765391	0.721125	VIP <1	0.170413	Non-significant
7.143_438.10288	0.0805782	0.189176	VIP <1	0.160243	Non-significant
7.143_519.18634	1.23503	-0.21062	VIP <1	0.439975	Non-significant
7.145_464.15469	1.1532	-2.30064	VIP <1	0.76244	Non-significant
7.149_317.15930	3.55878	-0.485011	VIP <1	0.978505	Non-significant
7.155_144.04538	0.259699	-0.0783101	VIP <1	0.169024	Non-significant
7.155_220.09749	0.0432242	0.267998	VIP <1	0.0613642	Non-significant
7.155_341.14090	1.74626	-0.276175	VIP <1	0.562769	Non-significant
7.155_565.19180	0.183419	-0.575597	VIP <1	0.185305	Non-significant
7.159_491.19082	0.0390179	-0.592641	VIP <1	0.0142833	Non-significant
7.16_244.09729	0.952309	-0.857123	VIP <1	0.853771	Non-significant
7.163_547.14411	0.565632	0.0718954	VIP <1	0.470299	Non-significant
7.164_309.08746	0.226014	4.75899	VIP <1	0.43312	Non-significant
7.164_549.16085	0.693539	0.111713	VIP <1	0.547175	Non-significant
7.17_311.10233	0.476314	3.05592	VIP <1	0.618186	Non-significant
7.178_285.13074	0.527042	-0.153427	VIP <1	0.386194	Non-significant
7.187_421.17071	0.568043	-0.80842	VIP <1	0.794811	Non-significant
7.188_375.15469	0.0655489	-0.291845	VIP <1	0.0730813	Non-significant
7.193_399.16235	0.309876	-0.510267	VIP <1	0.499568	Non-significant
7.198_344.20657	0.155782	-0.0384	VIP <1	0.108979	Non-significant
7.216_250.05321	0.522884	-0.0461388	VIP <1	0.547224	Non-significant
7.244_273.07565	1.0945	0.314594	VIP <1	0.649122	Non-significant
7.256_418.14943	1.40611	-3.94635	VIP <1	0.978891	Non-significant
7.263_365.19644	0.717752	0.469866	VIP <1	0.549498	Non-significant
7.278_713.42191	0.316006	-0.19447	VIP <1	0.229434	Non-significant
7.286_441.20163	1.07992	-0.0952771	VIP <1	0.314677	Non-significant
7.3_539.15126	0.0717284	-0.288157	VIP <1	0.0427759	Non-significant
7.303_213.11227	0.0164304	0.106294	VIP <1	0.0432551	Non-significant
7.311_499.16000	0.304728	0.0299616	VIP <1	0.117985	Non-significant
7.316_321.14419	0.97575	1.03252	VIP <1	0.990626	Non-significant
7.33_283.15445	0.69025	-0.211674	VIP <1	0.583865	Non-significant
7.335_320.11259	1.04137	-0.647388	VIP <1	0.836643	Non-significant
7.337_249.11264	1.17584	0.778296	VIP <1	0.646188	Non-significant
7.34_306.13345	0.544385	-0.121766	VIP <1	0.388885	Non-significant
7.384_345.09497	0.345124	0.276854	VIP <1	0.270453	Non-significant
7.384_348.10756	0.246407	0.00921101	VIP <1	0.204232	Non-significant
7.389_419.15517	0.240662	-1.08514	VIP <1	0.408008	Non-significant
7.39_397.14651	0.113603	-0.707484	VIP <1	0.215474	Non-significant
7.393_219.13800	0.335476	-0.321399	VIP <1	0.262825	Non-significant
7.396_219.17449	0.624572	-0.826847	VIP <1	0.603991	Non-significant
7.412_246.11235	0.590081	2.0422	VIP <1	0.6508	Non-significant
7.416_219.05706	0.195035	-0.0575979	VIP <1	0.240675	Non-significant
7.422_265.14383	0.053207	1.09504	VIP <1	0.0602813	Non-significant
7.424_393.18825	1.65704	0.317809	VIP <1	0.808881	Non-significant
7.425_393.18815	1.65894	0.318076	VIP <1	0.809449	Non-significant
7.438_267.15899	0.0482191	-0.127207	VIP <1	0.101516	Non-significant
7.449_201.10304	0.758544	-3.29958	VIP <1	0.596265	Non-significant
7.456_480.15026	0.567135	0.118168	VIP <1	0.371457	Non-significant
7.458_412.14218	0.346608	0.412909	VIP <1	0.329879	Non-significant
7.465_505.17028	0.704984	0.330342	VIP <1	0.492213	Non-significant
7.466_417.21203	0.616222	-0.198306	VIP <1	0.536666	Non-significant
7.466_485.19923	0.687167	-0.102577	VIP <1	0.573574	Non-significant
7.467_407.18331	0.808649	-0.104136	VIP <1	0.6493	Non-significant
7.469_297.16959	0.117685	0.422329	VIP <1	0.123852	Non-significant
7.47_211.16953	0.776669	-0.111194	VIP <1	0.640577	Non-significant
7.47_418.27987	1.00321	-0.00784197	VIP <1	0.767409	Non-significant
7.472_395.20380	0.544694	-0.0618518	VIP <1	0.484336	Non-significant
7.472_396.20724	0.750465	-0.0412932	VIP <1	0.581033	Non-significant
7.472_441.22290	1.12221	0.91489	VIP <1	0.905908	Non-significant
7.473_153.05492	1.46912	0.465547	VIP <1	0.769496	Non-significant
7.487_350.28992	0.177323	0.0926684	VIP <1	0.140212	Non-significant
7.489_240.14961	0.148215	0.454851	VIP <1	0.222964	Non-significant
7.489_399.15485	0.782064	-1.38048	VIP <1	0.710486	Non-significant
7.501_247.06060	0.479233	-4.16211	VIP <1	0.53355	Non-significant
7.502_319.04526	0.659797	-5.87848	VIP <1	0.716712	Non-significant
7.503_237.11279	0.511465	0.519258	VIP <1	0.456063	Non-significant
7.506_277.07103	0.16226	-4.75106	VIP <1	0.256444	Non-significant
7.509_235.09666	0.420137	-2.32736	VIP <1	0.43642	Non-significant
7.509_251.09149	0.106789	-4.43359	VIP <1	0.116616	Non-significant
7.524_311.10968	0.724241	-0.291204	VIP <1	0.559343	Non-significant
7.545_215.14319	0.0242713	-1.45503	VIP <1	0.0997067	Non-significant
7.563_303.08948	1.48709	-0.303585	VIP <1	0.620758	Non-significant
7.572_559.32417	1.20906	-3.31854	VIP <1	0.959493	Non-significant
7.573_291.15656	0.203212	-1.53773	VIP <1	0.196551	Non-significant
7.576_233.15372	0.0768663	-0.700302	VIP <1	0.213691	Non-significant
7.578_251.16422	0.230081	-0.391349	VIP <1	0.217786	Non-significant
7.583_359.08723	1.488	0.720521	VIP <1	0.828275	Non-significant
7.59_350.12320	0.704662	-0.832579	VIP <1	0.686945	Non-significant
7.596_349.18613	1.38261	0.346674	VIP <1	0.706165	Non-significant
7.615_314.15955	1.18537	0.255879	VIP <1	0.945772	Non-significant
7.616_237.07567	0.992621	0.327045	VIP <1	0.853594	Non-significant
7.618_369.20240	1.2336	4.36614	VIP >=1	1.31216	Non-significant
7.62_219.13815	0.0419201	0.413945	VIP <1	0.0297616	Non-significant
7.628_263.12812	0.200431	0.491999	VIP <1	0.2705	Non-significant
7.629_303.23149	0.0747353	-0.112575	VIP <1	0.164294	Non-significant
7.63_341.14914	0.998239	0.993944	VIP >=1	1.01904	Non-significant
7.632_205.12257	0.212673	0.389149	VIP <1	0.281376	Non-significant
7.632_229.12236	0.0783574	0.467074	VIP <1	0.07494	Non-significant
7.636_310.20105	0.157266	0.357104	VIP <1	0.203336	Non-significant
7.638_181.04975	0.426069	-0.40795	VIP <1	0.300937	Non-significant
7.646_275.05490	1.26687	0.686045	VIP <1	0.946056	Non-significant
7.647_352.13882	1.06123	0.605767	VIP <1	0.804315	Non-significant
7.647_421.18314	0.0378061	0.0552726	VIP <1	0.0440228	Non-significant
7.648_275.16180	0.0193203	1.44639	VIP <1	0.0705676	Non-significant
7.661_247.15449	0.28786	0.0770293	VIP <1	0.474428	Non-significant
7.661_358.22241	0.211454	0.771444	VIP <1	0.246099	Non-significant
7.662_295.15399	0.00940903	1.20513	VIP <1	0.0406047	Non-significant
7.674_313.09163	0.211753	0.0117272	VIP <1	0.236011	Non-significant
7.676_179.03418	0.935533	-2.26784	VIP <1	0.793182	Non-significant
7.676_368.13358	0.940326	-5.0329	VIP <1	0.811916	Non-significant
7.678_308.11263	0.743185	-1.11066	VIP <1	0.789873	Non-significant
7.678_414.21246	1.04322	-0.188378	VIP <1	0.455616	Non-significant
7.681_535.19312	0.157828	0.0788147	VIP <1	0.0852448	Non-significant
7.689_271.14411	1.26059	-1.68907	VIP >=1	1.18152	Non-significant
7.689_284.12799	1.28662	-1.62618	VIP >=1	1.07462	Non-significant
7.705_337.23718	1.43936	0.773243	VIP <1	0.954138	Non-significant
7.709_431.16794	0.730937	1.82878	VIP <1	0.718189	Non-significant
7.71_303.15869	0.512319	1.81123	VIP <1	0.589839	Non-significant
7.711_329.17429	0.202685	1.60886	VIP <1	0.259557	Non-significant
7.717_385.08981	0.0566681	0.0639978	VIP <1	0.0286811	Non-significant
7.718_266.02756	0.251052	-0.526891	VIP <1	0.169038	Non-significant
7.726_397.21959	0.0339834	-0.564643	VIP <1	0.00972379	Non-significant
7.747_271.09642	0.0853447	-1.78544	VIP <1	0.160798	Non-significant
7.756_249.14848	0.0510609	-0.0723365	VIP <1	0.10033	Non-significant
7.76_410.19958	0.185463	-0.285435	VIP <1	0.185277	Non-significant
7.773_253.17973	0.139717	-1.18931	VIP <1	0.274427	Non-significant
7.775_527.33514	0.638608	-3.19913	VIP <1	0.708889	Non-significant
7.78_341.11293	0.408352	-0.252034	VIP <1	0.4021	Non-significant
7.784_309.07626	0.288258	-5.13726	VIP <1	0.32808	Non-significant
7.789_235.16929	0.418287	-1.07692	VIP <1	0.539661	Non-significant
7.79_194.08191	0.339735	-0.769644	VIP <1	0.509264	Non-significant
7.812_343.10193	1.91186	0.859652	VIP <1	0.976645	Non-significant
7.813_256.15482	0.416683	-0.110226	VIP <1	0.254976	Non-significant
7.816_354.11804	0.326467	-3.15708	VIP <1	0.369596	Non-significant
7.818_311.14941	0.250952	-0.166979	VIP <1	0.16625	Non-significant
7.821_421.18938	0.164584	-1.69997	VIP <1	0.213389	Non-significant
7.822_423.20443	0.362569	-1.32197	VIP <1	0.392963	Non-significant
7.83_561.16077	1.03217	0.0873124	VIP <1	0.836744	Non-significant
7.834_283.11805	0.756817	0.261337	VIP <1	0.55707	Non-significant
7.836_285.13294	0.787035	0.605768	VIP <1	0.807911	Non-significant
7.836_330.19058	0.510902	0.508845	VIP <1	0.505879	Non-significant
7.848_378.23864	0.213194	0.552795	VIP <1	0.35637	Non-significant
7.855_256.11844	0.125653	1.58458	VIP <1	0.246511	Non-significant
7.856_484.08713	2.07823	-0.229087	VIP <1	0.567837	Non-significant
7.858_378.15445	0.529712	-1.21622	VIP <1	0.528592	Non-significant
7.859_273.15957	0.591076	0.566566	VIP <1	0.662063	Non-significant
7.867_452.11899	0.748194	-4.70068	VIP <1	0.679792	Non-significant
7.869_289.10674	0.878233	2.89144	VIP <1	0.869284	Non-significant
7.87_241.14404	0.428805	0.390378	VIP <1	0.416168	Non-significant
7.873_351.06494	0.359932	-1.42187	VIP <1	0.48434	Non-significant
7.873_454.13388	1.27869	-3.85948	VIP <1	0.926727	Non-significant
7.881_317.21085	0.268655	0.222091	VIP <1	0.255043	Non-significant
7.89_501.13922	0.281773	0.110699	VIP <1	0.404197	Non-significant
7.896_213.07578	0.382521	0.371906	VIP <1	0.3733	Non-significant
7.897_353.00632	0.247814	-0.457638	VIP <1	0.241889	Non-significant
7.898_306.16983	0.279942	0.906172	VIP <1	0.386832	Non-significant
7.916_480.25735	0.778062	-2.19988	VIP <1	0.681711	Non-significant
7.926_482.20239	1.19213	-4.57143	VIP <1	0.967284	Non-significant
7.928_263.05539	0.31738	-3.01396	VIP <1	0.325162	Non-significant
7.929_287.10556	0.932632	2.04118	VIP >=1	1.04589	Non-significant
7.939_325.11808	0.487537	-1.03797	VIP <1	0.528398	Non-significant
7.939_354.19018	1.09141	0.240557	VIP >=1	1.0152	Non-significant
7.957_389.19623	0.30817	-1.35437	VIP <1	0.501896	Non-significant
7.97_211.09644	1.0208	0.204436	VIP <1	0.801992	Non-significant
7.977_239.17539	0.935083	-1.04156	VIP <1	0.901736	Non-significant
7.98_303.23148	0.187551	-0.0879185	VIP <1	0.284728	Non-significant
7.985_303.23416	0.418615	0.604616	VIP <1	0.320254	Non-significant
8.003_272.22167	0.296269	-1.34149	VIP <1	0.444601	Non-significant
8.003_445.24417	0.860805	-2.1402	VIP <1	0.731806	Non-significant
8.003_519.12602	1.28826	-1.17885	VIP >=1	1.18042	Non-significant
8.006_403.03000	0.15757	-0.0529985	VIP <1	0.120349	Non-significant
8.008_331.20868	1.7349	-0.428206	VIP <1	0.755629	Non-significant
8.009_440.11804	1.24463	-3.34948	VIP <1	0.870916	Non-significant
8.017_199.13467	2.64246	-0.319857	VIP <1	0.72748	Non-significant
8.017_330.09769	0.217876	-2.15456	VIP <1	0.338061	Non-significant
8.017_375.16754	3.26424	-0.361422	VIP <1	0.81133	Non-significant
8.017_410.20505	0.773061	-0.167249	VIP <1	0.358525	Non-significant
8.017_415.16049	3.26424	-0.361423	VIP <1	0.81133	Non-significant
8.025_234.11256	0.398232	1.07043	VIP <1	0.439063	Non-significant
8.026_246.07607	2.14415	-0.63349	VIP <1	0.831091	Non-significant
8.027_354.19088	0.439887	0.062799	VIP <1	0.451958	Non-significant
8.029_459.14738	1.08195	0.59007	VIP <1	0.804784	Non-significant
8.031_199.13315	1.13822	0.620543	VIP <1	0.807935	Non-significant
8.032_415.15718	1.33643	0.667377	VIP <1	0.897921	Non-significant
8.033_431.26476	1.84005	0.615097	VIP <1	0.882076	Non-significant
8.037_221.08072	1.59432	-0.822859	VIP <1	0.95936	Non-significant
8.04_651.25488	0.719172	-3.10164	VIP <1	0.60201	Non-significant
8.063_251.05484	0.760268	0.271603	VIP <1	0.656885	Non-significant
8.067_251.09188	0.230371	-0.94454	VIP <1	0.206447	Non-significant
8.068_203.12856	0.26603	-1.18191	VIP <1	0.329629	Non-significant
8.07_208.16986	0.00893673	3.18339	VIP <1	0.0700197	Non-significant
8.072_151.11177	0.274942	-1.41289	VIP <1	0.355548	Non-significant
8.072_169.12231	0.318881	-1.30048	VIP <1	0.377978	Non-significant
8.072_227.12542	0.369163	-1.88695	VIP <1	0.46987	Non-significant
8.072_391.26813	0.216902	-3.11639	VIP <1	0.274027	Non-significant
8.073_227.12511	0.38083	-1.88678	VIP <1	0.484468	Non-significant
8.078_245.13882	0.20963	-0.168375	VIP <1	0.336209	Non-significant
8.093_261.11439	0.289582	1.08074	VIP <1	0.466783	Non-significant
8.102_241.14360	0.0466437	0.474658	VIP <1	0.0380258	Non-significant
8.102_265.14327	0.332948	0.00762556	VIP <1	0.223692	Non-significant
8.106_457.14684	0.809604	0.463144	VIP <1	0.603492	Non-significant
8.109_434.17088	1.29786	-0.808833	VIP >=1	1.06766	Non-significant
8.125_336.18106	0.27007	-1.47065	VIP <1	0.381744	Non-significant
8.13_539.21281	0.837489	-0.151963	VIP <1	0.38033	Non-significant
8.146_243.12318	2.26696	-0.399843	VIP <1	0.855843	Non-significant
8.146_267.12027	1.26536	-0.338883	VIP <1	0.789244	Non-significant
8.151_325.20143	0.0239845	0.159234	VIP <1	0.032459	Non-significant
8.153_285.16950	0.352566	0.550018	VIP <1	0.488322	Non-significant
8.158_369.06427	1.04521	1.14222	VIP <1	0.713128	Non-significant
8.16_477.17563	0.425093	1.33966	VIP <1	0.611183	Non-significant
8.162_397.16400	1.11712	2.17898	VIP >=1	1.1952	Non-significant
8.184_301.03809	0.534468	-1.56599	VIP <1	0.477576	Non-significant
8.206_277.10477	0.660784	0.172973	VIP <1	0.283947	Non-significant
8.214_275.14934	0.3482	0.0577076	VIP <1	0.302362	Non-significant
8.231_411.11789	0.571817	-0.695551	VIP <1	0.571355	Non-significant
8.235_379.13588	0.819048	0.367226	VIP <1	0.586114	Non-significant
8.236_291.15641	0.0686711	-1.34993	VIP <1	0.0150082	Non-significant
8.255_272.18552	0.0507991	-0.0779116	VIP <1	0.142557	Non-significant
8.256_405.11496	0.239592	0.134577	VIP <1	0.153423	Non-significant
8.257_325.12814	1.36314	1.00033	VIP <1	0.69429	Non-significant
8.258_219.17441	0.385043	-1.19492	VIP <1	0.440075	Non-significant
8.261_139.11277	0.000929676	-0.561804	VIP <1	0.0822006	Non-significant
8.267_349.10660	1.91342	-0.524358	VIP <1	0.793633	Non-significant
8.277_609.18054	1.18323	0.110748	VIP >=1	1.00141	Non-significant
8.281_325.16197	1.16934	-0.30399	VIP <1	0.518474	Non-significant
8.286_423.15866	0.00487801	-0.186218	VIP <1	0.0199829	Non-significant
8.289_447.15573	0.141758	-0.0790867	VIP <1	0.138586	Non-significant
8.3_386.14258	0.730653	-0.393391	VIP <1	0.398045	Non-significant
8.301_399.23809	0.231451	-0.0637825	VIP <1	0.336345	Non-significant
8.302_399.23810	0.231451	-0.0637825	VIP <1	0.336345	Non-significant
8.303_355.24740	0.218724	-0.00831638	VIP <1	0.332782	Non-significant
8.304_301.12778	0.937892	-0.472214	VIP <1	0.48132	Non-significant
8.304_321.08132	0.656807	-0.324646	VIP <1	0.848128	Non-significant
8.305_299.11295	0.582109	-0.429878	VIP <1	0.456127	Non-significant
8.308_376.15749	0.755982	-0.670951	VIP <1	0.653213	Non-significant
8.321_256.19050	0.675745	-0.489547	VIP <1	0.497355	Non-significant
8.321_321.24217	0.598913	-0.356432	VIP <1	0.600231	Non-significant
8.325_267.15954	0.0593687	0.248352	VIP <1	0.171853	Non-significant
8.335_199.09724	0.220809	-0.442804	VIP <1	0.178951	Non-significant
8.339_223.09628	0.00369243	0.134311	VIP <1	0.0104881	Non-significant
8.342_407.19150	0.335593	0.308045	VIP <1	0.340941	Non-significant
8.351_216.15954	0.553711	-0.354989	VIP <1	0.701493	Non-significant
8.362_455.24078	0.269026	-1.96669	VIP <1	0.395595	Non-significant
8.364_443.26178	0.167456	-0.278427	VIP <1	0.266518	Non-significant
8.379_321.09652	0.549365	-2.73923	VIP <1	0.803486	Non-significant
8.399_263.09183	0.320621	0.159687	VIP <1	0.21964	Non-significant
8.435_405.21235	0.401623	-0.116915	VIP <1	0.57057	Non-significant
8.439_314.13862	1.0205	-0.945924	VIP >=1	1.03099	Non-significant
8.44_396.11894	0.727396	-0.531982	VIP <1	0.820103	Non-significant
8.445_255.19533	0.223279	-0.213581	VIP <1	0.319517	Non-significant
8.446_343.17564	0.651331	-1.16528	VIP <1	0.72413	Non-significant
8.449_336.09279	0.876625	-2.63369	VIP >=1	1.12077	Non-significant
8.456_383.24326	0.598684	0.992403	VIP <1	0.53196	Non-significant
8.461_410.14798	0.549016	-3.43105	VIP <1	0.565637	Non-significant
8.462_307.08386	0.480667	-0.529557	VIP <1	0.58039	Non-significant
8.462_440.22714	1.95049	0.479003	VIP <1	0.660403	Non-significant
8.464_305.06606	1.02274	-1.46761	VIP <1	0.947625	Non-significant
8.493_151.11197	0.0205625	-0.167914	VIP <1	0.0682926	Non-significant
8.5_485.29697	0.177462	0.135389	VIP <1	0.0629365	Non-significant
8.515_263.12817	0.498592	0.0291254	VIP <1	0.3561	Non-significant
8.519_223.09717	0.207179	0.244869	VIP <1	0.248684	Non-significant
8.521_285.05231	1.36535	-0.160362	VIP <1	0.469573	Non-significant
8.524_273.14545	0.309191	-2.69157	VIP <1	0.349705	Non-significant
8.529_591.17035	1.0529	0.387866	VIP <1	0.994215	Non-significant
8.533_277.07038	0.175007	-0.247753	VIP <1	0.19249	Non-significant
8.542_341.15231	0.488866	-0.908448	VIP <1	0.580522	Non-significant
8.544_304.12041	0.213721	-1.30426	VIP <1	0.426999	Non-significant
8.549_355.17255	0.569921	-0.123861	VIP <1	0.284952	Non-significant
8.55_197.11751	0.147022	0.167898	VIP <1	0.230074	Non-significant
8.552_183.10176	0.213758	0.0967431	VIP <1	0.194294	Non-significant
8.552_215.12784	0.289173	0.189428	VIP <1	0.463106	Non-significant
8.552_260.18543	0.0729834	0.0968795	VIP <1	0.13255	Non-significant
8.565_193.04984	0.0493137	0.94485	VIP <1	0.020583	Non-significant
8.569_591.17114	1.60413	-0.0413839	VIP >=1	1.37398	Non-significant
8.57_353.19633	0.0720296	-0.364218	VIP <1	0.131047	Non-significant
8.57_593.18653	1.51282	-0.0918223	VIP >=1	1.31879	Non-significant
8.581_293.10174	0.715292	-3.34281	VIP <1	0.668818	Non-significant
8.591_474.17587	1.16152	-5.8934	VIP >=1	1.00051	Non-significant
8.615_523.27454	0.252322	-0.85839	VIP <1	0.367329	Non-significant
8.638_432.16519	1.20014	-4.08455	VIP <1	0.902053	Non-significant
8.653_613.33838	0.127856	-1.83733	VIP <1	0.129244	Non-significant
8.662_235.06068	1.00878	-0.61724	VIP <1	0.693547	Non-significant
8.675_385.14685	0.0492243	-0.136622	VIP <1	0.166229	Non-significant
8.678_305.10236	0.538788	0.562563	VIP <1	0.397681	Non-significant
8.679_231.13796	0.290102	-0.0599361	VIP <1	0.328566	Non-significant
8.682_329.09915	0.390293	1.48103	VIP <1	0.446989	Non-significant
8.683_319.08041	1.22631	-2.69912	VIP >=1	1.15761	Non-significant
8.699_339.25220	0.00601278	-0.124746	VIP <1	0.0735554	Non-significant
8.7_301.21574	0.396434	-0.00262629	VIP <1	0.348096	Non-significant
8.703_403.18585	0.874692	-0.77387	VIP <1	0.829294	Non-significant
8.713_367.15225	0.110595	0.146326	VIP <1	0.0111535	Non-significant
8.737_476.18143	0.265816	-0.543178	VIP <1	0.311931	Non-significant
8.741_279.06558	0.375682	-6.52916	VIP <1	0.431139	Non-significant
8.755_382.14938	0.452234	0.417082	VIP <1	0.396333	Non-significant
8.758_348.20107	0.843456	0.187084	VIP <1	0.559819	Non-significant
8.809_204.06625	0.136622	1.84505	VIP <1	0.203323	Non-significant
8.809_273.17008	1.39464	-0.677251	VIP <1	0.891472	Non-significant
8.813_335.22115	0.358648	-0.337336	VIP <1	0.380979	Non-significant
8.814_291.15631	0.11542	0.758456	VIP <1	0.109313	Non-significant
8.828_152.10715	0.683226	-2.02899	VIP <1	0.639589	Non-significant
8.833_333.20648	0.149779	-0.160798	VIP <1	0.220721	Non-significant
8.838_385.09222	0.916338	-0.470743	VIP <1	0.815357	Non-significant
8.84_237.03510	0.262063	0.163969	VIP <1	0.124874	Non-significant
8.841_341.10245	1.11458	-0.656683	VIP <1	0.901116	Non-significant
8.842_270.17038	0.0859108	-0.294857	VIP <1	0.0637446	Non-significant
8.842_387.10726	0.426198	-0.490246	VIP <1	0.439413	Non-significant
8.847_439.19653	1.2816	-2.03231	VIP >=1	1.04647	Non-significant
8.848_246.11295	0.468062	0.711264	VIP <1	0.46833	Non-significant
8.848_361.23492	1.11288	-0.00716187	VIP >=1	1.05828	Non-significant
8.848_417.19174	0.123501	-0.562583	VIP <1	0.218864	Non-significant
8.86_248.12822	0.126884	2.12491	VIP <1	0.024813	Non-significant
8.907_279.12315	0.104674	-0.199704	VIP <1	0.0897171	Non-significant
8.914_269.17516	0.373236	-0.204453	VIP <1	0.473822	Non-significant
8.92_288.12281	0.633201	-0.552591	VIP <1	0.549379	Non-significant
8.933_352.17819	0.281078	3.03414	VIP <1	0.26099	Non-significant
8.936_345.17014	0.135656	0.372488	VIP <1	0.117747	Non-significant
8.938_517.20660	1.03988	0.604276	VIP <1	0.559534	Non-significant
8.942_619.20074	0.258291	-0.0473954	VIP <1	0.170701	Non-significant
8.943_213.11217	0.532365	1.18824	VIP <1	0.733541	Non-significant
8.948_203.06203	0.48761	-0.014717	VIP <1	0.455753	Non-significant
8.951_197.08094	0.197389	0.0385031	VIP <1	0.161467	Non-significant
8.954_265.14288	0.125237	0.219445	VIP <1	0.13308	Non-significant
8.957_551.26117	1.11264	-0.100965	VIP <1	0.466286	Non-significant
8.978_363.07073	0.663917	-0.0589478	VIP <1	0.806149	Non-significant
8.98_555.11391	1.31149	0.0654941	VIP >=1	1.36144	Non-significant
8.982_317.07640	0.306595	0.15547	VIP <1	0.316436	Non-significant
8.994_275.12743	0.591075	2.09527	VIP <1	0.512091	Non-significant
8.997_513.19038	0.945255	-0.22475	VIP <1	0.948656	Non-significant
9_521.20151	0.0502321	-0.036228	VIP <1	0.127131	Non-significant
9.002_627.31403	0.392847	-0.101325	VIP <1	0.208117	Non-significant
9.01_279.00928	0.00138225	-1.91383	VIP <1	0.0118722	Non-significant
9.025_287.17529	0.00814132	-0.0202973	VIP <1	0.0013365	Non-significant
9.025_366.18069	0.651825	1.93869	VIP <1	0.57801	Non-significant
9.029_579.14781	0.84824	1.96093	VIP <1	0.674156	Non-significant
9.036_437.17053	0.565761	-0.518196	VIP <1	0.578888	Non-significant
9.046_153.12753	1.46321	-0.880188	VIP <1	0.770247	Non-significant
9.052_405.14420	0.849569	2.3049	VIP <1	0.829672	Non-significant
9.072_177.05548	1.80736	-0.597828	VIP <1	0.915889	Non-significant
9.079_428.33411	0.113555	-1.0195	VIP <1	0.0617176	Non-significant
9.102_265.10680	0.294525	-3.2015	VIP <1	0.342021	Non-significant
9.11_213.14827	0.578937	-0.729077	VIP <1	0.6743	Non-significant
9.113_251.04906	0.399256	-0.0744972	VIP <1	0.272286	Non-significant
9.113_295.03878	0.456029	-0.0918834	VIP <1	0.295237	Non-significant
9.155_475.07867	1.3975	-0.656082	VIP <1	0.969278	Non-significant
9.159_323.18579	0.224096	-0.161359	VIP <1	0.24605	Non-significant
9.168_508.07672	1.00756	1.50561	VIP <1	0.713251	Non-significant
9.174_281.13873	0.616403	-0.615928	VIP <1	0.453454	Non-significant
9.176_301.11089	0.829558	-0.0377025	VIP <1	0.839213	Non-significant
9.215_231.13796	0.0805127	0.603708	VIP <1	0.127042	Non-significant
9.218_351.18158	1.78231	-0.502492	VIP <1	0.798155	Non-significant
9.22_231.13783	0.0954579	0.264819	VIP <1	0.112408	Non-significant
9.23_641.31778	0.442273	-0.312962	VIP <1	0.342706	Non-significant
9.234_259.07352	1.13653	-0.483014	VIP <1	0.911419	Non-significant
9.238_222.14654	0.111722	0.0702384	VIP <1	0.125269	Non-significant
9.271_192.17501	0.00760918	0.267553	VIP <1	0.00509372	Non-significant
9.318_283.24179	0.199895	-1.67859	VIP <1	0.298211	Non-significant
[truncated: 1,226 more rows]

## Sheet: Main Fig. 3b
Main Fig. 3b. Metabolic pathway enrichment analysis abundance score with Massilia inoculation treatments in nitrogen-poor soil. DA, Differential abundance
Pathway_DA-score_ASV37
Pathway	Down	Up	Metabolite Number	DA score	State	Pathway ID
2-Oxocarboxylic acid metabolism	1	7	8	0.75	Up	map01210
ABC transporters	2	6	8	0.5	Up	map02010
Alanine, aspartate and glutamate metabolism	1	3	4	0.5	Up	map00250
C5-Branched dibasic acid metabolism	0	4	4	1	Up	map00660
Citrate cycle (TCA cycle)	0	6	6	1	Up	map00020
Glyoxylate and dicarboxylate metabolism	2	4	6	0.333333	Up	map00630
Linoleic acid metabolism	3	0	3	-1	Down	map00591
Nicotinate and nicotinamide metabolism	2	2	4	0	Down	map00760
Phenylalanine metabolism	3	2	5	-0.2	Down	map00360
Tyrosine metabolism	4	3	7	-0.142857	Down	map00350

## Sheet: Main Fig. 3d
Main Fig. 3d. Plant dry weight (g palnt-1) of flavonoid synthesis defective mutants (C2-idf and C2-idf ) and their responding wild types (C2 and B104)under Massilia inoculation in nitrogen-poor soil. n =6 biologically independent samples per genotype.
	Mock				ASV37
	C2	C2-idf	B104	FNSi1	C2	C2-idf	B104	FNSi1
Rep1	2.05	1.34	1.07	0.69	1.68	1.38	0.86	1.52
Rep2	1.82	0.68	1.28	1	1.62	1.67	1.48	1.58
Rep3	1.96	1.32	1.14	0.96	1.71	1.86	1.198	1.16
Rep4	1.57	1.19	0.89	1.16	1.85	1.33	1.72	1.41
Rep5	1.71	1.32	1.59	0.83	1.81	1.51	1.12	1.69
Rep6	1.85	1.48	1	0.99	2.03	1.67	1.07	1.31

[truncated: 23 more sheets: Main Fig. 4b,c, Main Fig. 4d, Main Fig. 5a, Main Fig. 5c, Main Fig. 5d, Main Fig. 5b,e,f,g, Suppl. Fig. 1, Suppl. Fig. 2a, Suppl. Fig. 2b, Suppl.  Fig. 2c, Suppl. Fig. 3,4,11,13, Suppl. Fig. 5,12,14, Suppl. Fig. 6a, Suppl. Fig. 6b, Suppl. Fig. 7, Suppl. Fig. 8, Suppl. Fig. 9, Suppl. Fig. 10, Suppl. Fig. 15a, Suppl. Fig. 15b …]
